# Supplementary material for: Metabolic modulation of yogurt fermentation kinetics and acidification by Bifidobacterium-starter culture interactions
Source: Front Microbiol. 2026 Jan 23;17:1724590. doi: 10.3389/fmicb.2026.1724590 (PMC12876202; doi:10.3389/fmicb.2026.1724590)
Supplement: Supplementary file 1 [file Data_Sheet_1.csv]

Metabolite	B.animalis 23426+HYY_0_1	B.animalis 23426+HYY_0_2	B.animalis 23426+HYY_0_3	B. bifidum 91+HYY_0_1	B. bifidum 91+HYY_0_2	B. bifidum 91+HYY_0_3	B. longum BB68S+HYY_0_1	B. longum BB68S+HYY_0_2	B. longum BB68S+HYY_0_3	HYY_0_1	HYY_0_2	HYY_0_3
Azaline	4.779	5.2569	4.54005	5.929	6.69977	5.63255	6.043	7.07031	5.74085	5.505	5.11965	6.0555
L-Cysteinylglycine disulfide	4.771	5.2481	4.53245	4.392	4.96296	4.1724	3.123	3.65391	2.96685	4.608	4.28544	5.0688
PG(PGD1/i-12:0)	4.079	4.4869	3.87505	2.326	2.62838	2.2097	3.971	4.64607	3.77245	3.359	3.12387	3.6949
Alfentanil	3.898	4.2878	3.7031	4.716	5.32908	4.4802	5.024	5.87808	4.7728	4.031	3.74883	4.4341
PA(20:4(5Z,8Z,11Z,13E)-OH(15S)/16:1(9Z))	3.347	3.6817	3.17965	5.225	5.90425	4.96375	2.922	3.41874	2.7759	3.33	3.0969	3.663
CL(8:0/8:0/10:0/10:0)	2.167	2.3837	2.05865	4.508	5.09404	4.2826	2.115	2.47455	2.00925	2.15	1.9995	2.365
Gly Pro Val	4.301	4.7311	4.08595	5.145	5.81385	4.88775	3.011	3.52287	2.86045	4.19	3.8967	4.609
3,4,5,6-Tetrahydrohippuric acid	3.849	4.2339	3.65655	4.321	4.88273	4.10495	4.211	4.92687	4.00045	4.142	3.85206	4.5562
Arg Ile Phe	0.5381	0.59191	0.511195	4.623	5.22399	4.39185	4.091	4.78647	3.88645	3.516	3.26988	3.8676
Pro Val	3.621	3.9831	3.43995	3.53	3.9889	3.3535	3.196	3.73932	3.0362	3.604	3.35172	3.9644
13-HODE	4.822	5.3042	4.5809	3.856	4.35728	3.6632	3.104	3.63168	2.9488	4.774	4.43982	5.2514
DG(9D3/9D3/0:0)	3.558	3.9138	3.3801	7.47	8.4411	7.0965	7.674	8.97858	7.2903	4.157	3.86601	4.5727
VITAMIN D2	3.502	3.8522	3.3269	3.41	3.8533	3.2395	5.189	6.07113	4.92955	3.485	3.24105	3.8335
3,9,15-Tribenzyl-4,10,16-trimethyl-6,12,18-tri(propan-2-yl)-1,7,13-trioxa-4,10,16-triazacyclooctadecane-2,5,8,11,14,17-hexone	3.051	3.3561	2.89845	5.324	6.01612	5.0578	5.314	6.21738	5.0483	3.033	2.82069	3.3363
Acetyljujuboside B	3.47	3.817	3.2965	3.777	4.26801	3.58815	3.045	3.56265	2.89275	3.453	3.21129	3.7983
Mammea A/BA	4.017	4.4187	3.81615	5.698	6.43874	5.4131	5.825	6.81525	5.53375	4.26	3.9618	4.686
CDP-DG(18:3(10,12,15)-OH(9)/a-25:0)	1.666	1.8326	1.5827	4.68	5.2884	4.446	6.515	7.62255	6.18925	4.66	4.3338	5.126
Ginsenoside Rs2	3.471	3.8181	3.29745	3.783	4.27479	3.59385	4.154	4.86018	3.9463	4.564	4.24452	5.0204
Ethametsulfuron-methyl	5.759	6.3349	5.47105	5.258	5.94154	4.9951	4.983	5.83011	4.73385	5.666	5.26938	6.2326
PC(LTE4/22:4(7Z,10Z,13Z,16Z))	3.032	3.3352	2.8804	5.712	6.45456	5.4264	2.607	3.05019	2.47665	3.014	2.80302	3.3154
Citrusin I	3.452	3.7972	3.2794	4.969	5.61497	4.72055	4.566	5.34222	4.3377	4.348	4.04364	4.7828
Clarithromycin	2.981	3.2791	2.83195	3.817	4.31321	3.62615	5.993	7.01181	5.69335	3.943	3.66699	4.3373
Hoduloside IV	3.685	4.0535	3.50075	3.594	4.06122	3.4143	5.263	6.15771	4.99985	3.668	3.41124	4.0348
Aldosterone 18-glucuronide	2.559	2.8149	2.43105	5.263	5.94719	4.99985	2.317	2.71089	2.20115	3.626	3.37218	3.9886
PS(14:0/20:4(6E,8Z,11Z,13E)-2OH(5S,15S))	3.701	4.0711	3.51595	5.154	5.82402	4.8963	5.071	5.93307	4.81745	4.77	4.4361	5.247
Salmefamol	2.978	3.2758	2.8291	4.673	5.28049	4.43935	4.254	4.97718	4.0413	2.961	2.75373	3.2571
PG(i-14:0/18:1(12Z)-O(9S,10R))	3.795	4.1745	3.60525	3.973	4.48949	3.77435	4.24	4.9608	4.028	3.812	3.54516	4.1932
PA(PGJ2/22:2(13Z,16Z))	3.728	4.1008	3.5416	5.181	5.85453	4.92195	5.654	6.61518	5.3713	3.644	3.38892	4.0084
Histidylproline	3.29	3.619	3.1255	3.352	3.78776	3.1844	5.075	5.93775	4.82125	4.471	4.15803	4.9181
Ile Lys Lys	3.736	4.1096	3.5492	3.645	4.11885	3.46275	5.071	5.93307	4.81745	3.719	3.45867	4.0909
Sn-glycero-3-Phosphoethanolamine	5.447	5.9917	5.17465	4.798	5.42174	4.5581	4.296	5.02632	4.0812	5.403	5.02479	5.9433
Sambucinol	4.901	5.3911	4.65595	4.031	4.55503	3.82945	2.828	3.30876	2.6866	4.866	4.52538	5.3526
CDP-DG(16:1(9Z)/LTE4)	1.69	1.859	1.6055	5.595	6.32235	5.31525	5.466	6.39522	5.1927	3.459	3.21687	3.8049
Pro Pro Ile	3.208	3.5288	3.0476	3.63	4.1019	3.4485	4.976	5.82192	4.7272	3.354	3.11922	3.6894
Digoxigenin bisdigitoxoside	3.591	3.9501	3.41145	2.6	2.938	2.47	5.275	6.17175	5.01125	3.424	3.18432	3.7664
PS(TXB2/20:5(5Z,8Z,11Z,14Z,17Z))	0.9118	1.00298	0.86621	4.687	5.29631	4.45265	4.677	5.47209	4.44315	0.8967	0.833931	0.98637
Polymyxin	4.361	4.7971	4.14295	5.23	5.9099	4.9685	5.523	6.46191	5.24685	4.689	4.36077	5.1579
Inulobiose	7.866	8.6526	7.4727	7.262	8.20606	6.8989	6.726	7.86942	6.3897	7.738	7.19634	8.5118
Riboprine	4.823	5.3053	4.58185	4.552	5.14376	4.3244	3.883	4.54311	3.68885	4.998	4.64814	5.4978
D-Tagatose	7.217	7.9387	6.85615	6.839	7.72807	6.49705	6.319	7.39323	6.00305	7.274	6.76482	8.0014
N-Lauroyl Glutamic acid	2.566	2.8226	2.4377	7.175	8.10775	6.81625	1.935	2.26395	1.83825	4.395	4.08735	4.8345
Mandelonitrile rutinoside	6.893	7.5823	6.54835	6.351	7.17663	6.03345	5.764	6.74388	5.4758	6.806	6.32958	7.4866
PA(18:1(9Z)-O(12,13)/i-14:0)	3.415	3.7565	3.24425	3.324	3.75612	3.1578	4.817	5.63589	4.57615	3.398	3.16014	3.7378
CDP-DG(TXB2/22:6(4Z,7Z,10Z,13Z,16Z,19Z))	3.511	3.8621	3.33545	4.527	5.11551	4.30065	3.086	3.61062	2.9317	3.494	3.24942	3.8434
Ile Ile Leu	2.996	3.2956	2.8462	4.103	4.63639	3.89785	4.704	5.50368	4.4688	2.978	2.76954	3.2758
Pralmorelin	4.449	4.8939	4.22655	5.501	6.21613	5.22595	3.847	4.50099	3.65465	4.051	3.76743	4.4561
postin	2.021	2.2231	1.91995	2.343	2.64759	2.22585	5.796	6.78132	5.5062	2.004	1.86372	2.2044
(2S)-3-[3-[(4-Carbamimidoylbenzoyl)amino]propanoylamino]-2-[(4-ethylphenyl)sulfonylamino]propanoic acid	7.19	7.909	6.8305	6.288	7.10544	5.9736	6.262	7.32654	5.9489	6.999	6.50907	7.6989
Frangulanine	3.543	3.8973	3.36585	6.17	6.9721	5.8615	5.041	5.89797	4.78895	4.128	3.83904	4.5408
Tyr-gly-glu-pro-lys-leu-asp-ala-gly-val-NH2	1.616	1.7776	1.5352	5.397	6.09861	5.12715	5.491	6.42447	5.21645	1.6	1.488	1.76
O-Acetyl-L-serine	6.21	6.831	5.8995	5.551	6.27263	5.27345	5.408	6.32736	5.1376	6.166	5.73438	6.7826
2-Amino-3-(4-hydroxyphenyl)propanal	4.02	4.422	3.819	3.759	4.24767	3.57105	5.035	5.89095	4.78325	4.201	3.90693	4.6211
Pro Phe	2.747	3.0217	2.60965	2.53	2.8589	2.4035	4.533	5.30361	4.30635	2.786	2.59098	3.0646
PGD2 ethanolamide	3.157	3.4727	2.99915	3.066	3.46458	2.9127	5.239	6.12963	4.97705	3.14	2.9202	3.454
PA(8:0/22:6(4Z,7Z,11E,13Z,15E,19Z)-2OH(10S,17))	4.607	5.0677	4.37665	6	6.78	5.7	4.577	5.35509	4.34815	5.268	4.89924	5.7948
Demethoxyrapamycin	3.352	3.6872	3.1844	4.818	5.44434	4.5771	2.793	3.26781	2.65335	3.201	2.97693	3.5211
Alarelin	3.05	3.355	2.8975	4.496	5.08048	4.2712	3.417	3.99789	3.24615	3.033	2.82069	3.3363
2-Amino-9-[(2R,4S,5R)-5-(hydroperoxymethyl)-4-hydroxyoxolan-2-yl]-1H-purin-6-one	3.291	3.6201	3.12645	5.332	6.02516	5.0654	2.484	2.90628	2.3598	4.209	3.91437	4.6299
CDP-DG(22:6(5Z,8E,10Z,13Z,15E,19Z)-2OH(7S, 17S)/i-17:0)	2.119	2.3309	2.01305	3.418	3.86234	3.2471	4.558	5.33286	4.3301	3.46	3.2178	3.806
CDP-DG(18:2(9Z,11Z)/i-20:0)	2.212	2.4332	2.1014	4.234	4.78442	4.0223	3.471	4.06107	3.29745	1.472	1.36896	1.6192
2(5H)-Furanone	7.018	7.7198	6.6671	6.403	7.23539	6.08285	6.011	7.03287	5.71045	7.05	6.5565	7.755
6-Oxopiperidine-2-carboxylic acid	6.346	6.9806	6.0287	5.71	6.4523	5.4245	5.222	6.10974	4.9609	6.248	5.81064	6.8728
Rhizonin A	4.786	5.2646	4.5467	5.726	6.47038	5.4397	6.226	7.28442	5.9147	4.772	4.43796	5.2492
Ethenoadenosine	6.935	7.6285	6.58825	6.614	7.47382	6.2833	6.001	7.02117	5.70095	6.967	6.47931	7.6637
CDP-DG(PGF1alpha/i-18:0)	1.94	2.134	1.843	4.949	5.59237	4.70155	4.024	4.70808	3.8228	3.536	3.28848	3.8896
3-Amino-4-methylpentanoic acid	4.219	4.6409	4.00805	3.954	4.46802	3.7563	3.707	4.33719	3.52165	4.362	4.05666	4.7982
PS(18:1(9Z)-O(12,13)/16:0)	3.131	3.4441	2.97445	3.04	3.4352	2.888	5.221	6.10857	4.95995	3.114	2.89602	3.4254
TYLVALOSIN	3.35	3.685	3.1825	4.716	5.32908	4.4802	4.739	5.54463	4.50205	3.332	3.09876	3.6652
4-O-Methyl-12-O-tetradecanoylphorbol 13-acetate	3.454	3.7994	3.2813	3.366	3.80358	3.1977	1.014	1.18638	0.9633	2.526	2.34918	2.7786
PS(24:0/18:3(10,12,15)-OH(9))	3.979	4.3769	3.78005	5.974	6.75062	5.6753	4.704	5.50368	4.4688	4.251	3.95343	4.6761
PA(18:3(9Z,12Z,15Z)/20:3(8Z,11Z,14Z)-2OH(5,6))	4.087	4.4957	3.88265	4.777	5.39801	4.53815	3.662	4.28454	3.4789	4.07	3.7851	4.477
Lys Ile Asn Glu	4.386	4.8246	4.1667	3.625	4.09625	3.44375	4.661	5.45337	4.42795	4.368	4.06224	4.8048
PG(LTE4/a-17:0)	2.726	2.9986	2.5897	6.065	6.85345	5.76175	2.302	2.69334	2.1869	2.709	2.51937	2.9799
3,11-Dihydroxydodecanoylcarnitine	4.843	5.3273	4.60085	7.084	8.00492	6.7298	3.99	4.6683	3.7905	5.355	4.98015	5.8905
Lys Ile His	0.1259	0.13849	0.119605	4.244	4.79572	4.0318	4.929	5.76693	4.68255	0.1217	0.113181	0.13387
CDP-DG(20:2(11Z,14Z)/PGF1alpha)	3.958	4.3538	3.7601	4.88	5.5144	4.636	5.309	6.21153	5.04355	3.152	2.93136	3.4672
Tyr Val Arg	1.583	1.7413	1.50385	3.763	4.25219	3.57485	6.229	7.28793	5.91755	1.566	1.45638	1.7226
O-Succinyl-L-homoserine	5.953	6.5483	5.65535	5.42	6.1246	5.149	4.739	5.54463	4.50205	6.035	5.61255	6.6385
Leu Glu	5.112	5.6232	4.8564	6.322	7.14386	6.0059	5.92	6.9264	5.624	5.021	4.66953	5.5231
3-Oxododecanoic acid	4.126	4.5386	3.9197	5.37	6.0681	5.1015	5.037	5.89329	4.78515	5.035	4.68255	5.5385
(S)-Nerolidol 3-O-[a-L-rhamnopyranosyl-(1->2)-b-D-glucopyranoside]	3.562	3.9182	3.3839	5.23	5.9099	4.9685	6.635	7.76295	6.30325	5.678	5.28054	6.2458
Systemin	5.562	6.1182	5.2839	6.837	7.72581	6.49515	5.857	6.85269	5.56415	5.919	5.50467	6.5109
PE(24:1(15Z)/22:6(4Z,7Z,11E,13Z,15E,19Z)-2OH(10S,17))	4.216	4.6376	4.0052	5.312	6.00256	5.0464	1.497	1.75149	1.42215	4.231	3.93483	4.6541
Neurotensin, trp(11)-	4.948	5.4428	4.7006	5.335	6.02855	5.06825	4.271	4.99707	4.05745	5.243	4.87599	5.7673
2-Undecen-1-ol	4.284	4.7124	4.0698	3.705	4.18665	3.51975	2.641	3.08997	2.50895	3.996	3.71628	4.3956
Losartan N2-glucuronide	4.331	4.7641	4.11445	3.673	4.15049	3.48935	5.126	5.99742	4.8697	4.084	3.79812	4.4924
Cyclo(D-Trp-D-Asp-Pro-D-Ile-Leu)	4.719	5.1909	4.48305	5.152	5.82176	4.8944	3.677	4.30209	3.49315	3.919	3.64467	4.3109
PE(22:6(4Z,7Z,10Z,13Z,16Z,19Z)/PGJ2)	4.409	4.8499	4.18855	4.804	5.42852	4.5638	6.157	7.20369	5.84915	3.017	2.80581	3.3187
PS(5-iso PGF2VI/20:1(11Z))	4.227	4.6497	4.01565	5.879	6.64327	5.58505	5.394	6.31098	5.1243	2.882	2.68026	3.1702
Atenolol	0.8346	0.91806	0.79287	4.035	4.55955	3.83325	5.032	5.88744	4.7804	0.8199	0.762507	0.90189
Gamma-Glutamyl-5-hydroxytryptophan	0.1155	0.12705	0.109725	0.5156	0.582628	0.48982	5.23	6.1191	4.9685	0.1115	0.103695	0.12265
Nelipepimut-S	3.472	3.8192	3.2984	3.381	3.82053	3.21195	6.551	7.66467	6.22345	3.455	3.21315	3.8005
(4S,8R)-8,9-Dihydroxy-p-menth-1(6)-en-2-one	4.521	4.9731	4.29495	5.855	6.61615	5.56225	6.055	7.08435	5.75225	5.093	4.73649	5.6023
Mocimycin	3.071	3.3781	2.91745	5.731	6.47603	5.44445	3.88	4.5396	3.686	4.708	4.37844	5.1788
3-Pyridinebutanoic acid	3.424	3.7664	3.2528	2.728	3.08264	2.5916	2.395	2.80215	2.27525	3.95	3.6735	4.345
N-Butyl acetate	4.714	5.1854	4.4783	3.951	4.46463	3.75345	2.947	3.44799	2.79965	4.691	4.36263	5.1601
Goshonoside F6	3.698	4.0678	3.5131	6.485	7.32805	6.16075	5.301	6.20217	5.03595	4.471	4.15803	4.9181
Val Leu Asn	2.769	3.0459	2.63055	5.93	6.7009	5.6335	5.715	6.68655	5.42925	2.751	2.55843	3.0261
2,5-Dimethyl-4-(1-pyrrolidinyl)-3(2H)-furanone	4.566	5.0226	4.3377	3.371	3.80923	3.20245	2.514	2.94138	2.3883	4.235	3.93855	4.6585
Indolophenanthridine	5.04	5.544	4.788	3.019	3.41147	2.86805	2.686	3.14262	2.5517	4.559	4.23987	5.0149
Delta-Valerolactam	5.268	5.7948	5.0046	5.881	6.64553	5.58695	5.38	6.2946	5.111	5.367	4.99131	5.9037
Nervonic acid	3.919	4.3109	3.5271	4.523	5.11099	4.29685	3.254	3.80718	3.0913	3.662	3.40566	4.0282
Ser Leu	3.976	4.3736	3.5784	5.48	6.1924	5.206	4.512	5.27904	4.2864	4.155	3.86415	4.5705
6-Pentyl-1,4-dioxan-2-one	5.065	5.5715	4.5585	4.519	5.10647	4.29305	4.137	4.84029	3.93015	5.197	4.83321	5.7167
Dihydrophaseic acid	2.739	3.0129	2.4651	5.76	6.5088	5.472	2.315	2.70855	2.19925	3.295	3.06435	3.6245
Hydroxyprolyl-Proline	3.53	3.883	3.177	5.555	6.27715	5.27725	5.153	6.02901	4.89535	3.53	3.2829	3.883
Phytosphingosine	3.668	4.0348	3.3012	3.481	3.93353	3.30695	2.509	2.93553	2.38355	3.719	3.45867	4.0909
PC(5-iso PGF2VI/18:2(9Z,12Z))	3.321	3.6531	2.9889	4.334	4.89742	4.1173	4.304	5.03568	4.0888	3.382	3.14526	3.7202
DG(22:6(4Z,7Z,10Z,13Z,16Z,19Z)/15:0/0:0)	3.487	3.8357	3.1383	3.396	3.83748	3.2262	4.501	5.26617	4.27595	3.47	3.2271	3.817
Butyryl-L-carnitine	7.89	8.679	7.101	7.593	8.58009	7.21335	7.259	8.49303	6.89605	8.067	7.50231	8.8737
Forskolin	3.094	3.4034	2.7846	5.418	6.12234	5.1471	2.817	3.29589	2.67615	3.077	2.86161	3.3847
5-Hydroxyindoleacetate	3.304	3.6344	2.9736	3.515	3.97195	3.33925	5.157	6.03369	4.89915	4.332	4.02876	4.7652
Di-homo-gamma-linolenate	4.641	5.1051	4.1769	3.302	3.73126	3.1369	3.111	3.63987	2.95545	4.309	4.00737	4.7399
PA(TXB2/17:0)	2.625	2.8875	2.3625	5.081	5.74153	4.82695	4.683	5.47911	4.44885	2.341	2.17713	2.5751
12(S)-HETrE	5.984	6.5824	5.3856	5.548	6.26924	5.2706	5.043	5.90031	4.79085	5.984	5.56512	6.5824
PS(22:6(5Z,7Z,10Z,13Z,16Z,19Z)-OH(4)/20:1(11Z))	2.805	3.0855	2.5245	5.135	5.80255	4.87825	5.765	6.74505	5.47675	2.549	2.37057	2.8039
6-Pentyl-2H-pyran-2-one	4.685	5.1535	4.2165	3.823	4.31999	3.63185	3.509	4.10553	3.33355	4.229	3.93297	4.6519
Traumatin	4.59	5.049	4.131	6.005	6.78565	5.70475	2.861	3.34737	2.71795	4.637	4.31241	5.1007
Decanoylcarnitine	4.931	5.4241	4.4379	4.392	4.96296	4.1724	4.059	4.74903	3.85605	4.848	4.50864	5.3328
3-Hydroxyhexanoylcarnitine	2.918	3.2098	2.6262	4.14	4.6782	3.933	2.493	2.91681	2.36835	2.901	2.69793	3.1911
N-Acetylcaprolactam	2.735	3.0085	2.4615	2.714	3.06682	2.5783	4.035	4.72095	3.83325	3.423	3.18339	3.7653
Olitoriusin	3.015	3.3165	2.7135	2.924	3.30412	2.7778	4.776	5.58792	4.5372	2.998	2.78814	3.2978
5-Methyl-1H-Benzotriazole	5.066	5.5726	4.5594	4.343	4.90759	4.12585	3.838	4.49046	3.6461	4.966	4.61838	5.4626
N,N-Dimethyldodecylamine-N-oxide	6.554	7.2094	5.8986	5.99	6.7687	5.6905	5.523	6.46191	5.24685	6.464	6.01152	7.1104
Lyciumoside IX	3.902	4.2922	3.5118	3.811	4.30643	3.62045	4.887	5.71779	4.64265	3.885	3.61305	4.2735
N-Dodecylsarcosinate	5.748	6.3228	5.1732	5.145	5.81385	4.88775	4.658	5.44986	4.4251	5.627	5.23311	6.1897
2(3H)-Benzothiazolethione	4.832	5.3152	4.3488	4.171	4.71323	3.96245	3.751	4.38867	3.56345	4.727	4.39611	5.1997
Tuberculostearic acid	7.039	7.7429	6.3351	6.518	7.36534	6.1921	6.023	7.04691	5.72185	7.041	6.54813	7.7451
21-Hydroxy-5b-pregnane-3,11,20-trione	4.257	4.6827	3.8313	3.14	3.5482	2.983	2.807	3.28419	2.66665	3.994	3.71442	4.3934
3-Dehydrosphinganine	5.473	6.0203	4.9257	5.073	5.73249	4.81935	4.417	5.16789	4.19615	5.442	5.06106	5.9862
2-O-Alpha-D-Mannopyranosyl-D-Mannopyranose	5.432	5.9752	4.8888	5.14	5.8082	4.883	5.428	6.35076	5.1566	5.333	4.95969	5.8663
Ganglioside GM1 (d18:0/14:0)	3.512	3.8632	3.1608	6.197	7.00261	5.88715	3.656	4.27752	3.4732	5.905	5.49165	6.4955
Coproporphyrin I	3.446	3.7906	3.1014	4.489	5.07257	4.26455	4.723	5.52591	4.48685	3.429	3.18897	3.7719
Tetradeca-5,7,9-trienoylcarnitine	3.981	4.3791	3.5829	6.012	6.79356	5.7114	4.384	5.12928	4.1648	4.475	4.16175	4.9225
N-Acetyl-b-glucosaminylamine	5.452	5.9972	4.9068	4.832	5.46016	4.5904	4.453	5.21001	4.23035	5.362	4.98666	5.8982
Auxin a	4.101	4.5111	3.6909	6.673	7.54049	6.33935	2.851	3.33567	2.70845	4.856	4.51608	5.3416
19-Hydroxyprostaglandin E1	5.847	6.4317	5.2623	5.477	6.18901	5.20315	4.882	5.71194	4.6379	5.787	5.38191	6.3657
P-CHLOROPHENYLALANINE	8.28	9.108	7.452	7.562	8.54506	7.1839	7.032	8.22744	6.6804	8.189	7.61577	9.0079
Hypoglycin B	5.052	5.5572	4.5468	3.561	4.02393	3.38295	3.865	4.52205	3.67175	4.425	4.11525	4.8675
Ile Ser	3.431	3.7741	3.0879	5.514	6.23082	5.2383	5.479	6.41043	5.20505	3.487	3.24291	3.8357
Dimethyltriazenoimidazole carboxamide	5.615	6.1765	5.0535	5.065	5.72345	4.81175	4.6	5.382	4.37	5.514	5.12802	6.0654
4-Propylphenol	5.62	6.182	5.058	5.346	6.04098	5.0787	4.898	5.73066	4.6531	5.76	5.3568	6.336
8-Pentanoylneosolaniol	5.639	6.2029	5.0751	4.523	5.11099	4.29685	4.676	5.47092	4.4422	5.279	4.90947	5.8069
PS(22:1(13Z)/20:5(5Z,8Z,11Z,14Z,17Z))	6.706	7.3766	6.0354	6.006	6.78678	5.7057	5.768	6.74856	5.4796	6.639	6.17427	7.3029
N,N'-Dicyclohexylurea	6.192	6.8112	5.5728	5.67	6.4071	5.3865	5.211	6.09687	4.95045	6.143	5.71299	6.7573
4,5-Dihydrovomifoliol	3.472	3.8192	3.1248	5.137	5.80481	4.88015	3.047	3.56499	2.89465	3.455	3.21315	3.8005
2-Carboxy-4-dodecanolide	2.091	2.3001	1.8819	6.362	7.18906	6.0439	2.156	2.52252	2.0482	4.93	4.5849	5.423
Diosbulbinoside F	3.169	3.4859	2.8521	3.077	3.47701	2.92315	2.744	3.21048	2.6068	3.152	2.93136	3.4672
L-Threonine	2.77	3.047	2.493	5.388	6.08844	5.1186	1.959	2.29203	1.86105	3.638	3.38334	4.0018
27-O-demethylrifabutin	2.68	2.948	2.412	3.541	4.00133	3.36395	2.256	2.63952	2.1432	2.663	2.47659	2.9293
2-(Methylthio)benzothiazole	6.099	6.7089	5.4891	5.555	6.27715	5.27725	5.111	5.97987	4.85545	6.013	5.59209	6.6143
Diphenylamine	5.597	6.1567	5.0373	4.876	5.50988	4.6322	4.309	5.04153	4.09355	5.347	4.97271	5.8817
2-Hydroxy-6-(8-tridecenyl)benzoic acid	5.772	6.3492	5.1948	5.307	5.99691	5.04165	5.023	5.87691	4.77185	5.673	5.27589	6.2403
2-Hydroxycinnamic acid	6.662	7.3282	5.9958	6.802	7.68626	6.4619	7.355	8.60535	6.98725	6.85	6.3705	7.535
Cortolone	3.993	4.3923	3.5937	5.817	6.57321	5.52615	3.525	4.12425	3.34875	4.87	4.5291	5.357
L-Prolinamide, glycyl-L-prolyl-L-arginyl-	3.288	3.6168	2.9592	4.238	4.78894	4.0261	2.703	3.16251	2.56785	3.486	3.24198	3.8346
PA(TXB2/a-17:0)	2.452	2.6972	2.2068	2.933	3.31429	2.78635	4.011	4.69287	3.81045	1.589	1.47777	1.7479
Butylate	5.663	6.2293	5.0967	4.908	5.54604	4.6626	4.552	5.32584	4.3244	5.079	4.72347	5.5869
Capsiate	5.169	5.6859	4.6521	4.713	5.32569	4.47735	4.306	5.03802	4.0907	5.148	4.78764	5.6628
PA(18:4(6Z,9Z,12Z,15Z)/PGF1alpha)	5.991	6.5901	5.3919	5.342	6.03646	5.0749	4.959	5.80203	4.71105	5.674	5.27682	6.2414
Cyclo(D-trp-D-asp-pro-D-val-leu)	2.446	2.6906	2.2014	3.126	3.53238	2.9697	6.353	7.43301	6.03535	2.429	2.25897	2.6719
Gamma-Dodecalactone	5.078	5.5858	4.5702	4.332	4.89516	4.1154	3.765	4.40505	3.57675	4.847	4.50771	5.3317
(3beta,17alpha,23S)-17,23-Epoxy-3,29-dihydroxy-27-norlanost-8-en-24-one	6.075	6.6825	5.4675	5.394	6.09522	5.1243	5.055	5.91435	4.80225	5.751	5.34843	6.3261
PG(18:1(9Z)-O(12,13)/a-25:0)	6.072	6.6792	5.4648	5.496	6.21048	5.2212	4.881	5.71077	4.63695	5.91	5.4963	6.501
Asebotoxin	4.289	4.7179	3.8601	4.153	4.69289	3.94535	2.6	3.042	2.47	4.296	3.99528	4.7256
N-Eicosapentaenoyl Glutamine	0.02713	0.029843	0.024417	4.723	5.33699	4.48685	3.95	4.6215	3.7525	0.0261	0.024273	0.02871
Arg-Thr-Lys-Arg	5.646	6.2106	5.0814	5.163	5.83419	4.90485	4.584	5.36328	4.3548	5.565	5.17545	6.1215
Trihexosylceramide (d18:1/26:1(17Z))	6.065	6.6715	5.4585	5.547	6.26811	5.26965	5.039	5.89563	4.78705	5.883	5.47119	6.4713
Raffinose	7.471	8.2181	6.7239	6.836	7.72468	6.4942	6.23	7.2891	5.9185	7.39	6.8727	8.129
PS(14:1(9Z)/20:4(8Z,11Z,14Z,17Z))	6.966	7.6626	6.2694	6.24	7.0512	5.928	5.677	6.64209	5.39315	6.488	6.03384	7.1368
8(R)-Hydroperoxylinoleic acid	6.349	6.9839	5.7141	5.821	6.57773	5.52995	5.353	6.26301	5.08535	6.206	5.77158	6.8266
PC(16:0/14:0)	7.398	8.1378	6.6582	6.804	7.68852	6.4638	6.043	7.07031	5.74085	7.456	6.93408	8.2016
Osmundalin	5.391	5.9301	4.8519	5.011	5.66243	4.76045	4.586	5.36562	4.3567	5.481	5.09733	6.0291
PC(17:0/PGJ2)	6.846	7.5306	6.1614	6.009	6.79017	5.70855	5.454	6.38118	5.1813	6.822	6.34446	7.5042
(2R,3S)-3-(6-Amino-9H-purin-9-yl)nonan-2-ol	5.443	5.9873	4.8987	5.289	5.97657	5.02455	4.439	5.19363	4.21705	4.863	4.52259	5.3493
N(6)-(Octanoyl)lysine	4.662	5.1282	4.1958	4.432	5.00816	4.2104	3.546	4.14882	3.3687	4.715	4.38495	5.1865
PIPERONYL BUTOXIDE	5.311	5.8421	4.7799	4.93	5.5709	4.6835	3.395	3.97215	3.22525	4.845	4.50585	5.3295
Stearic acid	5.473	6.0203	4.9257	5.01	5.6613	4.7595	4.425	5.17725	4.20375	5.334	4.96062	5.8674
Retaspimycin	3.458	3.8038	3.1122	4.492	5.07596	4.2674	3.033	3.54861	2.88135	3.44	3.1992	3.784
Cuminaldehyde	5.412	5.9532	4.8708	4.975	5.62175	4.72625	4.485	5.24745	4.26075	5.428	5.04804	5.9708
PE(16:0/20:5(5Z,8Z,11Z,14Z,17Z))	6.127	6.7397	5.5143	5.51	6.2263	5.2345	4.806	5.62302	4.5657	5.813	5.40609	6.3943
Ganglioside GM3 (d18:1/12:0)	1.337	1.4707	1.2033	5.25	5.9325	4.9875	6.102	7.13934	5.7969	1.32	1.2276	1.452
DG(i-14:0/20:5(5Z,8Z,11Z,14Z,16E)-OH(18R)/0:0)	6.484	7.1324	5.8356	6.058	6.84554	5.7551	5.449	6.37533	5.17655	6.445	5.99385	7.0895
4-Ethyl-7,11-dimethyldodeca-trans-2-trans-6-1-o-trien-1-al	5.578	6.1358	5.0202	5.193	5.86809	4.93335	4.577	5.35509	4.34815	5.647	5.25171	6.2117
Carcinine	4.321	4.7531	3.8889	4.288	4.84544	4.0736	4.251	4.97367	4.03845	3.824	3.55632	4.2064
Apo-[3-methylcrotonoyl-CoA:carbon-dioxide ligase (ADP-forming)]	5.402	5.9422	4.8618	3.17	3.5821	3.0115	4.042	4.72914	3.8399	4.484	4.17012	4.9324
8-HETrE	2.593	2.8523	2.3337	5.107	5.77091	4.85165	2.169	2.53773	2.06055	3.404	3.16572	3.7444
Bempedoic acid	5.812	6.3932	5.2308	5.203	5.87939	4.94285	4.468	5.22756	4.2446	5.298	4.92714	5.8278
Dodecanol	5.957	6.5527	5.3613	5.512	6.22856	5.2364	4.993	5.84181	4.74335	6.058	5.63394	6.6638
Tridecanol	5.079	5.5869	4.5711	4.681	5.28953	4.44695	4.119	4.81923	3.91305	5.294	4.92342	5.8234
Calcitroic acid	7.155	7.8705	6.4395	6.584	7.43992	6.2548	6.256	7.31952	5.9432	7.035	6.54255	7.7385
PIP(PGE1/22:2(13Z,16Z))	2.698	2.9678	2.4282	3.568	4.03184	3.3896	4.31	5.0427	4.0945	2.444	2.27292	2.6884
Cer(d17:1/PGE2)	6.01	6.611	5.409	5.482	6.19466	5.2079	5.066	5.92722	4.8127	6.027	5.60511	6.6297
3-Methyl-1-butylamine	7.314	8.0454	6.5826	6.828	7.71564	6.4866	6.463	7.56171	6.13985	7.348	6.83364	8.0828
Hexylamine	8.073	8.8803	7.2657	7.394	8.35522	7.0243	7.017	8.20989	6.66615	7.925	7.37025	8.7175
Dibutylamine	6.533	7.1863	5.8797	5.917	6.68621	5.62115	5.587	6.53679	5.30765	6.472	6.01896	7.1192
Ile Glu Glu	3.909	4.2999	3.5181	6.14	6.9382	5.833	6.114	7.15338	5.8083	4.201	3.90693	4.6211
DEA	4.514	4.9654	4.0626	3.738	4.22394	3.5511	3.445	4.03065	3.27275	4.356	4.05108	4.7916
N-Octanoylsphingosine	4.732	5.2052	4.2588	4.157	4.69741	3.94915	4.525	5.29425	4.29875	3.07	2.8551	3.377
Schidigeragenin B	6.516	7.1676	5.8644	5.805	6.55965	5.51475	5.811	6.79887	5.52045	6.534	6.07662	7.1874
Dioctyl succinate	9.646	10.6106	8.6814	9.059	10.23667	8.60605	8.667	10.14039	8.23365	9.554	8.88522	10.5094
PA(LTE4/20:4(8Z,11Z,14Z,17Z))	3.877	4.2647	3.4893	4.961	5.60593	4.71295	7.612	8.90604	7.2314	4.124	3.83532	4.5364
Threonylisoleucine	4.995	5.4945	4.4955	4.759	5.37767	4.52105	4.515	5.28255	4.28925	5.036	4.68348	5.5396
Manoyl oxide	5.582	6.1402	5.0238	5.108	5.77204	4.8526	4.654	5.44518	4.4213	5.764	5.36052	6.3404
(9S,10E,12Z)-9-hydroperoxy-10,12-octadecadienoate	6.531	7.1841	5.8779	5.306	5.99578	5.0407	5.284	6.18228	5.0198	6.015	5.59395	6.6165
3-[7-[3-(4-Acetyl-3-hydroxy-2-propylphenoxy)-2-hydroxypropoxy]-4-oxo-8-propylchromen-2-yl]propanoic acid	0.9732	1.07052	0.87588	4.727	5.34151	4.49065	5.552	6.49584	5.2744	2.007	1.86651	2.2077
Tuberoside	5.185	5.7035	4.6665	5.05	5.7065	4.7975	4.948	5.78916	4.7006	5.436	5.05548	5.9796
Mosin C	7.773	8.5503	6.9957	7.128	8.05464	6.7716	6.592	7.71264	6.2624	7.556	7.02708	8.3116
PC(18:0/18:2(9Z,12Z))	7.028	7.7308	6.3252	6.629	7.49077	6.29755	5.952	6.96384	5.6544	7.509	6.98337	8.2599
Cer(d18:0/20:4(5Z,8Z,11Z,14Z)-OH(16R))	5.808	6.3888	5.2272	5.589	6.31557	5.30955	5.242	6.13314	4.9799	6.286	5.84598	6.9146
PE(20:4(6E,8Z,11Z,13E)-2OH(5S,15S)/20:0)	7.344	8.0784	6.6096	6.465	7.30545	6.14175	6.067	7.09839	5.76365	7.251	6.74343	7.9761
GPCho(12:0/12:0)	6.628	7.2908	5.9652	5.698	6.43874	5.4131	4.781	5.59377	4.54195	6.271	5.83203	6.8981
Contignasterol	6.795	7.4745	6.1155	6.257	7.07041	5.94415	5.684	6.65028	5.3998	6.617	6.15381	7.2787
Delta-Tocotrienol	5.826	6.4086	5.2434	5.672	6.40936	5.3884	4.792	5.60664	4.5524	5.888	5.47584	6.4768
Lubiprostone	7.712	8.4832	6.9408	7.192	8.12696	6.8324	6.783	7.93611	6.44385	7.652	7.11636	8.4172
Astromicin	6.736	7.4096	6.0624	6.043	6.82859	5.74085	5.651	6.61167	5.36845	6.422	5.97246	7.0642
Phoenicoxanthin	6.138	6.7518	5.5242	5.479	6.19127	5.20505	4.97	5.8149	4.7215	5.998	5.57814	6.5978
28-Homobrassinolide	6.623	7.2853	5.9607	6.167	6.96871	5.85865	5.606	6.55902	5.3257	6.451	5.99943	7.0961
Scymnol	5.846	6.4306	5.2614	5.365	6.06245	5.09675	4.903	5.73651	4.65785	5.891	5.47863	6.4801
DG(PGE2/a-17:0/0:0)	5.681	6.2491	5.1129	5.209	5.88617	4.94855	4.886	5.71662	4.6417	5.282	4.91226	5.8102
Squamoxinone C	6.991	7.6901	6.2919	6.302	7.12126	5.9869	5.736	6.71112	5.4492	6.902	6.41886	7.5922
Ovalicin	6.2	6.82	5.58	5.596	6.32348	5.3162	5.24	6.1308	4.978	6.113	5.68509	6.7243
Cholesterol glucuronide	6.952	7.6472	6.2568	6.393	7.22409	6.07335	5.844	6.83748	5.5518	6.806	6.32958	7.4866
Cholesteryl glucoside	6.451	7.0961	5.8059	5.933	6.70429	5.63635	5.384	6.29928	5.1148	6.332	5.88876	6.9652
Actinidic acid	7.368	8.1048	6.6312	6.866	7.75858	6.5227	6.235	7.29495	5.92325	7.237	6.73041	7.9607
DG(15:0/22:6(4Z,7Z,10Z,13Z,16Z,19Z)/0:0)	6.351	6.9861	5.7159	6.166	6.96758	5.8577	5.719	6.69123	5.43305	6.556	6.09708	7.2116
Octadecanol	5.952	6.5472	5.3568	5.541	6.26133	5.26395	5.123	5.99391	4.86685	6.444	5.99292	7.0884
SM(d18:0/22:1(13Z)(OH))	5.215	5.7365	4.6935	4.643	5.24659	4.41085	3.734	4.36878	3.5473	5.571	5.18103	6.1281
Diethylamine	4.831	5.3141	4.3479	4.177	4.72001	3.96815	3.808	4.45536	3.6176	4.704	4.37472	5.1744
Alisol A 24-acetate	6.231	6.8541	5.6079	5.631	6.36303	5.34945	5.092	5.95764	4.8374	6.096	5.66928	6.7056
Oleoyl-estrone	6.066	6.6726	5.4594	5.526	6.24438	5.2497	4.852	5.67684	4.6094	5.768	5.36424	6.3448
MG(a-21:0/0:0/0:0)[rac]	5.451	5.9961	4.9059	4.816	5.44208	4.5752	4.375	5.11875	4.15625	5.399	5.02107	5.9389
DG(9D5/9D3/0:0)	6.993	7.6923	6.2937	6.843	7.73259	6.50085	6.475	7.57575	6.15125	7.475	6.95175	8.2225
(1(10)E,4a,5E)-1(10),5-Germacradiene-12-acetoxy-4,11-diol	6.397	7.0367	5.7573	5.692	6.43196	5.4074	5.259	6.15303	4.99605	6.24	5.8032	6.864
T-4-AMINOCROTONIC ACID (TACA)	4.412	4.8532	3.9708	4.808	5.43304	4.5676	4.976	5.82192	4.7272	4.519	4.20267	4.9709
MGDG(12:0/16:0)	4.412	4.8532	3.9708	5.981	6.75853	5.68195	3.985	4.66245	3.78575	1.461	1.35873	1.6071
Chenodeoxycholylarginine	6.509	7.1599	5.8581	5.967	6.74271	5.66865	5.601	6.55317	5.32095	6.488	6.03384	7.1368
DG(11D5/9D3/0:0)	6.017	6.6187	5.4153	5.304	5.99352	5.0388	4.615	5.39955	4.38425	6.074	5.64882	6.6814
(6S)-Tetrahydro-L-biopterin	6.453	7.0983	5.8077	5.977	6.75401	5.67815	5.539	6.48063	5.26205	6.474	6.02082	7.1214
6-Hydroxydesacetyluvaricin (incorr.)	5.923	6.5153	5.3307	5.462	6.17206	5.1889	4.697	5.49549	4.46215	5.741	5.33913	6.3151
DG(22:5(4Z,7Z,10Z,13Z,16Z)/22:6(4Z,7Z,10Z,13Z,16Z,19Z)/0:0)	7.111	7.8221	6.3999	6.336	7.15968	6.0192	3.689	4.31613	3.50455	7.303	6.79179	8.0333
Beta-D-Glucopyranosylurea	4.558	5.0138	4.1022	3.997	4.51661	3.79715	3.501	4.09617	3.32595	4.4	4.092	4.84
PC(18:1(9Z)/14:0)	5.91	6.501	5.319	4.822	5.44886	4.5809	3.395	3.97215	3.22525	6.623	6.15939	7.2853
Pregnanetriolone	5.198	5.35394	4.6782	3.898	4.40474	3.7031	1.912	2.23704	1.8164	5.704	5.30472	6.2744
Ile Arg	3.365	3.46595	3.0285	6.723	7.59699	6.38685	7.207	8.43219	6.84665	4.247	3.94971	4.6717
Prolyl-Histidine	6.507	6.70221	5.8563	7.892	8.91796	7.4974	7.146	8.36082	6.7887	7.414	6.89502	8.1554
Zalcitabine	5.575	5.74225	5.0175	5.183	5.85679	4.92385	4.804	5.62068	4.5638	5.819	5.41167	6.4009
Cropropamide	6.171	6.35613	5.5539	5.6	6.328	5.32	5.104	5.97168	4.8488	6.027	5.60511	6.6297
Asparaginylglutamine	5.69	5.8607	5.121	5.121	5.78673	4.86495	4.636	5.42412	4.4042	5.551	5.16243	6.1061
Histidylglutamine	6.384	6.44784	5.7456	5.816	6.57208	5.5252	5.314	6.21738	5.0483	6.241	5.80413	6.8651
1,2,5-Trihydroxypyrrole-3-sulfonic acid	6.066	6.12666	5.4594	5.495	6.20935	5.22025	4.979	5.82543	4.73005	5.893	5.48049	6.4823
Ecgonine	5.624	5.68024	5.0616	5.096	5.75848	4.8412	4.833	5.65461	4.59135	5.643	5.24799	6.2073
Cyclopamine	5.701	5.75801	5.1309	5.24	5.9212	4.978	4.917	5.75289	4.67115	5.834	5.42562	6.4174
Sclareol oxide	6.288	6.35088	5.6592	5.749	6.49637	5.46155	5.294	6.19398	5.0293	6.296	5.85528	6.9256
2-(Quinolin-8-yloxy)propanoic acid	5.012	5.06212	4.5108	4.209	4.75617	3.99855	3.917	4.58289	3.72115	4.733	4.40169	5.2063
3-Amino-2-methoxynonadec-5-en-4-ol	6.181	6.24281	5.5629	5.657	6.39241	5.37415	5.16	6.0372	4.902	6.243	5.80599	6.8673
DG(PGD2/0:0/i-18:0)	5.834	5.89234	5.2506	4.573	5.16749	4.34435	2.728	3.19176	2.5916	6.169	5.73717	6.7859
25-Acetylvulgaroside	5.953	6.01253	5.3577	5.467	6.17771	5.19365	5.012	5.86404	4.7614	5.848	5.43864	6.4328
PC(16:1(9Z)/18:1(11Z))	5.539	5.59439	4.9851	4.439	5.01607	4.21705	3.105	3.63285	2.94975	6.319	5.87667	6.9509
Nocloprost	5.478	5.53278	4.9302	4.834	5.46242	4.5923	4.453	5.21001	4.23035	5.236	4.86948	5.7596
(1R,4R,5S)-1-[(1S)-1-Hydroxy-2-methylpropyl]-4-propyl-6-oxa-2-azabicyclo[3.2.0]heptane-3,7-dione	5.802	5.86002	5.2218	5.042	5.69746	4.7899	4.601	5.38317	4.37095	5.387	5.00991	5.9257
Methenamine	5.373	5.42673	4.8357	4.864	5.49632	4.6208	4.468	5.22756	4.2446	5.338	4.96434	5.8718
DG(20:4(8Z,11Z,14Z,17Z)/14:1(9Z)/0:0)	6.003	6.06303	5.4027	5.502	6.21726	5.2269	4.748	5.55516	4.5106	5.984	5.56512	6.5824
PG(PGE1/20:4(8Z,11Z,14Z,17Z))	6.574	6.63974	5.9166	5.688	6.42744	5.4036	3.761	4.40037	3.57295	6.631	6.16683	7.2941
(+/-)8(9)-EET Ethanolamide	6.795	6.86295	6.1155	5.974	6.75062	5.6753	4.531	5.30127	4.30445	6.891	6.40863	7.5801
Ile Ala Tyr	4.33	4.3733	3.897	6.244	7.05572	5.9318	6.411	7.50087	6.09045	4.491	4.17663	4.9401
Glycerol 2-(9Z,12Z-octadecadienoate) 1-hexadecanoate 3-O-[alpha-D-galactopyranosyl-(1->6)-beta-D-galactopyranoside]	5.942	6.00142	5.3478	4.999	5.64887	4.74905	4.636	5.42412	4.4042	6.154	5.72322	6.7694
Muricin D	6.392	6.45592	5.7528	6.021	6.80373	5.71995	5.21	6.0957	4.9495	6.265	5.82645	6.8915
Pirfenidone	5.84	5.8984	5.256	5.559	6.28167	5.28105	4.635	5.42295	4.40325	6.251	5.81343	6.8761
3,8-Dihydroxy-6-methoxy-7(11)-eremophilen-12,8-olide	6.443	6.50743	5.7987	5.89	6.6557	5.5955	5.463	6.39171	5.18985	6.418	5.96874	7.0598
20-Hydroxy-leukotriene E4	6.818	6.88618	6.1362	6.39	7.2207	6.0705	6.06	7.0902	5.757	6.906	6.42258	7.5966
Lys Gly	2.649	2.67549	2.3841	5.058	5.71554	4.8051	4.459	5.21703	4.23605	2.631	2.44683	2.8941
14,15-DiHETrE	6.001	6.06101	5.4009	5.292	5.97996	5.0274	4.743	5.54931	4.50585	6.28	5.8404	6.908
CL(16:0/16:0/20:4(5Z,8Z,11Z,14Z)/16:1(9Z))	6.615	6.68115	5.9535	5.8	6.554	5.51	3.917	4.58289	3.72115	6.793	6.31749	7.4723
GPCho(16:0/14:1)	6.293	6.35593	5.6637	5.474	6.18562	5.2003	4.088	4.78296	3.8836	6.416	5.96688	7.0576
Annonacin	6.443	6.50743	5.7987	5.677	6.41501	5.39315	5.152	6.02784	4.8944	6.464	6.01152	7.1104
TG(10:0/8:0/8:0)	6.063	6.12363	5.4567	5.075	5.73475	4.82125	4.47	5.2299	4.2465	6.164	5.73252	6.7804
2-Hexaprenyl-3-methyl-5-hydroxy-6-methoxy-1,4-benzoquinone	6.478	6.54278	5.8302	5.837	6.59581	5.54515	5.352	6.26184	5.0844	6.372	5.92596	7.0092
4,4'-Dioctyldiphenylamine	6.529	6.59429	5.8761	5.854	6.61502	5.5613	5.452	6.37884	5.1794	6.211	5.77623	6.8321
Cucurbic acid	5.527	5.58227	4.9743	5.099	5.76187	4.84405	4.723	5.52591	4.48685	5.605	5.21265	6.1655
MG(0:0/20:3(6,8,11)-OH(5)/0:0)	6.234	6.29634	5.6106	5.68	6.4184	5.396	5.287	6.18579	5.02265	6.116	5.68788	6.7276
PS(15:0/5-iso PGF2VI)	3.608	3.64408	3.2472	5.514	6.23082	5.2383	3.325	3.89025	3.15875	4.266	3.96738	4.6926
DG(10:0/20:4(5Z,8Z,11Z,14Z)-OH(18R)/0:0)	5.771	5.82871	5.1939	5.456	6.16528	5.1832	4.454	5.21118	4.2313	5.595	5.20335	6.1545
DG(18:3(9,11,15)-OH(13)/0:0/10:0)	6.148	5.8406	5.5332	5.799	6.55287	5.50905	4.937	5.77629	4.69015	5.943	5.52699	6.5373
9H-Fluorene-9-carboxamide, 9-(3-aminopropyl)-	4.533	4.30635	4.0797	5.175	5.84775	4.91625	6.065	7.09605	5.76175	4.398	4.09014	4.8378
Cer(d17:1/LTE4)	6.478	6.1541	5.8302	6.317	7.13821	6.00115	5.815	6.80355	5.52425	6.913	6.42909	7.6043
(6E,8R,10Z)-8-hydroxy-3-oxohexadecadienoic acid	6.271	5.95745	5.6439	5.607	6.33591	5.32665	5.117	5.98689	4.86115	5.975	5.55675	6.5725
Bullatetrocin	6.972	6.6234	6.2748	6.235	7.04555	5.92325	5.634	6.59178	5.3523	6.921	6.43653	7.6131
12-(3,4-Dimethyl-5-pentylfuran-2-yl)dodecanoylcarnitine	6.475	6.15125	5.8275	5.989	6.76757	5.68955	5.559	6.50403	5.28105	6.543	6.08499	7.1973
Butylisopropylamine	6.544	6.2168	5.8896	5.991	6.76983	5.69145	5.599	6.55083	5.31905	6.487	6.03291	7.1357
Octylamine	6.4	6.08	5.76	5.84	6.5992	5.548	5.456	6.38352	5.1832	6.336	5.89248	6.9696
TG(16:0/18:1(9Z)/20:4(5Z,8Z,11Z,14Z))	6.993	6.64335	6.2937	6.263	7.07719	5.94985	5.803	6.78951	5.51285	6.886	6.40398	7.5746
Glucosylsphingosine	5.963	5.66485	5.3667	5.906	6.67378	5.6107	5.503	6.43851	5.22785	6.286	5.84598	6.9146
Lobucavir	6.128	5.8216	5.5152	5.592	6.31896	5.3124	5.222	6.10974	4.9609	6.105	5.67765	6.7155
Echinocystic acid	5.502	5.2269	4.9518	5.417	6.12121	5.14615	4.99	5.8383	4.7405	5.957	5.54001	6.5527
Rocuronium	5.939	5.64205	5.3451	5.614	6.34382	5.3333	5.049	5.90733	4.79655	6.025	5.60325	6.6275
DG(11D5/11D3/0:0)	5.49	5.2155	4.941	4.866	5.49858	4.6227	4.58	5.3586	4.351	5.152	4.79136	5.6672
4alpha-carboxy-4beta,14alpha-dimethyl-9beta,19-cyclo-5alpha-ergost-24(241)-en-3beta-ol	5.539	5.26205	4.9851	5.263	5.94719	4.99985	4.933	5.77161	4.68635	5.855	5.44515	6.4405
PE(18:1/0:0)	6.067	5.76365	5.4603	6.277	7.09301	5.96315	4.179	4.88943	3.97005	6.262	5.82366	6.8882
DG(18:3(9,11,15)-OH(13)/0:0/8:0)	5.845	5.55275	5.2605	5.798	6.55174	5.5081	4.629	5.41593	4.39755	5.852	5.44236	6.4372
DG(PGE2/12:0/0:0)	7.001	6.65095	6.3009	6.164	6.96532	5.8558	5.891	6.89247	5.59645	6.802	6.32586	7.4822
Leu Val	4.779	4.54005	4.3011	5.417	6.12121	5.14615	5.849	6.84333	5.55655	4.962	4.61466	5.4582
Ethyl 4-methyl-5-(1-methylethoxy)-9H-pyrido(3,4-b)indole-3-carboxylate	4.633	4.40135	4.1697	4.025	4.54825	3.82375	3.975	4.65075	3.77625	4.558	4.23894	5.0138
Ecdysone	7.111	6.75545	6.3999	6.484	7.32692	6.1598	5.933	6.94161	5.63635	6.915	6.43095	7.6065
DG(18:2n6/0:0/18:3n3)	5.999	5.69905	5.3991	5.313	6.00369	5.04735	4.964	5.80788	4.7158	5.366	4.99038	5.9026
Squamocin L	6.85	6.5075	6.165	6.142	6.94046	5.8349	5.7	6.669	5.415	6.559	6.09987	7.2149
Bullatanocin	7.729	7.34255	6.9561	6.872	7.76536	6.5284	6.542	7.65414	6.2149	7.519	6.99267	8.2709
Heteroxanthin	6.66	6.327	5.994	5.495	6.20935	5.22025	5.389	6.30513	5.11955	6.197	5.76321	6.8167
TG(8:0/12:0/i-14:0)	6.03	5.7285	5.427	5.635	6.36755	5.35325	5.363	6.27471	5.09485	6.104	5.67672	6.7144
2-Pentadecylfuran	5.465	5.19175	4.9185	5.114	5.77882	4.8583	4.473	5.23341	4.24935	5.627	5.23311	6.1897
PI(22:6(4Z,7Z,11E,13Z,15E,19Z)-2OH(10S,17)/22:2(13Z,16Z))	5.389	5.11955	4.8501	6.222	7.03086	5.9109	6.277	7.34409	5.96315	5.418	5.03874	5.9598
Undecylenic acid	5.711	5.42545	5.1399	5.74	6.4862	5.453	4.584	5.36328	4.3548	5.864	5.45352	6.4504
Surfactin	6.087	5.78265	5.4783	7.274	8.21962	6.9103	5.662	6.62454	5.3789	7.086	6.58998	7.7946
SM(d16:1/22:0)	6.226	5.9147	5.6034	5.822	6.57886	5.5309	5.29	6.1893	5.0255	6.812	6.33516	7.4932
DG(18:0/0:0/20:3(8Z,11Z,14Z)-2OH(5,6))	6.951	6.60345	6.2559	6.725	7.59925	6.38875	6.546	7.65882	6.2187	7.269	6.76017	7.9959
DG(18:1(9Z)-O(12,13)/0:0/i-16:0)	6.109	5.80355	5.4981	4.91	5.5483	4.6645	5.249	6.14133	4.98655	5.904	5.49072	6.4944
10,20-Dihydroxyeicosanoic acid	7.321	6.95495	6.5889	6.482	7.32466	6.1579	6.051	7.07967	5.74845	6.867	6.38631	7.5537
DG(18:0/16:1(9Z)/0:0)	6.577	6.24815	5.9193	6.053	6.83989	5.75035	5.917	6.92289	5.62115	6.641	6.17613	7.3051
LysoPC(20:1(11Z)/0:0)	6.276	5.9622	5.6484	5.847	6.60711	5.55465	5.694	6.66198	5.4093	6.508	6.05244	7.1588
PE(22:0/15:0)	6.981	6.63195	6.2829	6.172	6.97436	5.8634	5.901	6.90417	5.60595	6.677	6.20961	7.3447
N-Oleoyl Arginine	7.229	6.86755	6.5061	6.821	7.70773	6.47995	6.548	7.66116	6.2206	7.363	6.84759	8.0993
Surfactin B	5.403	5.13285	4.8627	7.126	8.05238	6.7697	4.978	5.82426	4.7291	6.455	6.00315	7.1005
Palmitoyl Ethanolamide	5.184	4.9248	4.6656	4.305	4.86465	4.08975	3.967	4.64139	3.76865	5.23	4.8639	5.753
Cholesteryl ferulate	6.542	6.2149	5.8878	5.93	6.7009	5.6335	5.476	6.40692	5.2022	6.43	5.9799	7.073
Cycloheptyl	6.726	6.3897	6.0534	6.116	6.91108	5.8102	5.774	6.75558	5.4853	6.667	6.20031	7.3337
Alfaprostolum	6.027	5.72565	5.4243	5.905	6.67265	5.60975	4.871	5.69907	4.62745	6.039	5.61627	6.6429
(Z)-9-Cycloheptadecen-1-one	5.728	5.4416	5.1552	5.289	5.97657	5.02455	4.766	5.57622	4.5277	5.838	5.42934	6.4218
Amafolone	5.835	5.54325	5.2515	5.321	6.01273	5.05495	4.992	5.84064	4.7424	5.943	5.52699	6.5373
Docosadienoate (22:2n6)	6.1	5.795	5.49	5.291	5.97883	5.02645	5.116	5.98572	4.8602	5.999	5.57907	6.5989
Ser Ala Val Thr Ala	1.496	1.4212	1.3464	6.072	6.86136	5.7684	4.895	5.72715	4.65025	1.625	1.51125	1.7875
(+/-)-Pelletierine	5.289	5.02455	4.7601	4.752	5.36976	4.5144	4.299	5.02983	4.08405	5.262	4.89366	5.7882
3-trans-p-Coumaroylrotundic acid	0.6975	0.662625	0.62775	4.319	4.88047	4.10305	0.3973	0.464841	0.377435	0.6838	0.635934	0.75218
LysoPC(18:1(11Z)/0:0)	5.515	5.23925	4.9635	6.005	6.78565	5.70475	4.386	5.13162	4.1667	6.012	5.59116	6.6132
Decylubiquinone	5.606	5.3257	5.0454	5.045	5.70085	4.79275	4.237	4.95729	4.02515	5.472	5.08896	6.0192
15-hydroxyicosanoic acid	6.057	5.75415	5.4513	5.209	5.88617	4.94855	4.442	5.19714	4.2199	5.341	4.96713	5.8751
Ricinoleic acid	4.84	4.598	4.356	5.262	5.94606	4.9989	4.007	4.68819	3.80665	4.725	4.39425	5.1975
Prostaglandin A2	5.579	5.30005	5.0211	5.471	6.18223	5.19745	5.381	6.29577	5.11195	5.26	4.8918	5.786
4-Piperidinone, 1-hydroxy-2,2,6,6-tetramethyl-	4.642	4.4099	4.1778	4.707	5.31891	4.47165	4.654	5.44518	4.4213	4.681	4.35333	5.1491
Arabinofuranosylthymine	0.08745	0.0830775	0.078705	0.07215	0.0815295	0.0685425	5.501	6.43617	5.22595	3.3	3.069	3.63
N-Linoleoyl Histidine	5.162	4.9039	4.6458	4.441	5.01833	4.21895	3.901	4.56417	3.70595	4.9	4.557	5.39
Docosahexaenoyl Ethanolamide	5.547	5.26965	4.9923	5.128	5.79464	4.8716	4.232	4.95144	4.0204	5.513	5.12709	6.0643
N-Nervonoyl Methionine	3.379	3.21005	3.0411	3.287	3.71431	3.12265	3.75	4.3875	3.5625	4.427	4.11711	4.8697
PIP(PGE2/20:0)	2.864	2.7208	2.5776	5.477	6.18901	5.20315	5.955	6.96735	5.65725	3.099	2.88207	3.4089
PC(P-16:0/18:1(12Z)-2OH(9,10))	5.802	5.5119	5.2218	5.353	6.04889	5.08535	4.91	5.7447	4.6645	5.906	5.49258	6.4966
Deferoxamine	5.371	5.10245	4.8339	4.819	5.44547	4.57805	4.31	5.0427	4.0945	5.05	4.6965	5.555
Methapyrilene	5.539	5.26205	4.9851	5.282	5.96866	5.0179	4.431	5.18427	4.20945	5.454	5.07222	5.9994
8,9-Epoxyeicosatrienoic acid	5.868	5.5746	5.2812	5.493	6.20709	5.21835	4.726	5.52942	4.4897	5.447	5.06571	5.9917
Val Ala Leu	3.636	3.4542	3.2724	6.427	7.26251	6.10565	5.799	6.78483	5.50905	3.89	3.6177	4.279
4-Hydroxycitrulline	5.868	5.5746	5.2812	5.511	6.22743	5.23545	5.309	6.21153	5.04355	6.123	5.69439	6.7353
Basilimoside	4.552	4.3244	4.0968	4.114	4.64882	3.9083	3.939	4.60863	3.74205	4.663	4.33659	5.1293
N-(3-Methylbut-2-EN-1-YL)-9H-purin-6-amine	5.679	5.39505	5.1111	5.404	6.10652	5.1338	4.979	5.82543	4.73005	5.798	5.39214	6.3778
N-Lauroyl Glutamine	5.121	4.86495	4.6089	4.63	5.2319	4.3985	4.429	5.18193	4.20755	5.243	4.87599	5.7673
SM(d20:1/PGD1)	6.486	6.1617	5.8374	5.929	6.69977	5.63255	5.503	6.43851	5.22785	6.326	5.88318	6.9586
Nepetaside	6.174	5.8653	5.5566	5.758	6.50654	5.4701	5.326	6.23142	5.0597	6.248	5.81064	6.8728
CL(18:0/18:0/20:4(5Z,8Z,11Z,14Z)/18:0)	7.051	6.69845	6.3459	6.455	7.29415	6.13225	5.75	6.7275	5.4625	7.146	6.64578	7.8606
Xi-3-Nonenoic acid	5.878	5.5841	5.2902	5.451	6.15963	5.17845	4.995	5.84415	4.74525	5.945	5.52885	6.5395
(1R,2R,4R,5S)-(+)-p-Menthane-2,5-diol	5.636	5.3542	5.0724	5.173	5.84549	4.91435	4.666	5.45922	4.4327	5.593	5.20149	6.1523
Creatine ethyl ester	5.764	5.4758	5.1876	4.385	4.95505	4.16575	4.353	5.09301	4.13535	4.988	4.63884	5.4868
N-Lauroyl Threonine	3.588	3.4086	3.2292	4.928	5.56864	4.6816	3.163	3.70071	3.00485	3.57	3.3201	3.927
Sterebin A	4.247	4.03465	3.8223	3.631	4.10303	3.44945	3.214	3.76038	3.0533	4.208	3.91344	4.6288
15-Deoxyprostaglandin J2	6.079	5.77505	5.4711	5.481	6.19353	5.20695	5.032	5.88744	4.7804	5.824	5.41632	6.4064
2-cis,4-trans-xanthoxin	4.639	4.40705	4.1751	3.702	4.18326	3.5169	3.382	3.95694	3.2129	4.468	4.15524	4.9148
Alpha-CEHC	5.313	5.04735	4.7817	4.841	5.47033	4.59895	4.207	4.92219	3.99665	5.145	4.78485	5.6595
N-Nervonoyl Cysteine	4.154	3.9463	3.7386	4.129	4.66577	3.92255	3.717	4.34889	3.53115	4.759	4.42587	5.2349
Arginylglutamine	5.531	5.25445	4.9779	4.866	5.49858	4.6227	4.415	5.16555	4.19425	5.313	4.94109	5.8443
PC(16:0/18:2(9Z,12Z))	7.51	7.1345	6.759	7.111	8.03543	6.75545	6.392	7.47864	6.0724	7.985	7.42605	8.7835
Isoambrettolide	6.049	5.74655	5.4441	5.57	6.2941	5.2915	5.166	6.04422	4.9077	5.954	5.53722	6.5494
Cetyl recinoleate	5.363	5.09485	4.8267	5.044	5.69972	4.7918	4.585	5.36445	4.35575	5.643	5.24799	6.2073
4-Androstenediol	3.082	2.9279	2.7738	2.975	3.36175	2.82625	2.283	2.67111	2.16885	2.974	2.76582	3.2714
3,7-Dimethyl-5-octene-1,7-diol 1-glucoside	4.566	4.3377	4.1094	4.618	5.21834	4.3871	4.63	5.4171	4.3985	3.093	2.87649	3.4023
3-Hydroxyocta-2,4-dienoylcarnitine	5.254	4.9913	4.7286	4.517	5.10421	4.29115	4.185	4.89645	3.97575	5.032	4.67976	5.5352
Dihydrozeatin	5.662	5.3789	5.0958	4.971	5.61723	4.72245	4.519	5.28723	4.29305	5.427	5.04711	5.9697
PC(18:1(11Z)/18:2(9Z,12Z))	7.355	6.98725	6.6195	6.889	7.78457	6.54455	6.172	7.22124	5.8634	7.675	7.13775	8.4425
4-Hydroxyretinoic acid	5.785	5.49575	5.2065	5.275	5.96075	5.01125	5.004	5.85468	4.7538	5.595	5.20335	6.1545
Gonal	5.67	5.3865	5.103	5.293	5.98109	5.02835	4.855	5.68035	4.61225	5.753	5.35029	6.3283
PE(14:0/18:1(11Z))	2.907	2.76165	2.6163	3.372	3.81036	3.2034	1.445	1.69065	1.37275	3.903	3.62979	4.2933
Cortol	3.02	2.869	2.718	5.582	6.30766	5.3029	2.596	3.03732	2.4662	4.451	4.13943	4.8961
7-Hydroxydecanoylcarnitine	3.331	3.16445	2.9979	4.031	4.55503	3.82945	2.906	3.40002	2.7607	3.518	3.27174	3.8698
Cholic Acid	5.913	5.61735	5.3217	5.256	5.93928	4.9932	4.874	5.70258	4.6303	5.583	5.19219	6.1413
Octanol	6.016	5.7152	5.4144	5.532	6.25116	5.2554	5.007	5.85819	4.75665	6.006	5.58558	6.6066
17alpha,21-Dihydroxypregnenolone	4.261	4.04795	3.8349	5.658	6.39354	5.3751	3.661	4.28337	3.47795	4.708	4.37844	5.1788
NH-DVal(NMe)-Val-OMe	3.257	3.09415	2.9313	6.442	7.27946	6.1199	5.708	6.67836	5.4226	5.076	4.72068	5.5836
Nandrolone	5.615	5.33425	5.0535	5.115	5.77995	4.85925	4.965	5.80905	4.71675	5.589	5.19777	6.1479
Leu Ile Tyr Thr Asn	1.795	1.70525	1.6155	5.481	6.19353	5.20695	1.382	1.61694	1.3129	1.778	1.65354	1.9558
Malvalic acid	5.447	5.17465	4.9023	4.774	5.39462	4.5353	4.28	5.0076	4.066	5.244	4.87692	5.7684
(9Z)-(13S)-12,13-epoxyoctadeca-9,11-dienoate	6.145	5.83775	5.5305	5.508	6.22404	5.2326	5.081	5.94477	4.82695	5.997	5.57721	6.5967
2',3'-Dideoxyadenosine	5.355	5.08725	4.8195	4.732	5.34716	4.4954	4.297	5.02749	4.08215	5.187	4.82391	5.7057
2-Aminopurine	5.848	5.5556	5.2632	5.278	5.96414	5.0141	4.889	5.72013	4.64455	5.8	5.394	6.38
Val Ser Ser Ser Leu	3.093	2.93835	2.7837	5.525	6.24325	5.24875	3.879	4.53843	3.68505	2.97	2.7621	3.267
Vulgarin	4.643	4.41085	4.1787	4.206	4.75278	3.9957	3.713	4.34421	3.52735	4.946	4.59978	5.4406
Cocamidopropyl Betaine	5.267	5.00365	4.7403	4.857	5.48841	4.61415	4.292	5.02164	4.0774	5.318	4.94574	5.8498
Phytuberin	6.031	5.72945	5.4279	5.468	6.17884	5.1946	4.965	5.80905	4.71675	5.908	5.49444	6.4988
(+/-)-threo-1-(p-Hydroxyphenyl)propylene glycol 4'-glucoside	5.387	5.11765	4.8483	5.124	5.79012	4.8678	4.684	5.48028	4.4498	5.565	5.17545	6.1215
Bisacurone epoxide	6.185	5.87575	5.5665	5.589	6.31557	5.30955	5.123	5.99391	4.86685	6.027	5.60511	6.6297
2,5-Dimethylbenzaldehyde	5.34	5.073	4.806	5.003	5.65339	4.75285	4.499	5.26383	4.27405	5.367	4.99131	5.9037
Benzyl glycinate	4.256	4.0432	3.8304	5.071	5.73023	4.81745	3.705	4.33485	3.51975	4.412	4.10316	4.8532
(+/-)-2,2,6-Trimethylcyclohexanone	5.875	5.58125	5.2875	5.348	6.04324	5.0806	4.925	5.76225	4.67875	5.855	5.44515	6.4405
Tris(2-butoxyethyl) phosphate	6.984	6.6348	6.2856	6.213	7.02069	5.90235	5.832	6.82344	5.5404	6.653	6.18729	7.3183
Pravastatin lactone	3.702	3.5169	3.3318	5.951	6.72463	5.65345	3.127	3.65859	2.97065	4.393	4.08549	4.8323
Sorbitan stearate	3.511	3.33545	3.1599	5.063	5.72119	4.80985	3.086	3.61062	2.9317	3.493	3.24849	3.8423
Leu Pro Thr	1.994	1.8943	1.7946	6.319	7.14047	6.00305	6.635	7.76295	6.30325	4.03	3.7479	4.433
7-Hydroxyoctanoic acid	5.742	5.4549	5.1678	5.216	5.89408	4.9552	4.829	5.64993	4.58755	5.735	5.33355	6.3085
Xi-8-Hydroxyhexadecanedioic acid	3.618	3.4371	3.2562	6.421	7.25573	6.09995	4.255	4.97835	4.04225	4.052	3.76836	4.4572
Behenic acid	6.042	5.7399	5.4378	5.83	6.5879	5.5385	5.491	6.42447	5.21645	6.144	5.71392	6.7584
Styrene	5.735	5.44825	5.1615	5.273	5.95849	5.00935	4.869	5.69673	4.62555	5.809	5.40237	6.3899
PC(10:0/0:0)	4.398	4.1781	3.9582	0.88	0.9944	0.836	2.678	3.13326	2.5441	4.073	3.78789	4.4803
P-Tolualdehyde	5.478	5.2041	4.9302	4.793	5.41609	4.55335	4.486	5.24862	4.2617	5.391	5.01363	5.9301
Tetrahydrocortisol	1.15	1.0925	1.035	6.169	6.97097	5.86055	1.496	1.75032	1.4212	2.288	2.12784	2.5168
Hymenoxon	6.272	5.9584	5.6448	5.706	6.44778	5.4207	5.324	6.22908	5.0578	6.26	5.8218	6.886
Sulfadimidine	5.896	5.6012	5.3064	5.453	6.16189	5.18035	5.034	5.88978	4.7823	5.973	5.55489	6.5703
N-Ethyl trans-2-cis-6-nonadienamide	5.48	5.206	4.932	4.954	5.59802	4.7063	4.546	5.31882	4.3187	5.461	5.07873	6.0071
Diketogulonic acid	6.536	6.2092	5.8824	5.611	6.34043	5.33045	5.253	6.14601	4.99035	6.604	6.14172	7.2644
1H-Pyrazolo[3,4-d]pyrimidin-4-amine	5.756	5.4682	5.1804	5.196	5.87148	4.9362	4.819	5.63823	4.57805	5.731	5.32983	6.3041
MG(0:0/22:6(4Z,7Z,10Z,13Z,16Z,19Z)/0:0)	7.173	6.81435	6.4557	6.381	7.21053	6.06195	6.095	7.13115	5.79025	6.98	6.4914	7.678
Withanolide B	6.523	6.19685	5.8707	5.977	6.75401	5.67815	5.527	6.46659	5.25065	6.458	6.00594	7.1038
6-Hydroxypentadecanedioic acid	3.589	3.40955	3.2301	6.408	7.24104	6.0876	3.164	3.70188	3.0058	4.401	4.09293	4.8411
18-Hydroxycorticosterone	4.135	3.92825	3.7215	6.621	7.48173	6.28995	4.278	5.00526	4.0641	4.503	4.18779	4.9533
Betaxolol	4.691	4.45645	4.2219	4.707	5.31891	4.47165	3.533	4.13361	3.35635	5.005	4.65465	5.5055
Tumonoic Acid E	3.36	3.192	3.024	5.726	6.47038	5.4397	2.319	2.71323	2.20305	3.853	3.58329	4.2383
(E)-10-Hydroxy-8-decenoic acid	5.392	5.1224	4.8528	6.041	6.82633	5.73895	4.085	4.77945	3.88075	5.097	4.74021	5.6067
6b-Hydroxy-8a-methoxy-7(11)-eremophilen-12,8-olide	5.136	4.8792	4.6224	5.192	5.86696	4.9324	4.119	4.81923	3.91305	5.038	4.68534	5.5418
9-Octadecen-1-ol, (9Z)-	5.31	5.0445	4.779	4.707	5.31891	4.47165	4.532	5.30244	4.3054	5.313	4.94109	5.8443
N-Cyclohexyl-1,3-Benzothiazol-2-Amine	5.336	5.0692	4.8024	3.927	4.43751	3.73065	4.217	4.93389	4.00615	5.007	4.65651	5.5077
Asn Phe	0.04486	0.042617	0.040374	4.669	5.27597	4.43555	3.971	4.64607	3.77245	2.876	2.67468	3.1636
5,7-Megastigmadien-9-ol glucoside	0.8412	0.79914	0.75708	6.45	7.2885	6.1275	0.001895	0.00221715	0.00180025	0.004833	0.00449469	0.0053163
Sphingosine	5.574	5.2953	5.0166	4.833	5.46129	4.59135	4.364	5.10588	4.1458	5.652	5.25636	6.2172
Prehumulinic acid	5.351	5.08345	4.8159	4.414	4.98782	4.1933	4.415	5.16555	4.19425	5.13	4.7709	5.643
2,3-Dinor-TXB1	1.305	1.23975	1.1745	6.392	7.22296	6.0724	0.9143	1.069731	0.868585	4.737	4.40541	5.2107
L-erythro-4-Hydroxyarginine	6.228	5.9166	5.6052	4.988	5.63644	4.7386	5.043	5.90031	4.79085	6.021	5.59953	6.6231
(Z)-5-[(2R,3S,4S)-4-Hydroxy-2-[(E)-3-hydroxyoct-1-enyl]oxan-3-yl]pent-3-enoic acid	5.698	5.4131	5.1282	5.429	6.13477	5.15755	4.779	5.59143	4.54005	5.685	5.28705	6.2535
Daumone	5.666	5.3827	5.0994	5.092	5.75396	4.8374	4.716	5.51772	4.4802	5.62	5.2266	6.182
FAPy-adenine	5.205	4.94475	4.6845	4.716	5.32908	4.4802	4.287	5.01579	4.07265	5.212	4.84716	5.7332
13,14-Dihydro PGE1	3.903	3.70785	3.5127	5.447	6.15511	5.17465	3.15	3.6855	2.9925	3.558	3.30894	3.9138
Tulipinolide	3.299	3.13405	2.9691	6.083	6.87379	5.77885	2.965	3.46905	2.81675	3.319	3.08667	3.6509
Imidazoleacetic acid riboside	4.013	3.81235	3.6117	5.105	5.76865	4.84975	3.588	4.19796	3.4086	4.347	4.04271	4.7817
3-hydroxynonanoyl carnitine	3.753	3.56535	3.3777	6.563	7.41619	6.23485	3.204	3.74868	3.0438	4.801	4.46493	5.2811
Piperdial	4.143	3.93585	3.7287	5.6	6.328	5.32	3.055	3.57435	2.90225	4.974	4.62582	5.4714
Prostaglandin E1	2.889	2.74455	2.6001	6.092	6.88396	5.7874	2.465	2.88405	2.34175	3.503	3.25779	3.8533
Momordicin II	3.965	3.76675	3.5685	3.953	4.46689	3.75535	4.876	5.70492	4.6322	4.7	4.371	5.17
Tanacetol A	2.818	2.6771	2.5362	6.505	7.35065	6.17975	2.394	2.80098	2.2743	4.218	3.92274	4.6398
Ganosporelactone A	3.491	3.31645	3.1419	3.4	3.842	3.23	3.066	3.58722	2.9127	3.474	3.23082	3.8214
Strophanthidin	3.893	3.69835	3.5037	6.553	7.40489	6.22535	3.544	4.14648	3.3668	4.471	4.15803	4.9181
Mangalkanyl glucoside	3.09	2.9355	2.781	5.901	6.66813	5.60595	2.665	3.11805	2.53175	3.073	2.85789	3.3803
Avocadene	5.759	5.47105	5.1831	5.314	6.00482	5.0483	4.678	5.47326	4.4441	5.734	5.33262	6.3074
Argatroban	5.78	5.491	5.202	4.306	4.86578	4.0907	4.509	5.27553	4.28355	5.603	5.21079	6.1633
6-Hydroxydodeca-8,10-dienoylcarnitine	0.2545	0.241775	0.22905	6.136	6.93368	5.8292	0.1137	0.133029	0.108015	3.602	3.34986	3.9622
Candoxatrilat	3.357	3.18915	3.0213	6.514	7.36082	6.1883	2.513	2.94021	2.38735	3.297	3.06621	3.6267
Metomidate	2.645	2.51275	2.3805	5.192	5.86696	4.9324	4.403	5.15151	4.18285	2.663	2.47659	2.9293
7-Hydroxyoctanoylcarnitine	3.675	3.49125	3.3075	6.5	7.345	6.175	2.655	3.10635	2.52225	5.098	4.74114	5.6078
3-hydroxypristanic acid	5.348	5.0806	4.8132	4.9	5.537	4.655	4.435	5.18895	4.21325	5.448	5.06664	5.9928
15-Methylpalmitate	7.275	6.91125	6.5475	6.705	7.57665	6.36975	6.219	7.27623	5.90805	7.268	6.75924	7.9948
16-Hydroxy-10-oxohexadecanoic acid	2.294	2.1793	2.0646	5.443	6.15059	5.17085	1.873	2.19141	1.77935	4.503	4.18779	4.9533
O-(13-Carboxytridecanoyl)carnitine	6.028	5.7266	5.4252	6.515	7.36195	6.18925	5.091	5.95647	4.83645	6.057	5.63301	6.6627
4-Dodecylmorpholine	5.872	5.5784	5.2848	5.306	5.99578	5.0407	4.831	5.65227	4.58945	5.871	5.46003	6.4581
Sapienic acid	6.338	6.0211	5.7042	5.778	6.52914	5.4891	5.204	6.08868	4.9438	6.269	5.83017	6.8959
Supercinnamaldehyde	5.34	5.073	4.806	4.269	4.82397	4.05555	4.037	4.72329	3.83515	5.029	4.67697	5.5319
Avocadene 1-acetate	4.963	4.71485	4.4667	4.782	5.40366	4.5429	3.891	4.55247	3.69645	4.912	4.56816	5.4032
Abietane	6.025	5.72375	5.4225	5.539	6.25907	5.26205	5.184	6.06528	4.9248	6.025	5.60325	6.6275
(R)-1-O-[b-D-Apiofuranosyl-(1->2)-b-D-glucopyranoside]-1,3-octanediol	5.984	5.6848	5.3856	5.34	6.0342	5.073	5.06	5.9202	4.807	6.009	5.58837	6.6099
3-Hydroxyoctanoic acid	4.715	4.47925	4.2435	6.524	7.37212	6.1978	3.624	4.24008	3.4428	4.533	4.21569	4.9863
1-Piperideine	6.439	6.11705	5.7951	5.862	6.62406	5.5689	5.396	6.31332	5.1262	6.362	5.91666	6.9982
3-(6-Aminopurin-9-yl)-5-(hydroxymethyl)cyclopentane-1,2-diol	6.486	6.1617	5.8374	5.979	6.75627	5.68005	5.565	6.51105	5.28675	6.499	6.04407	7.1489
3-hydroxytetradecanedioylcarnitine	0.1485	0.141075	0.13365	5.828	6.58564	5.5366	0.06187	0.0723879	0.0587765	3.248	3.02064	3.5728
Piperidines	6.116	5.8102	5.5044	5.649	6.38337	5.36655	5.214	6.10038	4.9533	6.145	5.71485	6.7595
Adenine	5.768	5.4796	5.1912	5.253	5.93589	4.99035	4.907	5.74119	4.66165	5.822	5.41446	6.4042
Isopetasoside	1.118	1.0621	1.0062	5.756	6.50428	5.4682	0.7448	0.871416	0.70756	1.102	1.02486	1.2122
2-Phenylethanol glucuronide	4.826	4.5847	4.3434	4.004	4.52452	3.8038	3.196	3.73932	3.0362	4.688	4.35984	5.1568
Umbelliferone	5.562	5.2839	5.0058	4.631	5.23303	4.39945	3.89	4.5513	3.6955	5.174	4.81182	5.6914
CDP-DG(16:0/TXB2)	4.395	4.17525	3.9555	3.999	4.51887	3.79905	3.112	3.64104	2.9564	4.783	4.44819	5.2613
Menadione bisulfite	4.862	4.6189	4.3758	2.699	3.04987	2.56405	2.366	2.76822	2.2477	4.509	4.19337	4.9599
3,9-Dihydroxydecanoylcarnitine	3.421	3.24995	3.0789	6.516	7.36308	6.1902	2.707	3.16719	2.57165	4.465	4.15245	4.9115
(8alpha,10beta,11beta)-3-Hydroxy-4,15-dinor-1(5)-xanthen-12,8-olide	3.475	3.30125	3.1275	6.43	7.2659	6.1085	2.853	3.33801	2.71035	4.381	4.07433	4.8191
3-(L-Menthoxy)-2-methylpropane-1,2-diol	3.379	3.21005	3.0411	3.378	3.81714	3.2091	3.283	3.84111	3.11885	3.977	3.69861	4.3747
Lawsone	4.77	4.5315	4.293	3.99	4.5087	3.7905	3.661	4.28337	3.47795	4.665	4.33845	5.1315
Arctiopicrin	4.729	4.49255	4.2561	6.301	7.12013	5.98595	3.176	3.71592	3.0172	4.994	4.64442	5.4934
Esmolol	0.182	0.1729	0.1638	5.855	6.61615	5.56225	0.07755	0.0907335	0.0736725	3.413	3.17409	3.7543
N,N-Dimethyldecylamine oxide	4.769	4.53055	4.2921	4.448	5.02624	4.2256	3.898	4.56066	3.7031	4.749	4.41657	5.2239
4-[2-[2-[3-Acetamido-2,5-dihydroxy-6-(hydroxymethyl)oxan-4-yl]oxypropanoylamino]propanoylamino]-5-amino-5-oxopentanoic acid	3.402	3.2319	3.0618	4.072	4.60136	3.8684	2.978	3.48426	2.8291	3.385	3.14805	3.7235
N-(4-Methylpentan-2-yl)-N-phenylbenzene-1,4-diamine	5.676	5.3922	5.1084	5.194	5.86922	4.9343	0.9985	1.168245	0.948575	5.636	5.24148	6.1996
Glaucarubolone 15-O-beta-D-glucopyranoside	4.702	4.4669	4.2318	4.36	4.9268	4.142	3.589	4.19913	3.40955	5.004	4.65372	5.5044
Didemnin	3.364	3.1958	3.0276	5.462	6.17206	5.1889	5.231	6.12027	4.96945	4.768	4.43424	5.2448
Litorin	3.073	2.91935	2.7657	2.987	3.37531	2.83765	2.649	3.09933	2.51655	3.056	2.84208	3.3616
CL(8:0/8:0/11:0/i-12:0)	1.719	1.63305	1.5471	3.301	3.73013	3.13595	3.313	3.87621	3.14735	1.703	1.58379	1.8733
1,21-Heneicosanediol	3.2	3.04	2.88	5.046	5.70198	4.7937	2.775	3.24675	2.63625	3.182	2.95926	3.5002
PS(TXB2/20:3(8Z,11Z,14Z))	0.4692	0.44574	0.42228	3.806	4.30078	3.6157	6.016	7.03872	5.7152	3.85	3.5805	4.235
6-Hydroxydodecanedioylcarnitine	4.242	4.0299	3.8178	4.617	5.21721	4.38615	3.544	4.14648	3.3668	4.54	4.2222	4.994
Hypochoeroside A	3.06	2.907	2.754	4.187	4.73131	3.97765	2.635	3.08295	2.50325	3.042	2.82906	3.3462
DG(18:4(6Z,9Z,12Z,15Z)/22:6(4Z,7Z,10Z,13Z,16Z,19Z)/0:0)	1.807	1.71665	1.6263	1.656	1.87128	1.5732	4.906	5.74002	4.6607	1.729	1.60797	1.9019
(+/-)-Hexanoylcarnitine	2.841	2.69895	2.5569	5.708	6.45004	5.4226	2.416	2.82672	2.2952	3.009	2.79837	3.3099
2,3-Dihydroxypropanamide	0.2072	0.19684	0.18648	4.14	4.6782	3.933	4.488	5.25096	4.2636	0.346	0.32178	0.3806
Olopatadine	5.039	4.78705	4.5351	4.164	4.70532	3.9558	3.438	4.02246	3.2661	5.06	4.7058	5.566
PI(22:4(7Z,10Z,13Z,16Z)/22:6(4Z,7Z,10Z,13E,15E,19Z)-OH(17))	4.659	4.42605	4.1931	6.927	7.82751	6.58065	5.95	6.9615	5.6525	4.356	4.05108	4.7916
(3b,6a,12b,17a,20S)-Dammar-24-ene-3,6,12,17,20-pentol 20-[glucosyl-(1->2)-[rhamnosyl-(1->6)]-glucoside] 6-xyloside	3.271	3.10745	2.9439	1.857	2.09841	1.76415	1.53	1.7901	1.4535	3.126	2.90718	3.4386
Cardanolmonoene	5.932	5.6354	5.3388	5.999	6.77887	5.69905	4.223	4.94091	4.01185	5.57	5.1801	6.127
PS(22:6(4Z,7Z,10Z,13Z,16Z,19Z)/22:6(4Z,7Z,11E,13Z,15E,19Z)-2OH(10S,17))	4.501	4.27595	4.0509	4.909	5.54717	4.66355	4.75	5.5575	4.5125	4.729	4.39797	5.2019
LOT-1	4.77	4.5315	4.293	5.81	6.5653	5.5195	5.197	6.08049	4.93715	4.704	4.37472	5.1744
PS(14:1(9Z)/22:6(4Z,7Z,10Z,13Z,16Z,19Z))	2.105	1.99975	1.8945	6.672	7.53936	6.3384	6.477	7.57809	6.15315	2.745	2.55285	3.0195
PA(20:4(6E,8Z,11Z,13E)-2OH(5S,15S)/i-12:0)	5.056	4.8032	4.5504	4.77	5.3901	4.5315	4.921	5.75757	4.67495	4.869	4.52817	5.3559
12-O-D-Glucuronoside-13-hydroxyoctadec-9Z-enoate	2.121	2.01495	1.9089	2.561	2.89393	2.43295	5.096	5.96232	4.8412	2.104	1.95672	2.3144
Trans-p-Menthane-1,7,8-triol 8-glucoside	3.856	3.6632	3.4704	5.474	6.18562	5.2003	2.799	3.27483	2.65905	4.737	4.40541	5.2107
2-Piperidinone	3.196	3.0362	2.8764	3.104	3.50752	2.9488	4.302	5.03334	4.0869	3.178	2.95554	3.4958
Corynebactin	2.177	2.06815	1.9593	5.799	6.55287	5.50905	4.599	5.38083	4.36905	4.05	3.7665	4.455
Exemestane	2.798	2.6581	2.5182	4.862	5.49406	4.6189	4.812	5.63004	4.5714	3.121	2.90253	3.4331
6-Hydroxyheptanoylcarnitine	0.03579	0.0340005	0.032211	5.544	6.26472	5.2668	0.01379	0.0161343	0.0131005	0.03445	0.0320385	0.037895
PI(22:5(4Z,7Z,10Z,13Z,16Z)/PGJ2)	5.021	4.76995	4.5189	6.349	7.17437	6.03155	6.696	7.83432	6.3612	5.222	4.85646	5.7442
Azaspiracid 3	4.518	4.2921	4.0662	5.215	5.89295	4.95425	5.283	6.18111	5.01885	4.254	3.95622	4.6794
RsDPLA	3.735	3.54825	3.3615	5.713	6.45569	5.42735	5.428	6.35076	5.1566	4.054	3.77022	4.4594
Hydroxyhomodestruxin B	1.671	1.58745	1.5039	5.253	5.93589	4.99035	5.332	6.23844	5.0654	1.432	1.33176	1.5752
Fumigaclavine C	5.579	5.30005	5.0211	4.211	4.75843	4.00045	3.7	4.329	3.515	5.451	5.06943	5.9961
Marrubiin	4.33	4.1135	3.897	4.294	4.85222	4.0793	2.981	3.48777	2.83195	4.486	4.17198	4.9346
Metoclopramide	4.806	4.5657	4.3254	3.327	3.75951	3.16065	2.993	3.50181	2.84335	4.654	4.32822	5.1194
3-Pyridinemethanol, 6-amino-alpha-(((1-methyl-4-phenylbutyl)amino)methyl)-	3.302	3.1369	2.9718	4.325	4.88725	4.10875	4.547	5.31999	4.31965	3.636	3.38148	3.9996
PS(20:0/20:4(6E,8Z,11Z,13E)-2OH(5S,15S))	3.454	3.2813	3.1086	5.564	6.28732	5.2858	5.181	6.06177	4.92195	3.437	3.19641	3.7807
Majoroside F6	5.644	5.3618	5.0796	5.713	6.45569	5.42735	6.206	7.26102	5.8957	5.618	5.22474	6.1798
Hexanoyllysine	3.657	3.47415	3.2913	6.653	7.51789	6.32035	7.221	8.44857	6.85995	3.719	3.45867	4.0909
3-Hydroxyheptanoylcarnitine	3.812	3.6214	3.4308	5.559	6.28167	5.28105	3.387	3.96279	3.21765	3.795	3.52935	4.1745
Semduramicin	6.01	5.7095	5.409	6.317	7.13821	6.00115	5.408	6.32736	5.1376	6.153	5.72229	6.7683
PS(20:1(11Z)/22:6(5Z,8E,10Z,13Z,15E,19Z)-2OH(7S, 17S))	3.6	3.42	3.24	5.571	6.29523	5.29245	3.175	3.71475	3.01625	3.811	3.54423	4.1921
PC(PGF1alpha/2:0)	2.756	2.6182	2.4804	5.275	5.96075	5.01125	6.591	7.71147	6.26145	2.799	2.60307	3.0789
PI(PGJ2/20:1(11Z))	3.698	3.5131	3.3282	3.937	4.44881	3.74015	3.374	3.94758	3.2053	2.08	1.9344	2.288
Ganglioside GD2 (d18:1/24:0)	6.568	6.2396	5.9112	6.121	6.91673	5.81495	5.44	6.3648	5.168	6.413	5.96409	7.0543
CDP-DG(i-24:0/a-17:0)	1.95	1.8525	1.755	5.242	5.92346	4.9799	6.868	8.03556	6.5246	1.933	1.79769	2.1263
Pro Ile	3.662	3.4789	3.2958	5.416	6.12008	5.1452	5.56	6.5052	5.282	3.645	3.38985	4.0095
Isopentenyladenine-9-N-glucoside	3.947	3.74965	3.5523	5.57	6.2941	5.2915	2.981	3.48777	2.83195	5.442	5.06106	5.9862
(+)-Neomenthol	4.576	4.3472	4.1184	3.847	4.34711	3.65465	2.807	3.28419	2.66665	4.162	3.87066	4.5782
CDP-DG(TXB2/a-15:0)	3.066	2.9127	2.7594	6.52	7.3676	6.194	4.701	5.50017	4.46595	4.102	3.81486	4.5122
PS(PGJ2/20:0)	3.65	3.4675	3.285	4.986	5.63418	4.7367	3.225	3.77325	3.06375	3.633	3.37869	3.9963
PG(i-12:0/TXB2)	5.189	4.92955	4.6701	5.302	5.99126	5.0369	4.857	5.68269	4.61415	5.592	5.20056	6.1512
Partricin A	3.731	3.54445	3.3579	5.676	6.41388	5.3922	6.329	7.40493	6.01255	3.311	3.07923	3.6421
2-Nonene-1,4-diol	4.038	3.8361	3.6342	3.947	4.46011	3.74965	3.613	4.22721	3.43235	4.021	3.73953	4.4231
CDP-DG(22:6(4Z,7Z,10Z,13E,15E,19Z)-OH(17)/a-25:0)	4.02	3.819	3.618	3.929	4.43977	3.73255	3.595	4.20615	3.41525	4.003	3.72279	4.4033
PG(20:4(6E,8Z,11Z,14Z)-OH(5S)/i-19:0)	3.483	3.30885	3.1347	5.079	5.73927	4.82505	5.889	6.89013	5.59455	3.466	3.22338	3.8126
Hexadecylamine	6.213	5.90235	5.5917	5.511	6.22743	5.23545	4.816	5.63472	4.5752	6.107	5.67951	6.7177
Glu Gln Ile	3.46	3.287	3.114	5.385	6.08505	5.11575	5.42	6.3414	5.149	3.244	3.01692	3.5684
Deacetylasperulosidic acid	5.16	4.902	4.644	3.97	4.4861	3.7715	2.654	3.10518	2.5213	5.067	4.71231	5.5737
Phe Ile	4.209	3.99855	3.7881	6.545	7.39585	6.21775	6.423	7.51491	6.10185	4.572	4.25196	5.0292
13E-Tetranor-16-carboxy-LTE4	2.015	1.91425	1.8135	4.673	5.28049	4.43935	4.428	5.18076	4.2066	4.385	4.07805	4.8235
(S,E)-N-(4-(4-Acetylpiperazin-1-yl)benzyl)-3-(4-(tert-butyl)phenyl)-N-(1-(4-(4-cyanobenzyl)piperazin-1-yl)-1-oxo-3-phenylpropan-2-yl)acrylamide	2.14	2.033	1.926	4.147	4.68611	3.93965	6.396	7.48332	6.0762	3.348	3.11364	3.6828
16-Hydroxyhexadecanoic acid	3.014	2.8633	2.7126	4.394	4.96522	4.1743	3.665	4.28805	3.48175	3.586	3.33498	3.9446
Cyclopassifloic acid C	3.558	3.3801	3.2022	3.683	4.16179	3.49885	3.133	3.66561	2.97635	3.541	3.29313	3.8951
PI(PGD2/22:4(7Z,10Z,13Z,16Z))	5.823	5.53185	5.2407	5.485	6.19805	5.21075	5.784	6.76728	5.4948	6.038	5.61534	6.6418
Glu Ser Leu	3.635	3.45325	3.2715	3.407	3.84991	3.23665	2.764	3.23388	2.6258	3.075	2.85975	3.3825
Phenylalanyl-prolyl-arginine nitrile	4.198	3.9881	3.7782	4.107	4.64091	3.90165	3.773	4.41441	3.58435	4.181	3.88833	4.5991
Janthitrem C	3.724	3.5378	3.3516	2.446	2.76398	2.3237	2.114	2.47338	2.0083	3.01	2.7993	3.311
PG(5-iso PGF2VI/a-21:0)	3.773	3.58435	3.3957	3.681	4.15953	3.49695	3.348	3.91716	3.1806	3.756	3.49308	4.1316
Ile Tyr	3.832	3.6404	3.4488	4.89	5.5257	4.6455	4.532	5.30244	4.3054	4.563	4.24359	5.0193
Fosinopril	0.9188	0.87286	0.82692	0.8395	0.948635	0.797525	0.573	0.67041	0.54435	2.155	2.00415	2.3705
Trans-Cinnamic Acid	5.359	5.09105	4.8231	4.565	5.15845	4.33675	4.2	4.914	3.99	5.237	4.87041	5.7607
PIP(20:5(5Z,8Z,11Z,14Z,16E)-OH(18R)/16:1(9Z))	2.861	2.71795	2.5749	5.795	6.54835	5.50525	3.765	4.40505	3.57675	2.844	2.64492	3.1284
Asp Ile Lys Glu Met	2.389	2.26955	2.1501	5.29	5.9777	5.0255	4.875	5.70375	4.63125	2.372	2.20596	2.6092
Methylprednisolone acetate	2.261	2.14795	2.0349	5.832	6.59016	5.5404	4.197	4.91049	3.98715	0.01324	0.0123132	0.014564
PE(22:2(13Z,16Z)/20:4(5Z,8Z,11Z,14Z)-OH(16R))	2.476	2.3522	2.2284	6.593	7.45009	6.26335	6.134	7.17678	5.8273	2.459	2.28687	2.7049
Norvaline	4.675	4.44125	4.2075	5.762	6.51106	5.4739	4.161	4.86837	3.95295	4.528	4.21104	4.9808
PG(20:4(7E,9E,11Z,13E)-3OH(5S,6R,15S)/18:1(9Z))	3.974	3.7753	3.5766	3.685	4.16405	3.50075	5.477	6.40809	5.20315	4.401	4.09293	4.8411
4-Hydroxyquinoline	3.984	3.7848	3.5856	3.19	3.6047	3.0305	3.633	4.25061	3.45135	3.621	3.36753	3.9831
PG(i-22:0/20:5(5Z,8Z,11Z,14Z,16E)-OH(18R))	3.289	3.12455	2.9601	3.197	3.61261	3.03715	2.864	3.35088	2.7208	3.271	3.04203	3.5981
PE(TXB2/18:2(9Z,12Z))	4.091	3.88645	3.6819	4	4.52	3.8	4.817	5.63589	4.57615	4.074	3.78882	4.4814
Kynurenic Acid	4.101	3.89595	3.6909	4.029	4.55277	3.82755	2.683	3.13911	2.54885	5.105	4.74765	5.6155
Atrial natriuretic factor prohormone (8-33)	4.035	3.83325	3.6315	5.479	6.19127	5.20505	3.259	3.81303	3.09605	4.346	4.04178	4.7806
Leu Tyr	3.114	2.9583	2.8026	5.32	6.0116	5.054	4.771	5.58207	4.53245	4.134	3.84462	4.5474
Mytilin A	4.159	3.95105	3.7431	4.068	4.59684	3.8646	3.734	4.36878	3.5473	4.142	3.85206	4.5562
13(S)-Hydroperoxylinolenic acid	5.28	5.016	4.752	4.777	5.39801	4.53815	3.687	4.31379	3.50265	5.216	4.85088	5.7376
PG(a-17:0/LTE4)	3.923	3.72685	3.5307	5.242	5.92346	4.9799	3.59	4.2003	3.4105	4.248	3.95064	4.6728
Bradykinin Antagonist	6.101	5.79595	5.4909	5.574	6.29862	5.2953	4.478	5.23926	4.2541	6.383	5.93619	7.0213
Glu Val Thr Lys	2.17	2.0615	1.953	4.951	5.59463	4.70345	6.203	7.25751	5.89285	3.422	3.18246	3.7642
Ganglioside GD2 (d18:0/16:0)	5.45	5.1775	4.905	5.901	6.66813	5.60595	5.684	6.65028	5.3998	5.662	5.26566	6.2282
Apelin-13	4.881	4.63695	4.3929	5.633	6.36529	5.35135	5.845	6.83865	5.55275	5.704	5.30472	6.2744
Penitrem E	4.769	4.53055	4.2921	6.773	7.65349	6.43435	5.822	6.81174	5.5309	4.9	4.557	5.39
PI(20:4(8Z,11Z,14Z,17Z)-2OH(5S,6R)/22:3(10Z,13Z,16Z))	4.67	4.4365	4.203	4.63	5.2319	4.3985	3.352	3.92184	3.1844	4.961	4.61373	5.4571
Aspartame	4.453	4.23035	4.0077	4.011	4.53243	3.81045	4.627	5.41359	4.39565	4.306	4.00458	4.7366
Valylvaline	2.92	2.774	2.628	2.829	3.19677	2.68755	4.617	5.40189	4.38615	2.903	2.69979	3.1933
17a-Ethynylestradiol	1.81	1.7195	1.629	3.047	3.44311	2.89465	5.365	6.27705	5.09675	1.828	1.70004	2.0108
Quinoline-4,8-diol	5.022	4.7709	4.5198	4.179	4.72227	3.97005	3.884	4.54428	3.6898	4.667	4.34031	5.1337
PS(20:0/22:4(7Z,10Z,13Z,16Z))	3.135	2.97825	2.8215	3.403	3.84539	3.23285	3.805	4.45185	3.61475	3.118	2.89974	3.4298
Cloversaponin I	0.5388	0.51186	0.48492	1.166	1.31758	1.1077	4.62	5.4054	4.389	2.373	2.20689	2.6103
Beta-Acetyldigoxin	5.297	5.03215	4.7673	6.323	7.14499	6.00685	6.119	7.15923	5.81305	5.627	5.23311	6.1897
DG(PGD2/10:0/0:0)	4.4	4.18	3.96	5.077	5.73701	4.82315	5.151	6.02667	4.89345	4.051	3.76743	4.4561
Indole-3-acetyl-isoleucine	3.372	3.2034	3.0348	2.894	3.27022	2.7493	2.56	2.9952	2.432	3.241	3.01413	3.5651
Gly-Pro-Arg-Pro-Lys	4.945	4.69775	4.4505	6.085	6.87605	5.78075	4.713	5.51421	4.47735	5.48	5.0964	6.028
Mycolactone	4.386	4.1667	3.9474	5.465	6.17545	5.19175	4.789	5.60313	4.54955	3.856	3.58608	4.2416
Behenoyl-arabinofuranosyl-cytosine	3.95	3.7525	3.555	4.28	4.8364	4.066	5.887	6.88779	5.59265	2.997	2.78721	3.2967
Ile-Glu-Thr-Asp-fluoromethyl ketone	3.116	2.9602	2.8044	4.856	5.48728	4.6132	2.692	3.14964	2.5574	3.099	2.88207	3.4089
Isopenicillin N	5.301	5.03595	4.7709	4.302	4.86126	4.0869	3.224	3.77208	3.0628	5.129	4.76997	5.6419
PS(20:2(11Z,14Z)/PGF1alpha)	3.699	3.51405	3.3291	5.069	5.72797	4.81555	5.396	6.31332	5.1262	3.194	2.97042	3.5134
5-Hydroxypentanoic acid	8.411	7.99045	7.5699	7.747	8.75411	7.35965	7.525	8.80425	7.14875	8.26	7.6818	9.086
Benzyl acetate	5.485	5.21075	4.9365	5.132	5.79916	4.8754	4.956	5.79852	4.7082	5.528	5.14104	6.0808
Fluciclovine	4.457	4.23415	4.0113	4.068	4.59684	3.8646	3.887	4.54779	3.69265	4.573	4.25289	5.0303
PI(TXB2/20:2(11Z,14Z))	4.031	3.82945	3.6279	5.515	6.23195	5.23925	5.892	6.89364	5.5974	4.157	3.86601	4.5727
Trh-gly-lys	3.182	3.0229	2.8638	4.38	4.9494	4.161	5.139	6.01263	4.88205	1.946	1.80978	2.1406
Myrigalone H	5.188	4.9286	4.6692	4.851	5.48163	4.60845	0.9987	1.168479	0.948765	4.972	4.62396	5.4692
4-Methoxyphencyclidine	4.466	4.2427	4.0194	3.766	4.25558	3.5777	2.916	3.41172	2.7702	4.575	4.25475	5.0325
Hydroxydestruxin B	3.489	3.31455	3.1401	4.84	5.4692	4.598	2.303	2.69451	2.18785	2.709	2.51937	2.9799
CDP-DG(i-22:0/i-12:0)	1.584	1.5048	1.4256	1.496	1.69048	1.4212	5.395	6.31215	5.12525	1.567	1.45731	1.7237
Galactosyl 4-hydroxyproline	4.388	4.1686	3.9492	3.838	4.33694	3.6461	3.504	4.09968	3.3288	4.104	3.81672	4.5144
PI(20:1(11Z)/PGJ2)	4.279	4.06505	3.8511	4.135	4.67255	3.92825	5.718	6.69006	5.4321	3.667	3.41031	4.0337
Glu Ile Phe Lys	3.341	3.17395	3.0069	5.219	5.89747	4.95805	4.683	5.47911	4.44885	3.566	3.31638	3.9226
Pro Gln Tyr	2.207	2.09665	1.9863	2.117	2.39221	2.01115	4.671	5.46507	4.43745	2.19	2.0367	2.409
PA(22:6(4Z,8Z,10Z,13Z,16Z,19Z)-OH(7)/20:2(11Z,14Z))	3.131	2.97445	2.8179	4.529	5.11777	4.30255	5.037	5.89329	4.78515	3.704	3.44472	4.0744
Domesticoside	5.156	4.8982	4.6404	3.73	4.2149	3.5435	3.423	4.00491	3.25185	5.011	4.66023	5.5121
8-Aminoguanosine	2.842	2.6999	2.5578	2.751	3.10863	2.61345	5.205	6.08985	4.94475	2.825	2.62725	3.1075
3,4-Methylenedioxybenzaldehyde	4.593	4.36335	4.1337	3.437	3.88381	3.26515	2.978	3.48426	2.8291	4.325	4.02225	4.7575
Indole-3-acetaldehyde	4.403	4.18285	3.9627	4.297	4.85561	4.08215	4.153	4.85901	3.94535	4.139	3.84927	4.5529
Tryptophyl-Proline	4.76	4.522	4.284	3.677	4.15501	3.49315	3.162	3.69954	3.0039	4.615	4.29195	5.0765
1-AMINOCYCLOBUTANE CARBOXYLIC ACID	5.096	4.8412	4.5864	6.285	7.10205	5.97075	6.665	7.79805	6.33175	5.021	4.66953	5.5231
7-Aminomethyl-7-carbaguanine	1.239	1.17705	1.1151	4.591	5.18783	4.36145	5.106	5.97402	4.8507	1.223	1.13739	1.3453
Epoxy-hexobarbital	4.996	4.7462	4.4964	4.925	5.56525	4.67875	4.606	5.38902	4.3757	4.834	4.49562	5.3174
KAPA	5.453	5.18035	4.9077	5.477	6.18901	5.20315	4.472	5.23224	4.2484	5.403	5.02479	5.9433
Penitrem B	3.618	3.4371	3.2562	2.342	2.64646	2.2249	3.983	4.66011	3.78385	3.718	3.45774	4.0898
Withaperuvin D	4.523	4.29685	4.0707	5.916	6.68508	5.6202	6.225	7.28325	5.91375	4.38	4.0734	4.818
N-Eicosapentaenoyl Asparagine	4.307	4.09165	3.8763	3.28	3.7064	3.116	2.947	3.44799	2.79965	5.383	5.00619	5.9213
PIP(5-iso PGF2VI/16:2(9Z,12Z))	3.11	2.9545	2.799	3.181	3.59453	3.02195	2.685	3.14145	2.55075	3.093	2.87649	3.4023
Pro Ile Trp	4.49	4.2655	4.041	4.311	4.87143	4.09545	4.87	5.6979	4.6265	4.514	4.19802	4.9654
PA(22:5(4Z,7Z,10Z,13Z,19Z)-O(16,17)/19:2(10Z,13Z))	4.668	4.4346	4.2012	4.577	5.17201	4.34815	5.094	5.95998	4.8393	4.651	4.32543	5.1161
Histidylisoleucine	3.315	3.14925	2.9835	4.501	5.08613	4.27595	4.56	5.3352	4.332	3.144	2.92392	3.4584
Polypodine B	4.895	4.65025	4.4055	6.61	7.4693	6.2795	6.085	7.11945	5.78075	5.042	4.68906	5.5462
Aminomethyl fluorescein	5.006	4.7557	4.5054	4.813	5.43869	4.57235	4.493	5.25681	4.26835	5.063	4.70859	5.5693
PIP(PGD2/18:0)	2.021	1.91995	1.8189	1.93	2.1809	1.8335	5.483	6.41511	5.20885	2.003	1.86279	2.2033
Malptll	3.043	2.89085	2.7387	6.9	7.797	6.555	6.39	7.4763	6.0705	5.354	4.97922	5.8894
PS(TXB2/18:1(11Z))	4.102	3.8969	3.6918	4.486	5.06918	4.2617	4.875	5.70375	4.63125	4.333	4.02969	4.7663
CDP-DG(20:1(11Z)/PGF2alpha)	3.382	3.2129	3.0438	4.105	4.63865	3.89975	4.737	5.54229	4.50015	4.286	3.98598	4.7146
CDP-DG(TXB2/20:3(5Z,8Z,11Z))	1.141	1.08395	1.0269	5.688	6.42744	5.4036	5.827	6.81759	5.53565	4.338	4.03434	4.7718
Arg Phe	3.916	3.7202	3.5244	5	5.65	4.75	4.104	4.80168	3.8988	4.12	3.8316	4.532
Imigliptin	1.863	1.76985	1.6767	3.926	4.43638	3.7297	1.378	1.39178	1.3091	3.631	3.37683	3.9941
Merodesmosine	2.861	2.71795	2.5749	4.629	5.23077	4.39755	2.437	2.46137	2.31515	2.844	2.64492	3.1284
Cyclo(L-Phe-L-Pro)	5.013	4.76235	4.5117	4.63	5.2319	4.3985	5.459	5.51359	5.18605	4.731	4.39983	5.2041
Glycinoeclepin C	5.248	4.9856	4.7232	4.897	5.53361	4.65215	3.666	3.70266	3.4827	5.063	4.70859	5.5693
Phe Arg Phe	3.173	3.01435	2.8557	5.18	5.8534	4.921	5.394	5.44794	5.1243	1.774	1.64982	1.9514
N(epsilon)-(carboxyethyl)lysine	2.492	2.3674	2.2428	3.911	4.41943	3.71545	3.215	3.24715	3.05425	2.289	2.12877	2.5179
6beta-Hydroxydexamethasone	3.685	3.50075	3.3165	3.593	4.06009	3.41335	3.26	3.2926	3.097	3.668	3.41124	4.0348
PA(a-13:0/20:4(5Z,8Z,11Z,13E)-OH(15S))	4.873	4.62935	4.3857	5.678	6.41614	5.3941	5.203	5.25503	4.94285	4.381	4.07433	4.8191
Theasaponin B1	1.398	1.3281	1.2582	1.311	1.48143	1.24545	1.001	1.01101	0.95095	1.381	1.28433	1.5191
CDP-DG(i-14:0/i-12:0)	0.8902	0.84569	0.80118	3.549	4.01037	3.37155	0.5492	0.554692	0.52174	0.8753	0.814029	0.96283
Hordatine A glucoside	4.203	3.99285	3.7827	3.327	3.75951	3.16065	4.508	4.55308	4.2826	4.363	4.05759	4.7993
PI(PGJ2/18:3(9Z,12Z,15Z))	4.495	4.27025	4.0455	4.907	5.54491	4.66165	6.87	6.9387	6.5265	4.49	4.1757	4.939
Ganglioside GM3 (d18:0/20:0)	5.978	5.6791	5.3802	6.986	7.89418	6.6367	4.768	4.81568	4.5296	5.797	5.39121	6.3767
28-Galloylglucosylpomolate 3-arabinoside	4.845	4.60275	4.3605	4.922	5.56186	4.6759	3.353	3.38653	3.18535	4.847	4.50771	5.3317
Gomphrenin II	4.762	4.5239	4.2858	4.543	5.13359	4.31585	4.269	4.31169	4.05555	4.651	4.32543	5.1161
3-dehydroshikimate	4.28	4.066	3.852	3.846	4.34598	3.6537	2.797	2.82497	2.65715	4.077	3.79161	4.4847
L-alpha-Amino-1H-pyrrole-1-hexanoic acid	2.065	1.96175	1.8585	3.686	4.16518	3.5017	0.0001651	0.000166751	0.000156845	0.0004224	0.000392832	0.00046464
(2S)-2-Amino-3-(4-hydroxyphenyl)propane-1,1-diol	4.167	3.95865	3.7503	4.618	5.21834	4.3871	4.2	4.242	3.99	4.184	3.89112	4.6024
(1S,2R)-Naphthalene 1,2-oxide	4.145	3.93775	3.7305	4.445	5.02285	4.22275	3.78	3.8178	3.591	4.09	3.8037	4.499
(Deamino-Pen1,Tyr(Me)2,Arg8)-Vasopressin	3.211	3.05045	2.8899	3.642	4.11546	3.4599	2.747	2.77447	2.60965	3.605	3.35265	3.9655
PIP(22:6(4Z,7Z,11E,13Z,15E,19Z)-2OH(10S,17)/22:3(10Z,13Z,16Z))	3.266	3.1027	2.9394	4.296	4.85448	4.0812	4.825	4.87325	4.58375	3.249	3.02157	3.5739
L-Valine, N-(2-hydroxy-3-butenyl)-	3.504	3.3288	3.1536	4.223	4.77199	4.01185	3.079	3.10979	2.92505	3.487	3.24291	3.8357
CDP-DG(PGJ2/i-20:0)	2.728	2.5916	2.4552	5.065	5.72345	4.81175	2.304	2.32704	2.1888	3.544	3.29592	3.8984
Polymyxin B2	5.762	5.4739	5.1858	6.821	7.70773	6.47995	5.347	5.40047	5.07965	5.622	5.22846	6.1842
Deoxycholylcysteine	5.39	5.1205	4.851	6.329	7.15177	6.01255	4.948	4.99748	4.7006	5.174	4.81182	5.6914
SM(d17:1/20:5(7Z,9Z,11E,13E,17Z)-3OH(5,6,15))	3.899	3.70405	3.5091	2.932	3.31316	2.7854	4.68	4.7268	4.446	3.006	2.79558	3.3066
Glycylserylprolylmethionylphenylalanylvalinamide	3.193	3.03335	2.8737	5.296	5.98448	5.0312	5.92	5.9792	5.624	3.921	3.64653	4.3131
2-Hydroxyquinoline	5.011	4.76045	4.5099	4.242	4.79346	4.0299	3.871	3.90971	3.67745	4.799	4.46307	5.2789
Docebenone	4.988	4.7386	4.4892	6.033	6.81729	5.73135	6.379	6.44279	6.06005	4.806	4.46958	5.2866
PS(PGF2alpha/16:1(9Z))	5.436	5.1642	4.8924	6.099	6.89187	5.79405	3.151	3.18251	2.99345	5.621	5.22753	6.1831
Chaetoglobosin N	3.735	3.54825	3.3615	6.311	7.13143	5.99545	2.779	2.80679	2.64005	3.769	3.50517	4.1459
Theasaponin A1	5.289	5.02455	4.7601	4.64	5.2432	4.408	5.456	5.51056	5.1832	5.176	4.81368	5.6936
Tricyclodehydroisohumulone	1.526	1.4497	1.3734	5.687	6.42631	5.40265	5.113	5.16413	4.85735	1.51	1.4043	1.661
PGP(i-20:0/20:4(5Z,8Z,11Z,14Z)-OH(20))	3.736	3.5492	3.3624	6.401	7.23313	6.08095	5.68	5.7368	5.396	4.23	3.9339	4.653
25-Acetyl-6,7-didehydrofevicordin F 3-glucoside	3.343	3.17585	3.0087	6.277	7.09301	5.96315	5.968	6.02768	5.6696	2.422	2.25246	2.6642
Jurubine	3.362	3.1939	3.0258	5.412	6.11556	5.1414	5.378	5.43178	5.1091	3.344	3.10992	3.6784
Tsugaric acid A 21-glucosyl ester	3.828	3.6366	3.4452	3.439	3.88607	3.26705	4.337	4.38037	4.12015	4.55	4.2315	5.005
3',5'-Dideoxythymidine	2.767	2.62865	2.4903	5.319	6.01047	5.05305	4.664	4.71064	4.4308	2.851	2.65143	3.1361
N-Acetyl-DL-methionine	2.724	2.5878	2.4516	5.257	5.94041	4.99415	3.198	3.22998	3.0381	3.871	3.60003	4.2581
PS(LTE4/20:3(8Z,11Z,14Z))	3.648	3.4656	3.2832	6.268	7.08284	5.9546	5.489	5.54389	5.21455	3.937	3.66141	4.3307
Shoyuflavone B	5.212	4.9514	4.6908	5.058	5.71554	4.8051	3.567	3.60267	3.38865	5.071	4.71603	5.5781
Beta-Alanyl-L-lysine	2.856	2.7132	2.5704	4.941	5.58333	4.69395	4.367	4.41067	4.14865	2.839	2.64027	3.1229
Tryptophyl-Histidine	1.155	1.09725	1.0395	0.189	0.21357	0.17955	5.664	5.72064	5.3808	1.26	1.1718	1.386
Florbenazine	4.278	4.0641	3.8502	5.007	5.65791	4.75665	3.988	4.02788	3.7886	4.261	3.96273	4.6871
Phenylalanylproline	5.123	4.86685	4.6107	5.709	6.45117	5.42355	6.389	6.45289	6.06955	5.556	5.16708	6.1116
Phenylalanylalanine	2.79	2.6505	2.511	4.956	5.60028	4.7082	2.366	2.38966	2.2477	3.63	3.3759	3.993
3-Tyr-C-anp	3.744	3.5568	3.3696	3.755	4.24315	3.56725	3.319	3.35219	3.15305	3.728	3.46704	4.1008
PI(20:0/20:4(5Z,7E,11Z,14Z)-OH(9))	2.143	2.03585	1.9287	4.917	5.55621	4.67115	1.723	1.74023	1.63685	2.461	2.28873	2.7071
CL(8:0/10:0/11:0/i-17:0)	5.289	5.02455	4.7601	6.51	7.3563	6.1845	3.804	3.84204	3.6138	5.074	4.71882	5.5814
Methyl prednisolonate	3.901	3.70595	3.5109	4.292	4.84996	4.0774	5.264	5.31664	5.0008	3.521	3.27453	3.8731
PC(LTE4/20:4(5Z,8Z,11Z,14Z))	5.004	4.7538	4.5036	5.769	6.51897	5.48055	5.317	5.37017	5.05115	4.815	4.47795	5.2965
Cellopentaosylsitosterol	6.289	5.97455	5.6601	5.355	6.05115	5.08725	4.281	4.32381	4.06695	6.178	5.74554	6.7958
PI(18:1(12Z)-2OH(9,10)/22:3(10Z,13Z,16Z))	4.214	4.0033	3.7926	5.535	6.25455	5.25825	5.647	5.70347	5.36465	4.063	3.77859	4.4693
Bersimoside I	4.198	3.9881	3.7782	5.889	6.65457	5.59455	6.401	6.46501	6.08095	3.789	3.52377	4.1679
Tyrosine methylester	2.805	2.66475	2.5245	4.301	4.86013	4.08595	4.854	4.90254	4.6113	2.787	2.59191	3.0657
Isopropylmaleic acid	4.549	4.32155	4.0941	3.846	4.34598	3.6537	3.396	3.42996	3.2262	4.372	4.06596	4.8092
PG(PGD2/20:3(5Z,8Z,11Z))	1.069	1.01555	0.9621	4.859	5.49067	4.61605	3.767	3.80467	3.57865	1.053	0.97929	1.1583
Trp Leu	2.071	1.96745	1.8639	3.985	4.50305	3.78575	4.077	4.11777	3.87315	3.195	2.97135	3.5145
Levallorphan	4.74	4.503	4.266	5.937	6.70881	5.64015	5.166	5.21766	4.9077	4.462	4.14966	4.9082
Leu Glu Leu	2.372	2.2534	2.1348	3.9	4.407	3.705	4.069	4.10969	3.86555	2.355	2.19015	2.5905
Neuromedin C 1-8	2.689	2.55455	2.4201	5.81	6.5653	5.5195	4.946	4.99546	4.6987	2.672	2.48496	2.9392
4-Isopropylphenserine	3.849	3.65655	3.4641	4.438	5.01494	4.2161	5.651	5.70751	5.36845	3.853	3.58329	4.2383
Acetamidopropanal	2.76	2.622	2.484	4.041	4.56633	3.83895	2.336	2.35936	2.2192	2.743	2.55099	3.0173
PI(18:2(9Z,11E)+=O(13)/22:3(10Z,13Z,16Z))	0.0445	0.042275	0.04005	3.166	3.57758	3.0077	5.488	5.54288	5.2136	0.04285	0.0398505	0.047135
Cer(d16:1/5-iso PGF2VI)	2.862	2.7189	2.5758	3.362	3.79906	3.1939	4.807	4.85507	4.56665	2.845	2.64585	3.1295
10-Deacetylbaccatin III	1.329	1.26255	1.1961	1.242	1.40346	1.1799	4.691	4.73791	4.45645	1.312	1.22016	1.4432
(4Z,7Z,10Z,13Z,16E,18E)-20-Hydroxydocosa-4,7,10,13,16,18-hexaenoylcarnitine	6.495	6.17025	5.8455	5.954	6.72802	5.6563	5.061	5.11161	4.80795	6.485	6.03105	7.1335
Ile Val Ile	2.829	2.68755	2.5461	4.314	4.87482	4.0983	4.695	4.74195	4.46025	2.812	2.61516	3.0932
D-Dethiobiotin	4.918	4.6721	4.4262	4.883	5.51779	4.63885	4.631	4.67731	4.39945	4.748	4.41564	5.2228
PS(20:5(7Z,9Z,11E,13E,17Z)-3OH(5,6,15)/20:4(8Z,11Z,14Z,17Z))	2.189	2.07955	1.9701	4.677	5.28501	4.44315	3.396	3.42996	3.2262	2.172	2.01996	2.3892
Arginylasparagine	5.119	4.86305	4.6071	4.093	4.62509	3.88835	2.902	2.93102	2.7569	5.003	4.65279	5.5033
PS(PGF1alpha/18:4(6Z,9Z,12Z,15Z))	3.687	3.50265	3.3183	5.422	6.12686	5.1509	4.813	4.86113	4.57235	2.975	2.76675	3.2725
5,7-Dihydroxyisoflavone	4.211	4.00045	3.7899	3.862	4.36406	3.6689	3.913	3.95213	3.71735	4.348	4.04364	4.7828
L-Leucine	1.652	1.5694	1.4868	4.32	4.8816	4.104	0.9644	0.974044	0.91618	2.755	2.56215	3.0305
PA(a-13:0/PGJ2)	4.029	3.82755	3.6261	6.019	6.80147	5.71805	5.968	6.02768	5.6696	3.534	3.28662	3.8874
Taxine B	3.573	3.39435	3.2157	4.718	5.33134	4.4821	5.864	5.92264	5.5708	4.461	4.14873	4.9071
SM(d18:2(4E,14Z)/PGJ2)	5.54	5.263	4.986	5.774	6.52462	5.4853	3.732	3.76932	3.5454	5.572	5.18196	6.1292
N-Lactoylleucine	5.615	5.33425	5.0535	5.918	6.68734	5.6221	5.62	5.6762	5.339	5.575	5.18475	6.1325
PGP(a-15:0/22:6(4Z,7Z,11E,13Z,15E,19Z)-2OH(10S,17))	0.1562	0.14839	0.14058	0.1305	0.147465	0.123975	0.06542	0.0660742	0.062149	0.151	0.14043	0.1661
(3b,16a,20R)-25-Acetoxy-3,16,20,22-tetrahydroxy-5-cucurbiten-11-one 3-glucoside	4.625	4.39375	4.1625	6.14	6.9382	5.833	4.791	4.83891	4.55145	5.037	4.68441	5.5407
Trp Tyr Tyr	2.302	2.1869	2.0718	2.211	2.49843	2.10045	5.909	5.96809	5.61355	2.285	2.12505	2.5135
Salicylic Acid	4.7	4.465	4.23	4.175	4.71775	3.96625	3.577	3.61277	3.39815	4.735	4.40355	5.2085
PA(20:2(11Z,14Z)/20:4(6E,8Z,11Z,14Z)-OH(5S))	4.133	3.92635	3.7197	4.042	4.56746	3.8399	4.844	4.89244	4.6018	4.116	3.82788	4.5276
Arg Leu Leu Asn Leu	3.096	2.9412	2.7864	6.375	7.20375	6.05625	4.466	4.51066	4.2427	3.814	3.54702	4.1954
SM(d18:2(4E,14Z)/20:5(7Z,9Z,11E,13E,17Z)-3OH(5,6,15))	3.065	2.91175	2.7585	5.011	5.66243	4.76045	3.435	3.46935	3.26325	3.048	2.83464	3.3528
N-[3-(1,3-Dioxoisoindol-2-yl)propyl]-2,2,5,5-tetramethyl-1H-pyrrole-3-carboxamide	2.756	2.6182	2.4804	4.9	5.537	4.655	3.697	3.73397	3.51215	2.739	2.54727	3.0129
1-Methyl-4-phenyl-1,2,3,6-tetrahydropyridine	5.058	4.8051	4.5522	4.188	4.73244	3.9786	3.614	3.65014	3.4333	4.907	4.56351	5.3977
Ser Leu Thr	3.52	3.344	3.168	6.163	6.96419	5.85485	5.597	5.65297	5.31715	2.679	2.49147	2.9469
Isoleucylproline	5.89	5.5955	5.301	5.233	5.91329	4.97135	4.889	4.93789	4.64455	5.648	5.25264	6.2128
N-Formyl-Nle-Leu-Phe	4.457	4.23415	4.0113	5.435	6.14155	5.16325	6.59	6.6559	6.2605	4.381	4.07433	4.8191
SM(d16:2(4E,8Z)/20:5(6E,8Z,11Z,14Z,17Z)-OH(5))	5.417	5.14615	4.8753	5.496	6.21048	5.2212	4.365	4.40865	4.14675	5.5	5.115	6.05
Dolichyl b-D-glucosyl phosphate	3.67	3.4865	3.303	4.209	4.75617	3.99855	5.786	5.84386	5.4967	3.974	3.69582	4.3714
PGP(i-16:0/18:1(9Z)-O(12,13))	3.104	2.9488	2.7936	4.883	5.51779	4.63885	5.618	5.67418	5.3371	2.923	2.71839	3.2153
Ganglioside GT2 (d18:0/14:0)	4.81	4.5695	4.329	5.3	5.989	5.035	5.376	5.42976	5.1072	4.963	4.61559	5.4593
(+/-)-Propionylcarnitine	5.044	4.7918	4.5396	4.53	5.1189	4.3035	3.46	3.4946	3.287	5.089	4.98722	5.5979
Jubanine B	1.808	1.7176	1.6272	1.718	1.94134	1.6321	1.394	1.40794	1.3243	3.791	3.71518	4.1701
L-Norleucine	3.871	3.67745	3.4839	3.42	3.8646	3.249	5.564	5.61964	5.2858	3.875	3.7975	4.2625
Asparaginylisoleucine	3.281	3.11695	2.9529	4.745	5.36185	4.50775	5.291	5.34391	5.02645	3.263	3.19774	3.5893
1-Hydroxycarvedilol	4.629	4.39755	4.1661	3.899	4.40587	3.70405	4.375	4.41875	4.15625	4.991	4.89118	5.4901
Hydrocinnamate-(orn-Pro-dcha-Trp-Arg)	3.42	3.249	3.078	5.386	6.08618	5.1167	3.831	3.86931	3.63945	3.786	3.71028	4.1646
5,7-Dihydroxyflavone	5.385	5.11575	4.8465	4.192	4.73696	3.9824	3.178	3.20978	3.0191	5.072	4.97056	5.5792
24-Fluorocalcitriol	3.89	3.6955	3.501	3.798	4.29174	3.6081	5.901	5.96001	5.60595	3.872	3.79456	4.2592
Dibutyl succinate	5.019	4.76805	4.5171	4.302	4.86126	4.0869	3.528	3.56328	3.3516	4.723	4.62854	5.1953
PE(20:3(8Z,11Z,14Z)-2OH(5,6)/P-18:0)	0.1481	0.140695	0.13329	6.174	6.97662	5.8653	5.277	5.32977	5.01315	0.1432	0.140336	0.15752
Abscisic alcohol	4.947	4.69965	4.4523	3.716	4.19908	3.5302	2.505	2.53005	2.37975	4.546	4.45508	5.0006
SM(d16:2(4E,8Z)/20:4(6E,8Z,11Z,13E)-2OH(5S,15S))	5.287	5.02265	4.7583	5.893	6.65909	5.59835	3.049	3.07949	2.89655	5.202	5.09796	5.7222
3-Hydroxysintaxanthin	5.577	5.29815	5.0193	4.778	5.39914	4.5391	3.091	3.12191	2.93645	5.33	5.2234	5.863
CDP-DG(i-12:0/i-18:0)	4.186	3.9767	3.7674	6.392	7.22296	6.0724	4.401	4.44501	4.18095	3.894	3.81612	4.2834
Tyramine	3.669	3.48555	3.3021	4.525	5.11325	4.29875	4.434	4.47834	4.2123	3.594	3.52212	3.9534
Lanatoside	2.104	1.9988	1.8936	5.357	6.05341	5.08915	5.499	5.55399	5.22405	2.086	2.04428	2.2946
Asparaginylarginine	5.151	4.89345	4.6359	4.468	5.04884	4.2446	3.222	3.25422	3.0609	5.18	5.0764	5.698
Ala Ile Ile	2.516	2.3902	2.2644	2.425	2.74025	2.30375	2.093	2.13486	1.98835	2.498	2.44804	2.7478
PIP(22:2(13Z,16Z)/LTE4)	2.764	2.6258	2.4876	4.068	4.59684	3.8646	4.703	4.79706	4.46785	2.746	2.69108	3.0206
4-Hydroxy-3-polyprenylbenzoate	5.46	5.187	4.914	4.717	5.33021	4.48115	4.814	4.91028	4.5733	5.405	5.2969	5.9455
1,2-Dihydronaphthalene-1,2-diol	4.925	4.67875	4.4325	4.25	4.8025	4.0375	4.196	4.27992	3.9862	5.01	4.9098	5.511
Cauloside C	5.767	5.47865	5.1903	6.1	6.893	5.795	3.997	4.07694	3.79715	5.44	5.3312	5.984
Raddeanin A	4.487	4.26265	4.0383	5.434	6.14042	5.1623	6.894	7.03188	6.5493	4.927	4.82846	5.4197
Sucrose, 1-laurate	3.271	3.10745	2.9439	5.352	6.04776	5.0844	2.756	2.81112	2.6182	3.462	3.39276	3.8082
Nelfinavir	4.404	4.1838	3.9636	3.31	3.7403	3.1445	4.387	4.47474	4.16765	5.041	4.94018	5.5451
1-ACETYLPIPERIDINE	3.911	3.71545	3.5199	4.606	5.20478	4.3757	2.63	2.6826	2.4985	4.016	3.93568	4.4176
Lumiflavin	4.723	4.48685	4.2507	4.36	4.9268	4.142	3.594	3.66588	3.4143	4.757	4.66186	5.2327
PC(P-18:1(9Z)/LTE4)	3.696	3.5112	3.3264	4.893	5.52909	4.64835	6.131	6.25362	5.82445	3.136	3.07328	3.4496
Leu Ile Val	3.538	3.3611	3.1842	3.461	3.91093	3.28795	4.054	4.13508	3.8513	3.521	3.45058	3.8731
PC(22:6(4Z,7Z,10Z,13Z,16Z,19Z)/PGF2alpha)	1.18	1.121	1.062	1.095	1.23735	1.04025	3.829	3.90558	3.63755	1.164	1.14072	1.2804
PE(18:4(6Z,9Z,12Z,15Z)/20:4(6E,8Z,11Z,13E)-2OH(5S,15S))	4.695	4.46025	4.2255	6.099	6.89187	5.79405	6.641	6.77382	6.30895	4.942	4.84316	5.4362
Tragopogonsaponin B	4.125	3.91875	3.7125	4.562	5.15506	4.3339	4.881	4.97862	4.63695	3.501	3.43098	3.8511
PG(20:4(5Z,8Z,11Z,14Z)/22:6(4Z,7Z,10Z,13Z,16Z,19Z))	6.308	5.9926	5.6772	5.687	6.42631	5.40265	5.164	5.26728	4.9058	6.301	6.17498	6.9311
PG(PGE2/i-24:0)	3.339	3.17205	3.0051	5.116	5.78108	4.8602	6.137	6.25974	5.83015	3.614	3.54172	3.9754
Leucylproline	5.643	5.36085	5.0787	5.106	5.76978	4.8507	4.647	4.73994	4.41465	5.478	5.36844	6.0258
PA(17:0/6 keto-PGF1alpha)	2.343	2.22585	2.1087	2.187	2.47131	2.07765	5.499	5.60898	5.22405	2.261	2.21578	2.4871
Methohexital	3.189	3.02955	2.8701	4.316	4.87708	4.1002	4.111	4.19322	3.90545	3.106	3.04388	3.4166
Trp Gln Val	1.643	1.56085	1.4787	6.032	6.81616	5.7304	4.879	4.97658	4.63505	3.851	3.77398	4.2361
PC(LTE4/16:0)	5.184	4.9248	4.6656	6.867	7.75971	6.52365	6.118	6.24036	5.8121	4.904	4.80592	5.3944
LysoPA(24:0/0:0)	3.43	3.2585	3.087	4.748	5.36524	4.5106	6.022	6.14244	5.7209	2.779	2.72342	3.0569
Cichorioside N	5.337	5.07015	4.8033	6.891	7.78683	6.54645	6.444	6.57288	6.1218	5.711	5.59678	6.2821
Tryptophyl-Aspartate	4.98	4.731	4.482	5.324	6.01612	5.0578	4.379	4.46658	4.16005	5.238	5.13324	5.7618
Capsianoside VI	4.007	3.80665	3.6063	6.212	7.01956	5.9014	7.207	7.35114	6.84665	5.026	4.92548	5.5286
Gamma-Glu-leu	4.669	4.43555	4.2021	6.557	7.40941	6.22915	6.12	6.2424	5.814	4	3.92	4.4
Hydroxypropionylcarnitine	5.134	4.8773	4.6206	4.803	5.42739	4.56285	4.158	4.24116	3.9501	5.003	4.90294	5.5033
CDP-DG(6 keto-PGF1alpha/a-15:0)	5.02	4.769	4.518	3.324	3.75612	3.1578	2.991	3.05082	2.84145	5.108	5.00584	5.6188
CDP-DG(i-12:0/i-12:0)	3.692	3.5074	3.3228	4.392	4.96296	4.1724	5.076	5.17752	4.8222	3.674	3.60052	4.0414
Secologanin	4.676	4.4422	4.2084	4.285	4.84205	4.07075	2.82	2.397	2.679	4.623	4.53054	5.0853
Alanyltryptophan	0.01233	0.0117135	0.011097	4.231	4.78103	4.01945	4.218	3.5853	4.0071	3.136	3.07328	3.4496
N-lactoyl-phenylalanine	5.923	5.62685	5.3307	5.587	6.31331	5.30765	5.349	4.54665	5.08155	5.916	5.79768	6.5076
Ethyl 3-[(5-methyl-4-oxo-1,5-diazacycloundecane-1-carbonyl)amino]propanoate	4.257	4.04415	3.8313	4.355	4.92115	4.13725	6.964	5.9194	6.6158	3.692	3.61816	4.0612
9-Hydroxyhexadecanoic acid	2.925	2.77875	2.6325	2.834	3.20242	2.6923	2.5	2.125	2.375	2.908	2.84984	3.1988
Ser Glu Glu Glu Ile	3.401	3.23095	3.0609	6.258	7.07154	5.9451	3.933	3.34305	3.73635	4.383	4.29534	4.8213
PE(22:6(4Z,7Z,10Z,13Z,16Z,19Z)/22:4(7Z,10Z,13Z,16Z))	3.652	3.4694	3.2868	3.166	3.57758	3.0077	2.248	1.9108	2.1356	2.87	2.8126	3.157
CDP-DG(PGF1alpha/22:6(4Z,7Z,10Z,13Z,16Z,19Z))	5.189	4.92955	4.6701	5.265	5.94945	5.00175	4.98	4.233	4.731	5.419	5.31062	5.9609
Gln Ile Ile	3.037	2.88515	2.7333	4.282	4.83866	4.0679	3.348	2.8458	3.1806	3.02	2.9596	3.322
Heptanoylcarnitine	4.429	4.20755	3.9861	4.726	5.34038	4.4897	4.004	3.4034	3.92392	4.412	4.32376	4.8532
25-O-Desacetyl rifabutin	4.381	4.16195	3.9429	5.759	6.50767	5.47105	7.803	6.63255	7.64694	4.869	4.77162	5.3559
PG(20:4(6E,8Z,11Z,14Z)-OH(5S)/i-22:0)	1.139	1.08205	1.0251	3.928	4.43864	3.7316	5.948	5.0558	5.82904	1.123	1.10054	1.2353
Isopentyl gentiobioside	2.549	2.42155	2.2941	4.841	5.47033	4.59895	4.281	3.63885	4.19538	2.532	2.48136	2.7852
Degammae	5.52	5.244	4.968	5.429	6.13477	5.15755	4.952	4.2092	4.85296	5.73	5.6154	6.303
Ile Leu Tyr	2.794	2.6543	2.5146	5.979	6.75627	5.68005	5.078	4.3163	4.97644	2.515	2.4647	2.7665
Sinomenine	3.105	2.94975	2.7945	4.54	5.1302	4.313	5.422	4.6087	5.31356	3.506	3.43588	3.8566
(5E)-7-{4,6-Dihydroxy-2-[(1E,5E)-3-hydroxyocta-1,5-dien-1-yl]oxan-3-yl}hept-5-enoylcarnitine	4.297	4.08215	3.8673	5.426	6.13138	5.1547	5.937	5.04645	5.81826	1.12	1.0976	1.232
PG(20:3(6,8,11)-OH(5)/22:4(7Z,10Z,13Z,16Z))	3.16	3.002	2.844	5.182	5.85566	4.9229	5.692	4.8382	5.57816	3.143	3.08014	3.4573
2-(6-Hydroxy-3-oxo-3H-xanthen-9-yl)benzoic acid	4.475	4.25125	4.0275	3.298	3.72674	3.1331	2.965	2.52025	2.9057	3.721	3.64658	4.0931
Niridazole	5.237	4.97515	4.7133	2.995	3.38435	2.84525	2.662	2.2627	2.60876	4.708	4.61384	5.1788
3-Hydroxylidocaine	3.351	3.18345	3.0159	4.123	4.65899	3.91685	4.021	3.41785	3.94058	3.334	3.26732	3.6674
Pectenotoxin 2 secoacid	3.543	3.36585	3.1887	4.864	5.49632	4.6208	5.576	4.7396	5.46448	3.362	3.29476	3.6982
PA(PGE2/18:2(9Z,11Z))	2.992	2.8424	2.6928	2.9	3.277	2.755	2.567	2.18195	2.51566	2.975	2.9155	3.2725
Tyr Leu	3.162	3.0039	2.8458	5.52	6.2376	5.244	6.13	5.2105	6.0074	4.87	4.7726	5.357
(S)-Pterosin A	2.092	1.9874	1.8828	4.576	5.17088	4.3472	4.184	3.5564	4.10032	2.038	1.99724	2.2418
Moxidectin	3.287	3.12265	2.9583	5.898	6.66474	5.6031	4.108	3.4918	4.02584	4.039	3.95822	4.4429
Isoleucyl-Glutamate	4.987	4.73765	4.4883	3.724	4.20812	3.5378	4.238	3.6023	4.15324	4.748	4.65304	5.2228
PGP(i-14:0/18:2(9Z,11E)+=O(13))	3.424	3.2528	3.0816	4.124	4.66012	3.9178	2.999	2.54915	2.93902	3.407	3.33886	3.7477
(2E,6E,8E)-Decatrienoylcarnitine	5.436	5.1642	4.8924	4.845	5.47485	4.60275	3.687	3.13395	3.61326	5.138	5.03524	5.6518
Glycyl-Arginine	6.87	6.5265	6.183	6.257	7.07041	5.94415	5.441	4.62485	5.33218	6.863	6.72574	7.5493
Ile Asn Tyr	3.878	3.6841	3.4902	4.904	5.54152	4.6588	6.442	5.4757	6.31316	3.872	3.79456	4.2592
PS(TXB2/16:1(9Z))	3.6	3.42	3.24	2.96	3.3448	2.812	2.627	2.23295	2.57446	3.734	3.65932	4.1074
PG(PGJ2/i-16:0)	2.835	2.69325	2.5515	4.742	5.35846	4.5049	2.411	2.04935	2.36278	2.818	2.76164	3.0998
PI(PGJ2/22:5(4Z,7Z,10Z,13Z,16Z))	1.9	1.805	1.71	4.701	5.31213	4.46595	3.523	2.99455	3.45254	1.883	1.84534	2.0713
PGP(i-24:0/PGD2)	3.484	3.3098	3.1356	4.503	5.08839	4.27785	2.383	2.02555	2.33534	1.88	1.8424	2.068
VI2Fuc-nLc6	4.611	4.38045	4.1499	5.123	5.78899	4.86685	4.246	3.6091	4.16108	4.921	4.82258	5.4131
PE(20:4(6E,8Z,11Z,13E)-2OH(5S,15S)/20:3(5Z,8Z,11Z))	4.205	3.99475	3.7845	5.712	6.45456	5.4264	7.599	6.45915	7.44702	4.191	4.10718	4.6101
PE(20:5(5Z,8Z,11Z,14Z,16E)-OH(18)/20:3(8Z,11Z,14Z))	2.55	2.4225	2.295	2.458	2.77754	2.3351	7.071	6.01035	6.92958	2.983	2.92334	3.2813
Vernolide A	3.399	3.22905	3.0591	3.841	4.34033	3.64895	3.278	2.7863	3.21244	3.782	3.70636	4.1602
1-(beta-D-Ribofuranosyl)-1,4-dihydronicotinamide	3.751	3.56345	3.3759	3.113	3.51769	2.95735	2.779	2.36215	2.72342	3.886	3.80828	4.2746
L-Hexanoylcarnitine	5.849	5.55655	5.2641	5.195	5.87035	4.93525	4.686	3.9831	4.59228	5.841	5.72418	6.4251
CDP-DG(i-18:0/20:4(5Z,8Z,11Z,13E)-OH(15S))	1.401	1.33095	1.2609	1.314	1.48482	1.2483	5.557	4.72345	5.44586	2.971	2.91158	3.2681
Phenylalanyl-prolyl-arginine	3.027	2.87565	2.7243	5.879	6.64327	5.58505	6.237	5.30145	6.11226	3.83	3.7534	4.213
PIP(22:3(10Z,13Z,16Z)/22:6(4Z,7Z,11E,13Z,15E,19Z)-2OH(10S,17))	5.856	5.5632	5.2704	7.328	8.28064	6.9616	5.413	4.60105	5.30474	6.196	6.07208	6.8156
PA(24:1(15Z)/20:4(6E,8Z,11Z,13E)-2OH(5S,15S))	3.329	3.16255	2.9961	6.413	7.24669	6.09235	4.177	3.55045	4.09346	3.874	3.79652	4.2614
CDP-DG(PGF1alpha/22:3(10Z,13Z,16Z))	4.816	4.5752	4.3344	5.683	6.42179	5.39885	4.572	3.8862	4.48056	4.709	4.61482	5.1799
1-cyclohexyl-3-[[1-(hydroxymethyl)cyclopropyl]methyl]urea	6.036	5.7342	5.4324	6.034	6.81842	5.7323	6.139	5.21815	6.01622	5.991	5.87118	6.5901
1-Hydroxyisoquinoline	4.245	4.03275	3.8205	3.082	3.48266	2.9279	2.555	2.17175	2.5039	3.868	3.79064	4.2548
Leu Gln Tyr	3.96	3.762	3.564	6.206	7.01278	5.8957	6.278	5.3363	6.15244	3.526	3.45548	3.8786
Hydrocortisone phosphate	2.569	2.44055	2.3121	2.478	2.80014	2.3541	5.062	4.3027	4.96076	2.552	2.50096	2.8072
Dehydrodidemnin B	2.671	2.53745	2.4039	5.438	6.14494	5.1661	5.653	4.80505	5.53994	4.849	4.75202	5.3339
CDP-DG(i-22:0/5-iso PGF2VI)	2.246	2.1337	2.0214	6.176	6.97888	5.8672	4.97	4.2245	4.8706	4.634	4.54132	5.0974
P-Coumaric Acid	3.967	3.76865	3.5703	4.344	4.90872	4.1268	2.458	2.0893	2.40884	4.032	3.95136	4.4352
[1S-[1alpha,2alpha(Z),3alpha,4alpha]]-7-[3-[[2-[(Phenylamino)carbonyl]hydrazino]methyl]-7-oxabicyclo[2.2.1]hept-2-yl]-5-heptenoicacid	3.085	2.93075	2.7765	4.89	5.5257	4.6455	2.66	2.261	2.6068	3.067	3.00566	3.3737
CDP-DG(i-14:0/18:1(12Z)-2OH(9,10))	4.458	4.2351	4.0122	4.985	5.63305	4.73575	5.084	4.3214	4.98232	5.344	5.23712	5.8784
Neuromedin C	3.22	3.059	2.898	6.495	7.33935	6.17025	6.911	5.87435	6.77278	3.8	3.724	4.18
PE(22:4(7Z,10Z,13Z,16Z)/TXB2)	2.5	2.375	2.25	5.119	5.78447	4.86305	3.164	2.6894	3.10072	2.483	2.43334	2.7313
11-Oxo-androsterone glucuronide	3.982	3.7829	3.5838	5.631	6.36303	5.34945	6.567	5.58195	6.43566	4.162	4.07876	4.5782
Kyotorphin	5.387	5.11765	4.8483	4.265	4.81945	4.05175	3.685	3.13225	3.6113	5.153	5.04994	5.6683
Pro Tyr	3.822	3.6309	3.4398	3.658	4.13354	3.4751	6.265	5.32525	6.1397	3.432	3.36336	3.7752
PI(22:3(10Z,13Z,16Z)/6 keto-PGF1alpha)	1.156	1.0982	1.0404	1.072	1.21136	1.0184	6.994	5.9449	6.85412	1.14	1.1172	1.254
Desglucocheirotoxin	0.003801	0.00361095	0.0034209	6.293	7.11109	5.97835	6.51	5.5335	6.3798	4.001	3.92098	4.4011
Manumycin A	2.882	2.7379	2.5938	4.786	5.40818	4.5467	6.483	5.51055	6.35334	3.471	3.40158	3.8181
Ile Phe Gln	3.152	2.9944	2.8368	6.166	6.96758	5.8577	5.787	4.91895	5.67126	2.932	2.87336	3.2252
4(1H)-Pyridinone, 3-hydroxy-1-(3-hydroxypropyl)-2-methyl-	4.738	4.5011	4.2642	3.872	4.37536	3.6784	2.547	2.16495	2.49606	4.616	4.52368	5.0776
Indoline	4.718	4.4821	4.2462	3.942	4.45446	3.7449	2.535	2.15475	2.4843	4.582	4.49036	5.0402
N-phenylanthranilic acid	3.682	3.4979	3.3138	3.588	4.05444	3.4086	3.234	2.7489	3.16932	3.422	3.35356	3.7642
Ganglioside GD2 (d18:0/22:0)	3.088	2.9336	2.7792	2.996	3.38548	2.8462	5.347	4.54495	5.24006	3.07	3.0086	3.377
PI(PGJ2/20:0)	1.753	1.66535	1.5777	5.412	6.11556	5.1414	5.971	5.07535	5.85158	1.736	1.70128	1.9096
Theasaponin	2.132	2.0254	1.9188	4.16	4.7008	3.952	4.703	3.99755	4.60894	2.115	2.0727	2.3265
Licoricesaponin C2	2.345	2.22775	2.1105	4.909	5.54717	4.66355	1.923	1.63455	1.88454	3.366	3.29868	3.7026
6'-Sialyllactosamine	4.32	4.104	3.888	4.753	5.37089	4.51535	5.68	4.828	5.5664	4.303	4.21694	4.7333
Val-Gly-Val-Ala-Pro-Gly	4.875	4.63125	4.3875	6.626	7.48738	6.2947	5.367	4.56195	5.25966	4.698	4.60404	5.1678
Floratheasaponin E	3.472	3.2984	3.1248	5.222	5.90086	4.9609	5.981	5.08385	5.86138	3.518	3.44764	3.8698
12-Hydroxy-13-O-D-glucuronoside-octadec-9Z-enoate	3.163	3.00485	2.8467	5.679	6.41727	5.39505	5.795	4.92575	5.6791	3.767	3.69166	4.1437
5-Hydroxytrtradeca-8,11-dienoylcarnitine	0.06922	0.065759	0.062298	6.024	6.80712	5.7228	5.548	4.7158	5.43704	0.06673	0.0653954	0.073403
Cholylcitrulline	5.963	5.66485	5.3667	5.206	5.88278	4.9457	3.412	2.9002	3.34376	5.64	5.5272	6.204
PA(6 keto-PGF1alpha/20:4(5Z,8Z,11Z,14Z))	3.468	3.2946	3.1212	5.234	5.91442	4.9723	4.4	3.74	4.312	3.451	3.38198	3.7961
Halichondrin B	3.768	3.5796	3.3912	5.791	6.54383	5.50145	5.076	4.3146	4.97448	3.944	3.86512	4.3384
PG(PGE2/16:1(9Z))	2.04	1.938	1.836	4.872	5.50536	4.6284	5.454	4.6359	5.34492	2.023	1.98254	2.2253
PC(2:0/22:6(5Z,8E,10Z,13Z,15E,19Z)-2OH(7S, 17S))	3.706	3.5207	3.3354	5.862	6.62406	5.5689	6.696	5.6916	6.56208	4.729	4.63442	5.2019
Pacific Ciguatoxin 4A	4.865	4.62175	4.3785	6.465	7.30545	6.14175	5.949	5.05665	5.83002	5.503	5.39294	6.0533
Toremifene	3.996	3.7962	3.5964	4.509	5.09517	4.28355	4.272	3.6312	4.18656	3.415	3.3467	3.7565
Annomuricatin A	2.398	2.2781	2.1582	5.209	5.88617	4.94855	6.137	5.21645	6.01426	4.677	4.58346	5.1447
Neurotensin (1-8)	4.111	3.90545	3.6999	3.528	3.98664	3.3516	3.921	3.33285	3.84258	4.899	4.80102	5.3889
5-Dihydroxyhept-6-enoic acid	4.954	4.7063	4.4586	4.545	5.13585	4.31775	3.454	2.9359	3.38492	5.015	4.9147	5.5165
PS(20:4(6E,8Z,11Z,13E)-2OH(5S,15S)/14:0)	2.477	2.35315	2.2293	5.166	5.83758	4.9077	4.524	3.8454	4.43352	2.46	2.4108	2.706
Befunolol	2.919	2.77305	2.6271	3.789	4.28157	3.59955	4.646	3.9491	4.55308	3.614	3.54172	3.9754
PA(22:6(4Z,7Z,10Z,13Z,16Z,19Z)/LTE4)	5.079	4.82505	4.5711	4.435	5.01155	4.21325	4.293	3.64905	4.20714	5.105	5.0029	5.6155
PG(16:1(9Z)/PGF1alpha)	2.953	2.80535	2.6577	3.35	3.7855	3.1825	2.528	2.1488	2.47744	2.935	2.8763	3.2285
PS(22:6(4Z,7Z,10Z,13Z,16Z,19Z)/18:2(9Z,12Z))	3.5	3.325	3.15	5.998	6.77774	5.6981	7.441	6.32485	7.29218	4.413	4.32474	4.8543
PC(2:0/22:6(4Z,7Z,11E,13Z,15E,19Z)-2OH(10S,17))	2.25	2.1375	2.025	5.228	5.90764	4.9666	1.829	1.55465	1.79242	2.233	2.18834	2.4563
PG(16:0/22:6(4Z,8Z,10Z,13Z,16Z,19Z)-OH(7))	5.94	5.643	5.346	5.541	6.26133	5.26395	4.151	3.52835	4.06798	6	5.88	6.6
Tinocrisposide	3.832	3.6404	3.4488	4.358	4.92454	4.1401	6.393	5.43405	6.26514	1.921	1.88258	2.1131
PS(20:5(5Z,8Z,11Z,14Z,17Z)/20:4(8Z,11Z,14Z,17Z))	4.551	4.32345	4.0959	4.46	5.0398	4.237	6.556	5.5726	6.42488	4.534	4.44332	4.9874
Pyr-his-trp-ser-tyr-D-lys-leu-arg-pro-gly-NH2	2.059	1.95605	1.8531	5.374	6.07262	5.1053	5.549	4.71665	5.43802	0.00109	0.0010682	0.001199
N-Stearoyl Arginine	5.303	5.03785	4.7727	3.955	4.46915	3.75725	3.06	2.601	2.9988	5.236	5.13128	5.7596
Algestone	5.555	5.27725	4.9995	4.993	5.64209	4.74335	4.037	3.43145	3.95626	5.407	5.29886	5.9477
PS(22:6(5Z,8E,10Z,13Z,15E,19Z)-2OH(7S, 17S)/16:0)	3.003	2.85285	2.7027	4.722	5.33586	4.4859	2.578	2.1913	2.52644	2.986	2.92628	3.2846
Prednisolone	5.307	5.04165	4.7763	4.234	4.78442	4.0223	3.9	3.315	3.822	5.092	4.99016	5.6012
PGP(a-13:0/18:3(9,11,15)-OH(13))	1.732	1.6454	1.5588	1.642	1.85546	1.5599	3.621	3.07785	3.54858	1.715	1.6807	1.8865
26-Desglucoavenacoside A	0.3288	0.31236	0.29592	4.357	4.92341	4.13915	3.217	2.73445	3.15266	4.459	4.36982	4.9049
Tyr Gly Ile	3.674	3.4903	3.3066	5.099	5.76187	4.84405	5.642	4.7957	5.52916	3.259	3.19382	3.5849
Leucyl-Threonine	3.53	3.3535	3.177	3.66	4.1358	3.477	2.414	2.0519	2.36572	3.309	3.24282	3.6399
PGP(i-22:0/22:6(4Z,7Z,10Z,12E,16Z,19Z)-OH(14))	4.699	4.46405	4.2291	5.483	6.19579	5.20885	4.582	3.8947	4.49036	5.344	5.23712	5.8784
PI(5-iso PGF2VI/22:4(10Z,13Z,16Z,19Z))	5.248	4.9856	4.7232	7.26	8.2038	6.897	6.967	5.92195	6.82766	6.06	5.9388	6.666
Ganglioside GD1a (d18:0/12:0)	3.442	3.2699	3.0978	5.736	6.48168	5.4492	3.965	3.37025	3.8857	3.425	3.3565	3.7675
Netilmicin	2.025	1.92375	1.8225	1.934	2.18542	1.8373	5.738	4.8773	5.62324	2.008	1.96784	2.2088
Riboflavin (Vitamin B2)	6.885	6.54075	6.1965	6.064	6.85232	5.7608	5.501	4.67585	5.39098	6.567	6.43566	7.2237
Bisbynin	1.833	1.74135	1.6497	4.775	5.39575	4.53625	5.013	4.26105	4.91274	1.816	1.77968	1.9976
PIP(20:0/TXB2)	2.244	2.1318	2.0196	2.512	2.83856	2.3864	5.541	4.70985	5.43018	2.227	2.18246	2.4497
Dimerum acid	4.9	4.655	4.41	6.191	6.99583	5.88145	6.519	5.54115	6.38862	4.983	4.88334	5.4813
CDP-DG(PGF2alpha/i-22:0)	5.434	5.1623	4.8906	4.63	5.2319	4.3985	3.535	3.00475	3.4643	5.99	5.8702	6.589
Butyl 4-aminobenzoate	5.734	5.4473	5.1606	5.569	6.29297	5.29055	4.91	4.1735	4.8118	6.193	6.06914	6.8123
Leu Leu	4.514	4.2883	4.0626	6.144	6.94272	5.8368	5.102	4.3367	4.99996	5.005	4.9049	5.5055
Vinflunine	3.352	3.1844	3.0168	4.118	4.65334	3.9121	5.694	4.8399	5.58012	3.335	3.2683	3.6685
(10E,12E,14E)-9-Hydroxy-16-oxooctadeca-10,12,14-trienoylcarnitine	3.194	3.0343	2.8746	4.106	4.63978	3.9007	4.923	4.18455	4.82454	3.114	3.05172	3.4254
(2R,3S,5R)-5-(4,5-Dihydroimidazo[2,1-f]purin-3-yl)-2-(hydroxymethyl)oxolan-3-ol	2.227	2.11565	2.0043	5.225	5.90425	4.96375	6.815	5.79275	6.6787	2.099	2.05702	2.3089
PE(6 keto-PGF1alpha/20:1(11Z))	4.567	4.33865	4.1103	4.501	5.08613	4.27595	5.174	4.3979	5.07052	4.262	4.17676	4.6882
Gln Ile	4.24	4.028	3.816	5.353	6.04889	5.08535	5.542	4.7107	5.43116	5.276	5.17048	5.8036
Grazoprevir	3.838	3.6461	3.4542	6.193	6.99809	5.88335	6.255	5.31675	6.1299	3.227	3.16246	3.5497
Canarigenin 3-[glucosyl-(1->4)-6-deoxy-alloside]	2.726	2.5897	2.4534	6.065	6.85345	5.76175	5.142	4.3707	5.03916	3.656	3.58288	4.0216
DG(14:0/0:0/LTE4)	2.511	2.38545	2.2599	4.457	5.03641	4.23415	4.667	3.96695	4.57366	2.494	2.44412	2.7434
Calcidiol	3.525	3.34875	3.1725	4.649	5.25337	4.41655	4.097	3.48245	4.01506	3.508	3.43784	3.8588
Soyasaponin aa	4.438	4.2161	3.9942	5.279	5.96527	5.01505	5.904	5.0184	5.78592	4.465	4.3757	4.9115
Isoflavanone	4.944	4.6968	4.4496	4.365	4.93245	4.14675	3.234	2.7489	3.16932	5.05	4.949	5.555
PI(PGF2alpha/20:3(8Z,11Z,14Z))	2.501	2.37595	2.2509	4.572	5.16636	4.3434	5.266	4.4761	5.16068	0.1729	0.169442	0.19019
PC(20:5(6E,8Z,11Z,14Z,17Z)-OH(5)/18:3(6Z,9Z,12Z))	3.306	3.1407	2.9754	4.429	5.00477	4.20755	4.834	4.1089	4.73732	3.89	3.8122	4.279
Pegvaliase	2.745	2.60775	2.4705	5.011	5.66243	4.76045	2.322	1.9737	2.27556	2.867	2.80966	3.1537
Quinoneimine	1.55	1.4725	1.395	4.648	5.25224	4.4156	1.145	0.97325	1.1221	1.533	1.50234	1.6863
4-(Phenylamino)benzoic acid	4.411	4.19045	3.9699	2.861	3.23293	2.71795	4.063	3.45355	3.98174	4.07	3.9886	4.477
Vinleucinol	3.587	3.40765	3.2283	5.295	5.98335	5.03025	5.819	4.94615	5.70262	3.542	3.47116	3.8962
PIP(PGE2/20:1(11Z))	4.998	4.7481	4.4982	5.35	6.0455	5.0825	6.311	5.36435	6.18478	4.464	4.37472	4.9104
Homovanillin	3.858	3.6651	3.4722	3.376	3.81488	3.2072	2.418	2.0553	2.36964	4.246	4.16108	4.6706
Basilol	3.67	3.4865	3.303	3.578	4.04314	3.3991	3.245	2.75825	3.1801	3.653	3.57994	4.0183
PGP(20:5(7Z,9Z,11E,13E,17Z)-3OH(5,6,15)/a-25:0)	5.328	5.0616	4.7952	6.277	7.09301	5.96315	5.819	4.94615	5.70262	5.96	5.8408	6.556
Val Ser Ile	2.684	2.5498	2.4156	4.408	4.98104	4.1876	2.261	1.92185	2.21578	2.667	2.61366	2.9337
3-Methylpentanoylcarnitine	5.585	5.30575	5.0265	5.027	5.68051	4.77565	4.396	3.7366	4.30808	5.634	5.52132	6.1974
CDP-DG(i-19:0/PGD2)	5.422	5.1509	4.8798	4.307	4.86691	4.09165	5.396	4.5866	5.28808	5.11	5.0078	5.621
PS(TXB2/18:1(9Z))	1.904	1.8088	1.7136	5.019	5.67147	4.76805	5.218	4.4353	5.11364	1.887	1.84926	2.0757
Cephalomannine	3.31	3.1445	2.979	4.615	5.21495	4.38425	4.39	3.7315	4.3022	3.293	3.22714	3.6223
Ginsenoside Rh7	1.134	1.0773	1.0206	3.986	4.50418	3.7867	2.22	1.887	2.1756	3.702	3.62796	4.0722
PE(PGF1alpha/20:2(11Z,14Z))	3.021	2.86995	2.7189	4.874	5.50762	4.6303	4.705	3.99925	4.6109	3.421	3.35258	3.7631
Medicagenic acid 3-O-b-D-glucuronide	3.259	3.09605	2.9331	4.259	4.81267	4.04605	5.819	4.94615	5.70262	3.644	3.57112	4.0084
Floratheasaponin C	3.495	3.32025	3.1455	3.55	4.0115	3.3725	4.233	3.59805	4.14834	0.1743	0.170814	0.19173
Prolyl-Gamma-glutamate	4.548	4.3206	4.0932	4.714	5.32682	4.4783	5.673	4.82205	5.55954	4.531	4.44038	4.9841
PGP(5-iso PGF2VI/i-16:0)	0.3346	0.31787	0.30114	3.256	3.67928	3.0932	5.833	4.95805	5.71634	2.658	2.60484	2.9238
DL-p-Chlorophenylalanine methyl ester hydrochloride	5.518	5.2421	4.9662	4.884	5.51892	4.6398	4.139	3.51815	4.05622	5.481	5.37138	6.0291
PE(PGE2/DiMe(9,5))	3.579	3.40005	3.2211	4.143	4.68159	3.93585	5.243	4.45655	5.13814	2.875	2.8175	3.1625
CDP-DG(PGD2/i-19:0)	3.356	3.1882	3.0204	0.2721	0.307473	0.258495	0.1473	0.125205	0.144354	3.255	3.1899	3.5805
PC(DiMe(13,5)/LTE4)	3.861	3.66795	3.4749	4.873	5.50649	4.62935	5.906	5.0201	5.78788	3.902	3.82396	4.2922
Ile Phe Glu	2.963	2.81485	2.6667	2.872	3.24536	2.7284	2.539	2.15815	2.48822	2.946	2.88708	3.2406
Cis-Zeatin O-glucoside	7.491	7.11645	6.7419	6.717	7.59021	6.38115	5.83	4.9555	5.7134	7.46	7.3108	8.206
Val Leu Ser	4.577	4.34815	4.1193	7.005	7.91565	6.65475	7.066	6.0061	6.92468	4.831	4.73438	5.3141
Actinodaphnine	0.3572	0.33934	0.32148	3.131	3.53803	2.97445	5.025	4.27125	4.9245	0.3477	0.340746	0.38247
CDP-DG(i-12:0/18:3(10,12,15)-OH(9))	2.871	2.72745	2.5839	5.517	6.23421	5.24115	5.34	4.539	5.2332	2.854	2.79692	3.1394
PG(20:4(7E,9E,11Z,13E)-3OH(5S,6R,15S)/i-19:0)	3.234	3.0723	2.9106	4.717	5.33021	4.48115	4.461	3.79185	4.37178	3.216	3.15168	3.5376
Hexanoylcarnitine	5.559	5.28105	5.0031	5.039	5.69407	4.78705	4.358	3.7043	4.27084	5.609	5.49682	6.1699
His Gly Phe His Val	0.4921	0.467495	0.44289	0.4322	0.488386	0.41059	4.404	3.7434	4.31592	3.034	2.97332	3.3374
Gln Tyr Leu	3.019	2.86805	2.7171	4.431	5.00703	4.20945	4.56	3.876	4.4688	3.001	2.94098	3.3011
DG(2:0/18:1(9Z)-O(12,13)/0:0)	4.799	4.55905	4.3191	6.462	7.30206	6.1389	6.673	5.67205	6.53954	4.935	4.8363	5.4285
MG(22:6(5Z,8E,10Z,13Z,15E,19Z)-2OH(7S, 17S)/0:0/0:0)	3.798	3.6081	3.4182	6.596	7.45348	6.2662	7.056	5.9976	6.91488	4.023	3.94254	4.4253
Entacapone	5.443	5.17085	4.8987	5.644	6.37772	5.3618	5.134	4.3639	5.03132	5.844	5.72712	6.4284
Acolongifloriside K	3.027	2.87565	2.7243	5.412	6.11556	5.1414	5.757	4.89345	5.64186	2.574	2.52252	2.8314
(Betas)-beta-(((2S)-2-(4,4-Dimethyl-3-((4-((((2-methylphenyl)amino)carbonyl)amino)phenyl)methyl)-2,5-dioxo-1-imidazolidinyl)-4-methyl-1-oxopentyl)amino)benzenepropanoic acid	3.318	3.1521	2.9862	5.369	6.06697	5.10055	2.893	2.45905	2.83514	3.301	3.23498	3.6311
Abbott-195773	4.46	4.237	4.014	7.235	8.17555	6.87325	6.27	5.3295	6.1446	5.595	5.4831	6.1545
N-Eicosapentaenoyl Valine	2.841	2.69895	2.5569	5.844	6.60372	5.5518	2.417	2.05445	2.36866	2.823	2.76654	3.1053
Araliasaponin I	0.01463	0.0138985	0.013167	6.145	6.94385	5.83775	6.56	5.576	6.4288	0.01407	0.0137886	0.015477
13-Dihydrocarminomycin	5.803	5.51285	5.2227	4.205	4.6255	4.1209	3.638	3.0923	3.56524	5.642	5.52916	6.2062
PI(22:2(13Z,16Z)/PGJ2)	1.468	1.3946	1.3212	4.849	5.3339	4.75202	3.819	3.24615	3.74262	1.451	1.42198	1.5961
Val Ile Lys Asp	5.011	4.76045	4.5099	6.163	6.7793	6.03974	4.928	4.1888	4.82944	4.9	4.802	5.39
2-Naphthylamine	3.996	3.7962	3.5964	3.87	4.257	3.7926	4.043	3.43655	3.96214	4.555	4.4639	5.0105
Quillaic acid 3-[galactosyl-(1->2)-glucuronide]	4.733	4.49635	4.2597	4.642	5.1062	4.54916	4.826	4.1021	4.72948	4.716	4.62168	5.1876
3-hydroxydodecanoyl carnitine	2.258	2.1451	2.0322	6.851	7.5361	6.71398	3.07	2.6095	3.0086	5.277	5.17146	5.8047
PS(18:1(9Z)-O(12,13)/14:1(9Z))	0.1516	0.14402	0.13644	4.504	4.9544	4.41392	6.547	5.56495	6.41606	0.1466	0.143668	0.16126
Ile Arg Leu	3.594	3.4143	3.2346	4.994	5.4934	4.89412	5.171	4.39535	5.06758	3.577	3.50546	3.9347
(1(10)E,4E,6a,9b)-9-(2-Methylpropanoyloxy)-1(10),4,11(13)-germacratrien-12,6-olide	1.521	1.44495	1.3689	5.518	6.0698	5.40764	4.577	3.89045	4.48546	1.504	1.47392	1.6544
Furanogermenone	4.403	4.18285	3.9627	3.276	3.6036	3.21048	2.943	2.50155	2.88414	4.173	4.08954	4.5903
PIP(LTE4/22:3(10Z,13Z,16Z))	3.641	3.45895	3.2769	4.456	4.9016	4.36688	5.468	4.6478	5.35864	3.992	3.91216	4.3912
1-Methyl-2-nitro-3-((tetrahydrofuran-3-yl)methyl)guanidine	3.857	3.66415	3.4713	5.049	5.5539	4.94802	3.2	2.72	3.136	4.216	4.13168	4.6376
6Z-8-Hydroxygeraniol 8-O-glucoside	1.045	0.99275	0.9405	4.81	5.291	4.7138	6.109	5.19265	5.98682	1.03	1.0094	1.133
Gly-Pro-Gly-Arg-Ala-Phe	2.525	2.39875	2.2725	2.434	2.6774	2.38532	2.102	1.7867	2.05996	2.507	2.45686	2.7577
1-[(5-Amino-5-carboxypentyl)amino]-1-deoxyfructose	4.284	4.0698	3.8556	4.031	4.4341	3.95038	4.573	3.88705	4.48154	4.001	3.92098	4.4011
Terbutaline	4.952	4.7044	4.4568	4.052	4.4572	3.97096	3.494	2.9699	3.42412	4.821	4.72458	5.3031
2-Methyl-3-methoxy-4-phenylbutyric acid	4.141	3.93395	3.7269	5.137	5.6507	5.03426	5.377	4.57045	5.26946	4.567	4.47566	5.0237
PS(22:6(4Z,7Z,10Z,13Z,16Z,19Z)/20:4(6Z,8E,10E,14Z)-2OH(5S,12R))	4.614	4.3833	4.1526	4.285	4.7135	4.1993	3.331	2.83135	3.26438	4.913	4.81474	5.4043
PS(PGD2/18:4(6Z,9Z,12Z,15Z))	5.14	4.883	4.626	4.657	5.1227	4.56386	0.1905	0.161925	0.18669	5.367	5.25966	5.9037
Etorphine	3.429	3.25755	3.0861	5.159	5.6749	5.05582	5.535	4.70475	5.4243	0.1414	0.138572	0.15554
6-(3-aminopiperidin-1-yl)-2-(2-methoxyethyl)pyridazin-3-one	2.627	2.49565	2.3643	5.777	6.3547	5.66146	6.051	5.14335	5.92998	1.269	1.24362	1.3959
PA(18:1(12Z)-2OH(9,10)/10:0)	2.925	2.77875	2.6325	3.796	4.1756	3.72008	6.106	5.1901	5.98388	2.907	2.84886	3.1977
Cholyl-L-dopa	3.424	3.2528	3.0816	5.972	6.5692	5.85256	5.772	4.9062	5.65656	3.407	3.33886	3.7477
Cysteinyl-Arginine	3.293	3.12835	2.9637	5.963	6.5593	5.84374	6.765	5.75025	6.6297	2.536	2.48528	2.7896
Gentamicin C2	0.5702	0.54169	0.51318	3.609	3.9699	3.53682	3.788	3.2198	3.71224	0.5577	0.546546	0.61347
CDP-DG(18:1(9Z)/20:5(7Z,9Z,11E,13E,17Z)-3OH(5,6,15))	6.006	5.7057	5.4054	4.627	5.0897	4.53446	3.512	2.9852	3.44176	6.277	6.15146	6.9047
N-alpha-Acetyl-L-lysine	2.463	2.33985	2.2167	5.216	5.7376	5.11168	5.582	4.7447	5.47036	3.335	3.2683	3.6685
Glycocholic Acid	5.525	5.24875	4.9725	3.384	3.7224	3.31632	3.433	2.91805	3.36434	5.776	5.66048	6.3536
PS(16:0/22:6(5Z,8E,10Z,13Z,15E,19Z)-2OH(7S, 17S))	3.587	3.40765	3.2283	5.011	5.5121	4.91078	2.35	1.9975	2.303	2.757	2.70186	3.0327
1,5-Naphthalene diisocyanate	5.223	4.96185	4.7007	3.325	3.6575	3.2585	2.979	2.53215	2.91942	4.743	4.64814	5.2173
Epothilone A	4.681	4.44695	4.2129	6.556	7.2116	6.42488	7.566	6.4311	7.41468	4.787	4.69126	5.2657
(Z)-3-Methyl-2-(2-pentenyl)-2-cyclopenten-1-one	1.651	1.56845	1.4859	4.486	4.9346	4.39628	1.242	1.0557	1.21716	1.634	1.60132	1.7974
Astragaloside III	3.491	3.31645	3.1419	4.474	4.9214	4.38452	6.499	5.52415	6.36902	3.818	3.74164	4.1998
Leukoaminochrome	5.275	5.01125	4.7475	4.608	5.0688	4.51584	3.963	3.36855	3.88374	5.214	5.10972	5.7354
PG(20:4(8Z,11Z,14Z,17Z)/5-iso PGF2VI)	3.945	3.74775	3.5505	5.083	5.5913	4.98134	4.641	3.94485	4.54818	3.927	3.84846	4.3197
Soyasaponin II	4.604	4.3738	4.1436	4.802	5.2822	4.70596	6.839	5.81315	6.70222	4.516	4.42568	4.9676
Benzoic Acid	6.957	6.60915	6.2613	6.359	6.9949	6.23182	5.826	4.9521	5.70948	6.88	6.7424	7.568
2,3,4,5-Tetrahydro-2-pyridinecarboxylic acid	2.762	2.6239	2.4858	4.1	4.51	4.018	2.338	1.9873	2.29124	2.745	2.6901	3.0195
PE(16:1(9Z)/18:3(9Z,12Z,15Z))	1.637	1.55515	1.4733	1.548	1.7028	1.51704	5.595	4.75575	5.4831	1.62	1.5876	1.782
PIP(22:5(4Z,7Z,10Z,13Z,19Z)-O(16,17)/22:2(13Z,16Z))	0.2207	0.209665	0.19863	2.722	2.9942	2.66756	0.09647	0.0819995	0.0945406	0.2139	0.209622	0.23529
Musabalbisiane C	2.575	2.44625	2.3175	3.282	3.6102	3.21636	2.152	1.8292	2.10896	2.947	2.88806	3.2417
Thr Ile	2.79	2.6505	2.511	4.522	4.9742	4.43156	2.366	2.0111	2.31868	2.773	2.71754	3.0503
Ingap (104-118)	0.08413	0.0799235	0.075717	4.107	4.5177	4.02486	6.355	5.40175	6.2279	0.08115	0.079527	0.089265
PG(18:1(11Z)/PGF1alpha)	3.972	3.7734	3.5748	4.33	4.763	4.2434	7.178	6.1013	7.03444	4.332	4.24536	4.7652
PC(22:5(4Z,7Z,10Z,13Z,16Z)/16:1(9Z))	1.767	1.67865	1.5903	5.202	5.7222	5.09796	5.924	5.0354	5.80552	2.976	2.91648	3.2736
Ganosporeric acid A	3.255	3.09225	2.9295	6.058	6.6638	5.93684	7.726	6.5671	7.57148	3.631	3.55838	3.9941
Verbenalin	2.168	2.0596	1.9512	2.077	2.2847	2.03546	1.978	1.6813	1.93844	2.15	2.107	2.365
Chemistry 2	2.128	2.0216	1.9152	4.362	4.7982	4.27476	5.91	5.0235	5.7918	1.699	1.66502	1.8689
Felypressin	3.615	3.43425	3.2535	3.291	3.6201	3.22518	2.957	2.51345	2.89786	4.72	4.6256	5.192
PS(18:1(9Z)/18:1(9Z)-O(12,13))	0.007293	0.00692835	0.0065637	5.569	6.1259	5.45762	0.002754	0.0023409	0.00269892	0.007012	0.00687176	0.0077132
PGP(20:4(6Z,8E,10E,14Z)-2OH(5S,12R)/a-21:0)	4.457	4.23415	4.0113	5.56	6.116	5.4488	4.717	4.00945	4.62266	4.915	4.8167	5.4065
D-GLUTAMIC ACID	2.443	2.32085	2.1987	2.352	2.5872	2.30496	4.864	4.1344	4.76672	2.426	2.37748	2.6686
Sarecycline	3.931	3.73445	3.5379	2.652	2.9172	2.59896	2.319	1.97115	2.27262	4.345	4.2581	4.7795
Desmopressin	3.463	3.28985	3.1167	2.958	3.2538	2.89884	2.624	2.2304	2.57152	3.96	3.8808	4.356
Lopinavir	3.004	2.8538	2.7036	4.284	4.7124	4.19832	7.874	6.6929	7.71652	3.708	3.63384	4.0788
Modithromycin	3.656	3.4732	3.2904	6.866	7.5526	6.72868	7.177	6.10045	7.03346	5.636	5.52328	6.1996
Calenduloside E	3.292	3.1274	2.9628	5.105	5.6155	5.0029	2.867	2.43695	2.80966	3.275	3.2095	3.6025
Ile Ile	2.634	2.5023	2.3706	4.79	5.269	4.6942	2.211	1.87935	2.16678	3.871	3.79358	4.2581
3-Amino-3-(4-hydroxyphenyl)propanoate	4.122	3.9159	3.7098	4.526	4.9786	4.43548	4.627	3.93295	4.53446	4.355	4.2679	4.7905
Etiracetam	1.189	1.12955	1.0701	5.583	6.1413	5.47134	4.994	4.2449	4.89412	2.465	2.4157	2.7115
PE(PGE2/22:5(4Z,7Z,10Z,13Z,16Z))	4.227	4.01565	3.8043	7.493	8.2423	7.34314	6.37	5.4145	6.2426	6.1	5.978	6.71
5-Methylthioribose	3.595	3.41525	3.2355	4.348	4.7828	4.26104	4.222	3.5887	4.13756	4.338	4.25124	4.7718
Rifalazil	1.435	1.36325	1.2915	3.321	3.6531	3.25458	5.394	4.5849	5.28612	1.419	1.39062	1.5609
PA(18:1(12Z)-O(9S,10R)/i-19:0)	2.931	2.78445	2.6379	4.084	4.4924	4.00232	2.506	2.1301	2.45588	2.913	2.85474	3.2043
Deforolimus	4.206	3.9957	3.7854	6.074	6.6814	5.95252	6.193	5.26405	6.06914	4.864	4.76672	5.3504
PIP(16:0/20:5(5Z,8Z,11Z,14Z,16E)-OH(18))	4.992	4.7424	4.4928	6.042	6.6462	5.92116	6.679	5.67715	6.54542	5.322	5.21556	5.8542
4,5-Dihydroniveusin A	4.96	4.712	4.464	4.516	4.9676	4.42568	4.807	4.08595	4.71086	4.848	4.75104	5.3328
Lyciumin D	4.458	4.2351	4.0122	4.366	4.8026	4.27868	4.408	3.7468	4.23168	4.441	4.35218	4.8851
Glycyl-Isoleucine	3.57	3.3915	3.213	5.499	6.0489	5.38902	3.145	2.67325	3.0192	3.553	3.48194	3.9083
Arabinofuranosylcytosine	3.949	3.75155	3.5541	3.858	4.2438	3.78084	3.524	2.9954	3.38304	3.932	3.85336	4.3252
Isoleucyl-Gamma-glutamate	2.497	2.37215	2.2473	4.403	4.8433	4.31494	4.582	3.8947	4.39872	2.48	2.4304	2.728
Fluvoxamine	3.686	3.5017	3.3174	5.685	6.2535	5.5713	6.164	5.2394	5.91744	3.877	3.79946	4.2647
PGP(22:6(4Z,7Z,10Z,12E,16Z,19Z)-OH(14)/i-20:0)	4.03	3.8285	3.627	6.183	6.8013	6.05934	6.302	5.3567	6.04992	4.05	3.969	4.455
PA(20:4(6E,8Z,11Z,13E)-2OH(5S,15S)/22:0)	2.413	2.29235	2.1717	5.743	6.3173	5.62814	4.535	3.85475	4.3536	2.396	2.34808	2.6356
Phenyl-Alanine	4.105	3.89975	3.6945	4.252	4.6772	4.16696	2.784	2.3664	2.67264	4.176	4.09248	4.5936
Panaxydol chlorohydrin	3.44	3.268	3.096	4.989	5.4879	4.88922	5.959	5.06515	5.72064	3.284	3.21832	3.6124
(5Z,7S,8E,10Z,13Z,15E,17S,19Z)-7,17-Dihydroxydocosa-5,8,10,13,15,19-hexaenoylcarnitine	3.962	3.7639	3.5658	5.131	5.6441	5.02838	5.518	4.6903	5.29728	4.389	4.30122	4.8279
PG(20:1(11Z)/20:5(7Z,9Z,11E,13E,17Z)-3OH(5,6,15))	5.387	5.11765	4.8483	5.792	6.3712	5.67616	5.355	4.55175	5.1408	5.218	5.11364	5.7398
GPEtn(16:1/18:1)	7.496	7.1212	6.7464	7.039	7.7429	6.89822	6.438	5.4723	6.18048	7.764	7.60872	8.5404
Balanitoside	3.092	2.9374	2.7828	4.35	4.785	4.263	4.004	3.4034	3.84384	3.053	2.99194	3.3583
1-O-alpha-D-Glucopyranosyl-D-mannitol	2.854	2.7113	2.5686	4.882	5.3702	4.78436	2.43	2.0655	2.3328	2.837	2.78026	3.1207
N-Methacryloyl-L-glutamic acid	5.854	5.5613	5.2686	5.163	5.6793	5.05974	4.281	3.63885	4.10976	6.074	5.95252	6.6814
Antibiotic A 204A	5.709	5.42355	5.1381	5.302	5.8322	5.19596	3.936	3.3456	3.77856	5.871	5.75358	6.4581
2,3-Dihydroxycarbamazepine	4.751	4.51345	4.2759	4.255	4.6805	4.1699	2.014	1.7119	1.93344	4.503	4.41294	4.9533
3'-Hydroxyhexobarbital	4.264	4.0508	3.8376	3.073	3.3803	3.01154	2.74	2.329	2.6304	4.156	4.07288	4.5716
26-Glucosyl-1,3,11,22-tetrahydroxyergosta-5,24-dien-26-oate	1.394	1.3243	1.2546	0.9972	1.09692	0.977256	0.7113	0.604605	0.682848	1.918	1.87964	2.1098
Trigoneoside XIIIa	1.63	1.5485	1.467	5.054	5.5594	5.3067	1.221	1.03785	1.17216	1.613	1.58074	1.7743
Ser-Leu-Ile-Gly-Lys-Val	0.2002	0.19019	0.18018	3.281	3.6091	3.44505	5.293	4.49905	5.08128	0.1939	0.190022	0.21329
Citral propylene glycol acetal	6.307	5.99165	5.6763	5.939	6.5329	6.23595	5.264	5.42192	5.68512	6.072	5.95056	6.6792
3-Hydroxy-N6,N6,N6-trimethyl-L-lysine	2.668	2.5346	2.4012	4.813	5.2943	5.05365	4.302	4.43106	4.64616	3.183	3.11934	3.5013
4-Hydroxy-4-(3-pyridyl)-butanoic acid	4.584	4.3548	4.1256	3.539	3.8929	3.71595	2.623	2.70169	2.83284	4.667	4.57366	5.1337
Oct-5-enedioylcarnitine	5.623	5.34185	5.0607	4.942	5.4362	5.1891	4.09	4.2127	4.4172	5.593	5.48114	6.1523
PIP(PGE1/20:3(8Z,11Z,14Z))	4.045	3.84275	3.6405	5.834	6.4174	6.1257	5.656	5.82568	6.10848	4.39	4.3022	4.829
N-Hydroxy-L-tyrosine	1.173	1.11435	1.0557	4.618	5.0798	4.8489	4.818	4.96254	5.20344	1.784	1.74832	1.9624
D-TYROSINE	4.133	3.92635	3.7197	4.992	5.4912	5.2416	5.168	5.32304	5.58144	4.333	4.24634	4.7663
Sugiol	2.413	2.29235	2.1717	2.322	2.5542	2.4381	5.796	5.96988	6.25968	2.396	2.34808	2.6356
PIP(20:2(11Z,14Z)/PGD1)	4.055	3.85225	3.6495	7.345	8.0795	7.71225	7.081	7.29343	7.64748	5	4.9	5.5
MG(20:3(6,8,11)-OH(5)/0:0/0:0)	6.775	6.43625	6.0975	6.137	6.7507	6.44385	5.809	5.98327	6.27372	6.609	6.47682	7.2699
Leucyl-Glutamine	1.253	1.19035	1.1277	4.457	4.9027	4.67985	4.282	4.41046	4.62456	2.495	2.4451	2.7445
Thyrotropin releasing hormone	0.2864	0.27208	0.25776	4.221	4.6431	4.43205	3.682	3.79246	3.97656	0.2782	0.272636	0.30602
PG(i-13:0/i-12:0)	2.65	2.5175	2.385	4.876	5.3636	5.1198	5.646	5.81538	6.09768	2.633	2.58034	2.8963
CDP-DG(i-22:0/22:6(5Z,8E,10Z,13Z,15E,19Z)-2OH(7S, 17S))	3.496	3.3212	3.1464	4.319	4.7509	4.53495	3.872	3.98816	4.18176	2.965	2.9057	3.2615
Indole-3-Carboxylic Acid	4.821	4.57995	4.3389	3.839	4.2229	4.03095	2.786	2.86958	3.00888	4.627	4.53446	5.0897
PIP(6 keto-PGF1alpha/20:2(11Z,14Z))	4.01	3.8095	3.609	5.203	5.7233	5.46315	5.444	5.60732	5.87952	3.583	3.51134	3.9413
Diaminopimelic acid	2.755	2.61725	2.4795	4.142	4.5562	4.3491	5.591	5.75873	6.03828	2.667	2.61366	2.9337
Eleutherazine B	4.708	4.4726	4.2372	5.265	5.7915	5.52825	6.395	6.58685	6.9066	4.709	4.61482	5.1799
N-Methyl-L-Serine	3.261	3.09795	2.9349	4.449	4.8939	4.67145	4.234	4.36102	4.57272	3.552	3.48096	3.9072
54-Deoxy-50-hydroxyciguatoxin	3.136	2.9792	2.8224	4.586	5.0446	4.8153	6.131	6.31493	6.62148	0.7448	0.729904	0.81928
PE(20:5(7Z,9Z,11E,13E,17Z)-3OH(5,6,15)/DiMe(9,3))	2.306	2.1907	2.0754	5.898	6.4878	6.1929	7.63	7.8589	8.2404	3.614	3.54172	3.9754
Harmalol	4.741	4.50395	4.2669	4.351	4.7861	4.56855	3.673	3.78319	3.96684	5.094	4.99212	5.6034
PA(8:0/20:5(7Z,9Z,11E,13E,17Z)-3OH(5,6,15))	3.572	3.3934	3.2148	4.631	5.0941	4.86255	5.643	5.81229	6.09444	3.555	3.4839	3.9105
Diethadione	4.732	4.4954	4.2588	4.41	4.851	4.6305	3.416	3.51848	3.68928	4.768	4.67264	5.2448
Asp Glu Ile	4.538	4.3111	4.0842	2.881	3.1691	3.02505	2.548	2.62444	2.75184	4.328	4.24144	4.7608
Ile Leu Glu	3.238	3.0761	2.9142	3.743	4.1173	3.93015	2.285	2.35355	2.4678	3.007	2.94686	3.3077
PC(6 keto-PGF1alpha/22:4(7Z,10Z,13Z,16Z))	2.892	2.7474	2.6028	5.871	6.4581	6.16455	5.378	5.53934	5.80824	4.301	4.21498	4.7311
PI(16:1(9Z)/PGJ2)	3.218	3.0571	2.8962	5.18	5.698	5.439	5.679	5.84937	6.13332	3.545	3.4741	3.8995
PA(14:1(9Z)/PGJ2)	2.923	2.77685	2.6307	4.824	5.3064	5.0652	4.321	4.45063	4.66668	0.1999	0.195902	0.21989
Tryptophyl-Serine	3.2	3.04	2.88	4	4.4	4.2	2.775	2.85825	2.997	3.183	3.11934	3.5013
2-Hydroxymyristoylcarnitine	4.462	4.2389	4.0158	6.056	6.6616	6.3588	3.266	3.36398	3.52728	4.704	4.84512	5.1744
CDP-DG(20:4(5Z,8Z,11Z,14Z)/22:5(7Z,10Z,13Z,16Z,19Z))	3.821	3.62995	3.4389	3.865	4.2515	4.05825	2.237	2.30411	2.41596	3.977	4.09631	4.3747
3-Carbamoyl-2-phenylpropionaldehyde	4.328	4.1116	3.8952	3.238	3.5618	3.3999	2.905	2.99215	3.1374	4.057	4.17871	4.4627
Eugenin	3.918	3.7221	3.5262	2.87	3.157	3.0135	2.537	2.61311	2.73996	4.293	4.42179	4.7223
L-phenylalanyl-L-proline	5.734	5.4473	5.1606	6.259	6.8849	6.57195	7.135	7.34905	7.7058	6.166	6.35098	6.7826
Aminocaproic acid	5.63	5.3485	5.067	5.284	5.8124	5.5482	3.682	3.79246	3.97656	5.635	5.80405	6.1985
Kudzusaponin SA3	3.458	3.2851	3.1122	1.974	2.1714	2.0727	5.248	5.40544	5.66784	2.849	2.93447	3.1339
Glutathione bicarbonate	5.605	5.32475	5.0445	4.671	5.1381	4.90455	3.189	3.28467	3.44412	5.671	5.84113	6.2381
Aplysiatoxin, 17-debromo-	1.669	1.58555	1.5021	5.128	5.6408	5.3844	3.586	3.69358	3.87288	1.652	1.70156	1.8172
Neomacrostemonoside D	4.647	4.41465	4.1823	5.251	5.7761	5.51355	5.016	5.16648	5.41728	4.294	4.42282	4.7234
Leu Ser Ala Leu Glu	1.852	1.7594	1.6668	4.571	5.0281	4.79955	6.52	6.7156	7.0416	1.835	1.89005	2.0185
1-Hydroxy-2,2,5,5-tetramethylpyrrolidine-3-carboxamide	3.332	3.1654	2.9988	4.118	4.5298	4.3239	3.917	4.03451	4.23036	3.301	3.40003	3.6311
N-lactoyl-Tyrosine	5.173	4.91435	4.6557	4.917	5.4087	5.16285	3.264	3.36192	3.52512	5.221	5.37763	5.7431
Pyroglutamyl-prolyl-arginine-4-nitroanilide	3.762	3.5739	3.3858	3.834	4.2174	4.0257	3.941	4.05923	4.25628	3.887	4.00361	4.2757
Milbemycin beta2	2.924	2.7778	2.6316	4.173	4.5903	4.38165	5.348	5.50844	5.77584	2.906	2.99318	3.1966
Cyclo(Pro-Phe-D-Trp-Lys-Thr-Phe)	5.07	4.8165	4.563	5.388	5.9268	5.6574	6.209	6.39527	6.70572	4.924	5.07172	5.4164
PIP(PGF2alpha/22:2(13Z,16Z))	2.518	2.3921	2.2662	5.261	5.7871	5.52405	5.831	6.00593	6.29748	2.807	2.89121	3.0877
L-Asparagine	3.696	3.5112	3.3264	3.384	3.7224	3.5532	5.423	5.58569	5.85684	2.97	3.0591	3.267
20-Cooh ltb4	3.931	3.73445	3.5379	5.01	5.511	5.2605	5.192	5.34776	5.60736	3.913	4.03039	4.3043
PI(LTE4/18:1(11Z))	3.386	3.2167	3.0474	4.666	5.1326	4.8993	5.597	5.76491	6.04476	3.392	3.49376	3.7312
Ile Ile Ala	3.483	3.30885	3.1347	4.745	5.2195	4.98225	4.287	4.41561	4.62996	3.466	3.56998	3.8126
7-O-Succinyl macrolactin A	3.764	3.5758	3.3876	4.233	4.6563	4.44465	0.03122	0.0321566	0.0337176	3.359	3.45977	3.6949
Matesaponin 4	5.133	4.87635	4.6197	5.421	5.9631	5.69205	3.101	3.19403	3.34908	5.118	5.27154	5.6298
Jujubasaponin VI	3.887	3.69265	3.4983	4.743	5.2173	4.98015	3.541	3.64723	3.82428	4.013	4.13339	4.4143
PG(18:1(12Z)-2OH(9,10)/i-13:0)	5.535	5.25825	4.9815	6.668	7.3348	7.0014	5.59	5.7577	6.0372	5.393	5.55479	5.9323
PA(22:6(5Z,8E,10Z,13Z,15E,19Z)-2OH(7S, 17S)/15:0)	1.32	1.254	1.188	5.18	5.698	5.439	7.319	7.53857	7.90452	4.543	4.67929	4.9973
Scopoletin	5.231	4.96945	4.7079	4.322	4.7542	4.5381	3.67	3.7801	3.9636	5.213	5.36939	5.7343
4-Biphenylamine	6.318	6.0021	5.6862	6.153	6.7683	6.46065	5.525	5.69075	5.967	6.76	6.9628	7.436
Leu Gly Leu	3.527	3.35065	3.1743	4.178	4.5958	4.3869	1.322	1.36166	1.42776	3.594	3.70182	3.9534
S-(9-deoxy-delta12-PGD2)-glutathione	4.194	3.9843	3.7746	5.044	5.5484	5.2962	5.7	5.871	6.156	3.832	3.94696	4.2152
CDP-DG(20:3(8Z,11Z,14Z)/22:5(4Z,7Z,10Z,13Z,19Z)-O(16,17))	2.763	2.62485	2.4867	4.992	5.4912	5.2416	6.142	6.32626	6.63336	3.692	3.80276	4.0612
12-Ketoporrigenin 3-[4'-(2''-glucosyl-3''-xylosyl)-glucosyl)-galactoside]	3.891	3.69645	3.5019	4.118	4.5298	4.3239	4.516	4.65148	4.87728	3.862	3.97786	4.2482
PS(TXB2/20:4(5Z,8Z,11Z,14Z))	3.993	3.79335	3.5937	6.101	6.7111	6.40605	5.439	5.60217	5.87412	4.675	4.81525	5.1425
Policapram	5.003	4.75285	4.5027	3.606	3.9666	3.7863	2.703	2.78409	2.91924	4.808	4.95224	5.2888
Dehydroisoandrosterone 3-glucuronide	3.388	3.2186	3.0492	5.907	6.4977	6.20235	4.343	4.47329	4.69044	5.023	5.17369	5.5253
Nicotinuric Acid	4.673	4.43935	4.2057	4.172	4.5892	4.3806	3.369	3.47007	3.63852	4.68	4.8204	5.148
PS(15:0/18:1(12Z)-2OH(9,10))	2.928	2.7816	2.6352	4.791	5.2701	5.03055	2.504	2.57912	2.70432	2.911	2.99833	3.2021
Hovenine A	2.889	2.74455	2.6001	2.798	3.0778	2.9379	5.134	5.28802	5.54472	2.872	2.95816	3.1592
3-Hydroxy-6,8-dimethoxy-7(11)-eremophilen-12,8-olide	0.07343	0.0697585	0.066087	4.078	4.4858	4.2819	4.808	4.95224	5.19264	0.07079	0.0729137	0.077869
CDP-DG(20:5(5Z,8Z,11Z,14Z,16E)-OH(18)/16:1(9Z))	2.762	2.6239	2.4858	1.81	1.991	1.9005	5.442	5.60526	5.87736	1.883	1.93949	2.0713
Mucronine D	1.437	1.36515	1.2933	1.886	2.0746	1.9803	1.037	1.06811	1.11996	1.42	1.4626	1.562
Met Gly Val	3.271	3.10745	2.9439	4.42	4.862	4.641	3.612	3.72036	3.90096	3.254	3.35162	3.5794
Camelliasaponin C1	3.451	3.27845	3.1059	6.423	7.0653	6.74415	4.351	4.48153	4.69908	3.434	3.53702	3.7774
Soyasaponin bg	1.425	1.35375	1.2825	1.337	1.4707	1.40385	3.914	4.03142	4.22712	2.137	2.20111	2.3507
PA(20:5(5Z,8Z,11Z,14Z,16E)-OH(18R)/22:6(4Z,7Z,10Z,13Z,16Z,19Z))	2.96	2.812	2.664	4.98	5.478	5.229	4.421	4.55363	4.77468	2.943	3.03129	3.2373
2-Hydroxyestrone	0.2542	0.24149	0.22878	0.216	0.2376	0.2268	5.901	6.07803	6.37308	0.2466	0.253998	0.27126
Isovalerylcarnitine	7.938	7.5411	7.1442	7.363	8.0993	7.73115	6.913	7.12039	7.46604	8.015	8.25545	8.8165
Neurokinin A	2.09	1.9855	1.881	5.833	6.4163	6.12465	5.58	5.7474	6.0264	2.073	2.13519	2.2803
Beta-D-Glucosyloxydestruxin B	1.646	1.5637	1.4814	4.301	4.7311	4.51605	5.027	5.17781	5.42916	1.629	1.67787	1.7919
Amikacin	2.842	2.6999	2.5578	4.157	4.5727	4.36485	4.926	5.07378	5.32008	2.825	2.90975	3.1075
CDP-DG(PGD2/i-17:0)	0.9323	0.885685	0.83907	0.8526	0.93786	0.89523	3.775	3.88825	4.077	0.9171	0.944613	1.00881
2-Amino-2-methyl-1-propanol	4.342	4.1249	3.9078	4.908	5.3988	5.1534	4.248	4.37544	4.58784	4.327	4.45681	4.7597
Gln Val Leu Arg	3.487	3.31265	3.1383	5.669	6.2359	5.95245	5.566	5.73298	6.01128	3.47	3.5741	3.817
Zizybeoside I	3.679	3.49505	3.3111	4.824	5.3064	5.0652	5.107	5.26021	5.51556	3.662	3.77186	4.0282
PG(LTE4/20:2(11Z,14Z))	4.348	4.1306	3.9132	6.277	6.9047	6.59085	7.179	7.39437	7.75332	4.55	4.6865	5.005
AmBiosone	4.424	4.2028	3.9816	4.576	5.0336	4.8048	3.636	3.74508	3.92688	4.207	4.33321	4.6277
Brivaracetam	3.777	3.58815	3.3993	5.239	5.7629	5.50095	5.945	6.12335	6.4206	3.697	3.80791	4.0667
Patulin	4.614	4.3833	4.1526	3.783	4.1613	3.97215	3.075	3.16725	3.321	4.488	4.62264	4.9368
1-O-Hexadecyl-sn-glycero-3-phosphocholine	1.524	1.4478	1.3716	6.063	6.6693	6.36615	1.921	1.97863	2.07468	1.507	1.55221	1.6577
Isoleucyl-Arginine	2.942	2.7949	2.6478	5.701	6.2711	5.98605	6.158	6.34274	6.65064	3.564	3.67092	3.9204
2-Pentyl-3-phenyl-2-propenal	3.268	3.1046	2.9412	3.541	3.8951	3.71805	4.658	4.79774	5.03064	3.385	3.48655	3.7235
Diallyl Trisulfide	6.238	5.9261	5.6142	5.64	6.204	5.922	5.192	5.34776	5.60736	6.087	6.26961	6.6957
CDP-DG(i-14:0/18:2(9Z,11Z))	2.242	2.1299	2.0178	2.151	2.3661	2.25855	5.377	5.53831	5.80716	2.225	2.29175	2.4475
Erinacine D	3.154	2.9963	2.8386	2.619	2.8809	2.74995	5.709	5.88027	6.16572	3.075	3.16725	3.3825
Palmitoyl glucuronide	3.268	3.1046	2.9412	3.615	3.9765	3.79575	5.465	5.62895	5.9022	3.251	3.34853	3.5761
(R)-2-Amino-3-hydroxypropanoic acid	2.222	2.1109	1.9998	3.56	3.916	3.738	4.593	4.73079	4.96044	2.886	2.97258	3.1746
2-Amino-4-[(2-hydroxy-1-oxopropyl)amino]butanoic acid	1.628	1.5466	1.4652	2.791	3.0701	2.93055	1.22	1.2566	1.3176	1.611	1.65933	1.7721
Notoginsenoside L	1.253	1.19035	1.1277	3.821	4.2031	4.01205	3.827	3.94181	4.13316	1.237	1.27411	1.3607
N-Palmitoyl Serine	2.592	2.4624	2.3328	5.059	5.5649	5.31195	4.502	4.63706	4.86216	2.574	2.65122	2.8314
Epsilon-(Carboxyethyl)lysine	2.684	2.5498	2.4156	2.847	3.1317	2.98935	3.559	3.66577	3.84372	2.667	2.74701	2.9337
Cofaryloside	4.514	4.2883	4.0626	5.499	6.0489	5.77395	5.423	5.58569	5.85684	4.264	4.39192	4.6904
Serotonin	4.957	4.70915	4.4613	4.549	5.0039	4.77645	5.311	5.47033	5.73588	4.656	4.79568	5.1216
Indole-3-Carboxaldehyde	5.532	5.2554	4.9788	5.182	5.7002	5.4411	5.962	6.14086	6.43896	5.21	5.3663	5.731
3-Methylindole	4.198	3.9881	3.7782	3.706	4.0766	3.8913	4.57	4.7071	4.9356	3.865	3.98095	4.2515
Glu Thr Leu Leu Ser	2.829	2.68755	2.5461	5.482	6.0302	5.7561	7.011	7.22133	7.57188	3.353	3.45359	3.6883
Verdamicin	3.521	3.34495	3.1689	2.956	3.2516	3.1038	2.504	2.57912	2.70432	3.217	3.31351	3.5387
4-(Glutamylamino) butanoate	2.157	2.04915	1.9413	4.655	5.1205	4.88775	1.736	1.78808	1.87488	2.14	2.2042	2.354
Prenalterol	4.145	3.93775	3.7305	5.29	5.819	5.5545	5.228	5.38484	5.64624	4.524	4.65972	4.9764
CDP-DG(22:6(4Z,7Z,10Z,13Z,16Z,19Z)/20:4(5Z,8Z,11Z,14Z))	2.928	2.7816	2.6352	2.836	3.1196	2.9778	2.503	2.57809	2.70324	2.91	2.9973	3.201
Tuliposide A	5.231	4.96945	4.7079	4.918	5.4098	5.1639	2.996	3.08588	3.23568	5.43	5.5929	5.973
Cys-Arg-Glu-Lys-Ala	3.39	3.2205	3.051	5.948	6.5428	6.2454	6.023	6.20369	6.50484	3.916	4.03348	4.3076
Phe Tyr Gln	1.377	1.30815	1.2393	5.579	6.1369	5.85795	6.142	6.32626	6.63336	1.36	1.4008	1.496
CDP-DG(TXB2/i-18:0)	3.171	3.01245	2.8539	5.159	5.6749	5.41695	4.101	4.22403	4.42908	3.153	3.24759	3.4683
Arg Tyr Ile	3.089	2.93455	2.7801	5.07	5.577	5.3235	4.351	4.48153	4.69908	3.072	3.16416	3.3792
Val Asp Ser Arg	4.311	4.09545	3.8799	5.521	6.0731	5.79705	5.646	5.81538	6.09768	4.439	4.57217	4.8829
Brevetoxin B4a	1.241	1.17895	1.1169	6.414	7.0554	6.7347	5.425	5.58775	5.859	3.627	3.73581	3.9897
Pro Glu Lys	0.4687	0.445265	0.42183	4.485	4.9335	4.70925	4.931	5.07893	5.32548	0.4575	0.471225	0.50325
PGP(20:4(5Z,8Z,11Z,14Z)-OH(18R)/20:1(11Z))	4.013	3.81235	3.6117	4.992	5.4912	5.2416	5.179	5.33437	5.59332	3.569	3.67607	3.9259
1-O-Caffeoyl-beta-D-glucose	5.661	5.37795	5.0949	4.911	5.4021	5.15655	3.178	3.27334	3.43224	5.475	5.63925	6.0225
Floratheasaponin G	2.698	2.5631	2.4282	2.982	3.2802	3.1311	2.275	2.34325	2.457	2.681	2.76143	2.9491
2-Ethyl-2-hydroxybutanedioylcarnitine	5.122	4.8659	4.6098	5.055	5.5605	5.30775	3.018	3.10854	3.25944	5.257	5.41471	5.7827
Ne,Ne dimethyllysine	2.416	2.2952	2.1744	4.742	5.2162	4.9791	5.332	5.49196	5.75856	2.399	2.47097	2.6389
CDP-DG(PGF1alpha/i-15:0)	1.341	1.27395	1.2069	5.526	6.0786	5.8023	0.9475	0.975925	1.0233	3.988	4.10764	4.3868
Mexiletine	4.628	4.3966	4.1652	3.61	3.971	3.7905	2.82	2.9046	3.0456	4.617	4.75551	5.0787
CDP-DG(16:1(9Z)/18:2(9Z,12Z))	4.053	3.85035	3.6477	5.792	6.3712	6.0816	7.974	8.21322	8.61192	5.167	5.32201	5.6837
PIP(22:2(13Z,16Z)/PGF2alpha)	2.936	2.7892	2.6424	2.997	3.2967	3.14685	3.685	3.79555	3.9798	3.142	3.23626	3.4562
Hovenolactone	3.827	3.63565	3.4443	4.856	5.3416	5.0988	6.046	6.22738	6.52968	3.963	4.08189	4.3593
N-Nonanoylglycine	3.824	3.6328	3.4416	4.792	5.2712	5.0316	4.92	5.0676	5.3136	4.281	4.40943	4.7091
PI(LTE4/20:2(11Z,14Z))	3.774	3.5853	3.3966	6.537	7.1907	6.86385	5.435	5.59805	5.8698	4.991	5.14073	5.4901
Debrisoquine	3.035	2.88325	2.7315	6.204	6.8244	6.5142	6.138	6.32214	6.62904	4.024	4.14472	4.4264
(2S)-2-Amino-6-[(3-formylpiperidin-1-yl)amino]hexanoic acid	2.934	2.7873	2.6406	4.791	5.2701	5.03055	3.785	3.89855	4.0878	2.804	2.88812	3.0844
SCOPOLINE	5.008	4.7576	4.5072	4.106	4.5166	4.3113	3.518	3.62354	3.79944	4.905	5.05215	5.3955
CDP-DG(22:6(4Z,7Z,10Z,13Z,16Z,19Z)/PGF1alpha)	4.776	4.5372	4.2984	4.966	5.4626	5.2143	4.326	4.45578	4.67208	4.996	5.14588	5.4956
PA(TXB2/i-13:0)	4.296	4.0812	3.8664	4.428	4.8708	4.6494	3.186	3.28158	3.44088	3.871	3.98713	4.2581
Fumonisin FP2	2.955	2.80725	2.6595	6.265	6.8915	6.57825	3.556	3.66268	3.84048	4.055	4.17665	4.4605
Prolylproline	5.701	5.41595	5.1309	5.257	5.7827	5.51985	4.468	4.60204	4.82544	5.869	6.04507	6.4559
4-(Dimethylamino)benzaldehyde	0.9134	0.86773	0.82206	4	4.4	4.2	0.5684	0.585452	0.613872	0.8983	0.925249	0.98813
Epidermin	5.064	4.8108	4.5576	4.753	5.2283	4.99065	3.074	3.16622	3.31992	5.123	5.27669	5.6353
P-Coumaraldehyde	4.187	3.97765	3.7683	4.962	5.4582	5.2101	4.033	4.15399	4.35564	4.309	4.43827	4.7399
S-(PGA2)-glutathione	4.631	4.39945	4.1679	6.805	7.4855	7.14525	6.915	7.12245	7.4682	4.615	4.75345	5.0765
Resolvin E1	1.635	1.55325	1.4715	5.604	6.1644	5.8842	1.226	1.26278	1.32408	1.618	1.66654	1.7798
(S)-Multifidol 2-[apiosyl-(1->6)-glucoside]	1.346	1.2787	1.2114	3.455	3.8005	3.62775	3.963	4.08189	4.28004	1.36	1.4008	1.496
PA(16:1(9Z)/20:4(8Z,11Z,14Z,17Z)-2OH(5S,6R))	3.326	3.1597	2.9934	3.329	3.6619	3.49545	5.734	5.90602	6.19272	3.21	3.3063	3.531
PA(PGF2alpha/16:1(9Z))	2.293	2.17835	2.0637	4.264	4.6904	4.4772	6.051	6.23253	6.53508	3.048	3.13944	3.3528
Methionyl-Leucine	5.001	4.75095	4.5009	4.68	5.148	4.914	5.759	5.93177	6.21972	4.79	4.9337	5.269
Penmacric acid	0.6421	0.609995	0.57789	0.5733	0.63063	0.601965	0.3565	0.367195	0.38502	0.6289	0.647767	0.69179
PGP(TXB2/i-19:0)	5.491	5.21645	4.9419	5.867	6.4537	6.16035	6.129	6.31287	6.61932	5.453	5.61659	5.9983
Tgmac	4.626	4.3947	4.1634	4.725	5.1975	4.96125	4.681	4.82143	5.05548	4.761	4.90383	5.2371
Ala Lys Leu Asp	1.592	1.5124	1.4328	4.814	5.2954	5.0547	5.203	5.35909	5.61924	1.576	1.62328	1.7336
Bunitrolol	3.668	3.4846	3.3012	2.632	2.8952	2.7636	2.299	2.36797	2.48292	3.869	3.98507	4.2559
Furan-2-yl-(7-propan-2-yl-9-oxa-3,7-diazabicyclo[3.3.1]nonan-3-yl)methanone	4.657	4.42415	4.1913	4.045	4.4495	4.24725	2.957	3.04571	3.19356	4.809	4.95327	5.2899
N6-Methyl-2'-deoxyadenosine	5.36	5.092	4.824	4.464	4.9104	4.6872	2.961	3.04983	3.19788	5.296	5.45488	5.8256
Zanubrutinib	3.879	3.68505	3.4911	5.523	6.0753	5.79915	5.67	5.8401	6.1236	4.057	4.17871	4.4627
Bemegride	2.958	2.8101	2.6622	3.114	3.4254	3.2697	3.484	3.58852	3.76272	3.354	3.45462	3.6894
PGP(PGE2/a-25:0)	3.92	3.724	3.528	6.049	6.6539	6.35145	5.876	6.05228	6.34608	5.065	5.21695	5.5715
Carboxyethyllysine	4.193	3.98335	3.7737	5.49	6.039	5.7645	4.259	4.38677	4.59972	4.131	4.25493	4.5441
PC(22:4(7Z,10Z,13Z,16Z)/LTE4)	3.923	3.72685	3.5307	5.662	6.2282	5.9451	6.763	6.96589	7.30404	3.837	3.95211	4.2207
PS(18:1(9Z)/PGD1)	3.215	3.05425	2.8935	4.045	4.4495	4.24725	4.51	4.6453	4.8708	3.51	3.6153	3.861
Ile Leu Gln	3.163	3.00485	2.8467	5.748	6.3228	6.0354	6.136	6.32008	6.62688	3.145	3.23935	3.4595
1-Tridecene-3,5,7,9,11-pentayne	5.189	4.92955	4.6701	3.899	4.2889	4.09395	3.768	3.88104	4.06944	5.023	5.17369	5.5253
L-Methionine	3.108	2.9526	2.7972	4.59	5.049	4.8195	2.248	2.31544	2.42784	3.158	3.25274	3.4738
(S)-2-Acetolactate	6.342	6.0249	5.7078	6.096	6.7056	6.4008	3.069	3.16107	3.31452	6.219	6.40557	6.8409
Secologanate	6.035	5.73325	5.4315	5.206	5.7266	5.4663	4.18	4.3054	4.5144	5.83	6.0049	6.413
Neuropeptide FF	2.04	1.938	1.836	4.408	4.8488	4.6284	6.24	6.4272	6.7392	2.023	2.08369	2.2253
20-Oxo-leukotriene E4	3.179	3.02005	2.8611	4.908	5.3988	5.1534	5.258	5.41574	5.67864	3.637	3.74611	4.0007
8-Amino-7-oxononanoic acid	4.233	4.02135	3.8097	5.01	5.511	5.2605	5.191	5.34673	5.60628	4.379	4.51037	4.8169
Milbemycin A3	2.755	2.61725	2.4795	6.052	6.6572	6.3546	3.829	3.94387	4.13532	2.738	2.82014	3.0118
Lablaboside F	3.206	3.0457	2.8854	4.112	4.5232	4.3176	4.568	4.70504	4.93344	4.105	4.22815	4.5155
3-(4-((3-Phenoxybenzyl)amino)phenyl)propanoic acid	2.101	1.99595	1.8909	5.26	5.786	5.523	5.204	5.36012	5.62032	2.084	2.14652	2.2924
PI(PGF1alpha/20:0)	4.963	4.71485	4.4667	6.587	7.2457	6.91635	4.81	4.9543	5.1948	4.655	4.79465	5.1205
Tyr Tyr	2.949	2.80155	2.6541	4.788	5.2668	5.0274	5.832	6.00696	6.29856	2.931	3.01893	3.2241
3-O-(2-Methoxyethyl) 5-O-(3-phenylprop-2-enyl) 2,6-dimethyl-4-(3-nitrophenyl)-3,4-dihydropyridine-3,5-dicarboxylate	3.886	3.6917	3.4974	5.055	5.5605	5.30775	3.035	3.12605	3.2778	3.443	3.54629	3.7873
2'-Deoxymugineic acid	5.004	4.7538	4.5036	3.882	4.2702	4.0761	3.415	3.51745	3.6882	4.851	4.99653	5.3361
4-(3-Amino-2-HYDROXYPROPOXY)PHENYLACETAMIDE	1.851	1.75845	1.6659	4.032	4.4352	4.2336	5.099	5.25197	5.50692	1.966	2.02498	2.1626
CDP-DG(18:2(9Z,11Z)/i-17:0)	0.0321	0.030495	0.02889	4.157	4.5727	4.36485	3.646	3.75538	3.93768	0.0309	0.031827	0.03399
PA(PGJ2/18:1(11Z))	1.787	1.69765	1.6083	3.867	4.2537	4.06035	3.804	3.91812	4.10832	1.77	1.8231	1.947
D-Digitoxose	5.185	4.92575	4.6665	5.157	5.6727	5.41485	4.279	4.40737	4.62132	5.165	5.31995	5.6815
Lys Val Gly	2.086	1.9817	1.8774	3.666	4.0326	3.8493	1.667	1.71701	1.80036	4.372	4.50316	4.8092
L-Aspartyl-L-Phenylalanine	2.223	2.11185	2.0007	4.013	4.4143	4.21365	3.973	4.09219	4.29084	2.21	2.2763	2.431
Prolyl-Asparagine	4.502	4.2769	4.0518	4.741	5.2151	4.97805	4.521	4.65663	4.88268	4.979	5.12837	5.4769
Ile Gln Phe Arg	2.521	2.39495	2.2689	5.508	6.0588	5.7834	6.284	6.47252	6.78672	2.67	2.7501	2.937
5,5-Dimethyl-2-phenylmorpholine	1.092	1.0374	0.9828	3.841	4.2251	4.03305	4.626	4.76478	4.99608	1.077	1.10931	1.1847
PI(PGD1/18:2(9Z,12Z))	5.413	5.14235	4.8717	6.535	7.1885	6.86175	6.272	6.46016	6.77376	6.378	6.56934	7.0158
Ile Ile Asn	2.846	2.7037	2.5614	5.342	5.8762	5.6091	4.605	4.74315	4.9734	2.829	2.91387	3.1119
1-(beta-D-Glucopyranosyloxy)-3-octanone	5.033	4.78135	4.5297	6.095	6.7045	6.39975	5.026	5.17678	5.42808	4.849	4.99447	5.3339
Nefazodone	4.249	4.03655	3.8241	4.765	5.2415	5.00325	6.95	7.1585	7.506	4.045	4.16635	4.4495
PS(PGD2/14:1(9Z))	2.797	2.65715	2.5173	3.731	4.1041	3.91755	2.373	2.44419	2.56284	2.78	2.8634	3.058
4-[N-(p-Coumaroyl)serotonin-4''-yl]-N-feruloylserotonin	3.464	3.2908	3.1176	4.106	4.5166	4.3113	2.304	2.37312	2.48832	2.71	2.7913	2.981
5-Hydroxy-N-formylkynurenine	4.782	4.5429	4.3038	4.223	4.6453	4.43415	3.55	3.6565	3.834	4.835	4.98005	5.3185
PA(i-12:0/PGF1alpha)	2.995	2.84525	2.6955	5.278	5.8058	5.5419	6.068	6.25004	6.55344	2.486	2.56058	2.7346
Zearalanone	2.528	2.4016	2.2752	1.696	1.8656	1.7808	1.326	1.36578	1.43208	1.721	1.77263	1.8931
CDP-DG(22:6(4Z,7Z,10Z,13Z,16Z,19Z)/18:2(9Z,12Z))	3.124	2.9678	2.8116	6.279	6.9069	6.59295	7.452	7.67556	8.04816	4.377	4.50831	4.8147
Mcp-tva-argipressin	2.033	1.93135	1.8297	3.669	4.0359	3.85245	3.084	3.17652	3.33072	2.078	2.14034	2.2858
(2S)-3-Hydroxy-1-[(2S)-pyrrolidine-2-carbonyl]pyrrolidine-2-carboxylic acid	4.939	4.69205	4.4451	4.507	4.9577	4.73235	3.248	3.34544	3.50784	4.964	5.11292	5.4604
CDP-DG(18:1(9Z)/PGF1alpha)	3.116	2.9602	2.8044	4.999	5.4989	5.24895	5.734	5.90602	6.19272	3.448	3.55144	3.7928
Inuline	5.586	5.3067	5.0274	5.819	6.4009	6.10995	3.667	3.77701	3.96036	5.261	5.41883	5.7871
Jujuboside B	3.083	2.92885	2.7747	4.044	4.4484	4.2462	4.653	4.79259	5.02524	2.051	2.11253	2.2561
Gentamicin B	2.425	2.30375	2.1825	5.22	5.742	5.481	4.827	4.97181	5.21316	2.408	2.48024	2.6488
PS(18:4(6Z,9Z,12Z,15Z)/5-iso PGF2VI)	2.871	2.72745	2.5839	4.879	5.3669	5.12295	3.442	3.54526	3.71736	2.73	2.8119	3.003
Assamsaponin A	0.6172	0.58634	0.55548	0.01234	0.013574	0.012957	5.617	5.78551	6.06636	0.8389	0.864067	0.92279
Candidin	3.316	3.1502	2.9844	4.554	5.0094	4.7817	5.652	5.82156	6.10416	3.488	3.59264	3.8368
Leu Glu Ile Glu	3.956	3.7582	3.5604	5.927	6.5197	6.22335	4.318	4.44754	4.66344	3.628	3.73684	3.9908
N-propyl-l-arginine	3.976	3.7772	3.5784	4.712	5.1832	4.9476	2.616	2.69448	2.82528	4.348	4.47844	4.7828
3-Oxopentanoic acid	4.187	3.97765	3.7683	4.005	4.4055	4.20525	3.126	3.21978	3.37608	4.316	4.44548	4.7476
PA(6 keto-PGF1alpha/20:3(8Z,11Z,14Z))	2.974	2.8253	2.6766	5.368	5.9048	5.6364	2.55	2.6265	2.754	2.957	3.04571	3.2527
25-O-Deacetylrifabutin	0.05062	0.048089	0.045558	3.896	4.2856	4.0908	0.01972	0.0203116	0.0212976	0.04876	0.0555864	0.053636
Tert-Butyl (4-(3-((7-(hydroxyamino)-7-oxoheptyl)carbamoyl)isoxazol-5-yl)phenyl)carbamate	1.741	1.65395	1.5669	5.713	6.2843	5.99865	1.329	1.36887	1.43532	3.716	4.23624	4.0876
DG(22:6(4Z,7Z,11E,13Z,15E,19Z)-2OH(10S,17)/i-13:0/0:0)	0.4508	0.42826	0.40572	0.394	0.4334	0.4137	2.047	2.10841	2.21076	0.4397	0.501258	0.48367
Panthenol	4.514	4.2883	4.0626	2.836	3.1196	2.9778	2.503	2.57809	2.70324	4.621	5.26794	5.0831
8-Prenylnaringenin	2.515	2.38925	2.2635	2.424	2.6664	2.5452	5.646	5.81538	6.09768	2.497	2.84658	2.7467
2-Amino-9-(4-amino-2-oxopyrimidin-1-yl)-1H-purin-6-one	5.007	4.75665	4.5063	3.434	3.7774	3.6057	4.097	4.21991	4.42476	4.529	5.16306	4.9819
PIP(20:3(6,8,11)-OH(5)/22:3(10Z,13Z,16Z))	3.646	3.4637	3.2814	5.52	6.072	5.796	6.106	6.28918	6.59448	3.279	3.73806	3.6069
PG(18:2(9Z,12Z)/16:0)	1.874	1.7803	1.6866	4.462	4.9082	4.6851	5.719	5.89057	6.17652	1.857	2.11698	2.0427
PE(22:6(5Z,7Z,10Z,13Z,16Z,19Z)-OH(4)/14:0)	2.803	2.66285	2.5227	4.385	4.8235	4.60425	6.261	6.44883	6.76188	2.786	3.17604	3.0646
Zeatin	4.904	4.6588	4.4136	4.285	4.7135	4.49925	3.487	3.59161	3.76596	4.731	5.39334	5.2041
Chinenoside I	5.608	5.3276	5.0472	6.413	7.0543	6.73365	5.598	5.76594	6.04584	5.825	6.6405	5.76675
PE(18:4(6Z,9Z,12Z,15Z)/6 keto-PGF1alpha)	2.532	2.4054	2.2788	3.227	3.5497	3.38835	2.109	2.17227	2.27772	2.515	2.8671	2.48985
Penicillin X	4.923	4.67685	4.4307	4.381	4.8191	4.60005	2.882	2.96846	3.11256	4.789	5.45946	4.74111
(+)-Dehydrovomifoliol	4.63	4.3985	4.167	3.587	3.9457	3.76635	2.572	2.64916	2.77776	4.625	5.2725	4.57875
N-(2-Methoxyphenyl)acetamide	4.434	4.2123	3.9906	3.918	4.3098	4.1139	3.685	3.79555	3.9798	4.343	4.95102	4.29957
Kuwanon J	5.724	5.4378	5.1516	5.224	5.7464	5.4852	4.238	4.36514	4.57704	5.587	6.36918	5.53113
Lucidenic acid J	4.267	4.05365	3.8403	3.899	4.2889	4.09395	5.155	5.30965	5.5674	3.903	4.44942	3.86397
Isoleucyl-prolyl-proline	5.191	4.93145	4.6719	5.45	5.995	5.7225	6.82	7.0246	7.3656	5.605	6.3897	5.54895
PA(20:5(7Z,9Z,11E,13E,17Z)-3OH(5,6,15)/22:1(13Z))	1.857	1.76415	1.6713	5.694	6.2634	5.9787	5.288	5.44664	5.71104	1.84	2.0976	1.8216
3-Epinobilin	4.831	4.58945	4.3479	3.84	4.224	4.032	4.927	5.07481	5.32116	4.892	5.57688	4.84308
N-Desmethylcarboxy Terbinafine	2.574	2.4453	2.3166	2.483	2.7313	2.60715	5.66	5.8298	6.1128	2.557	2.91498	2.53143
Chaps	2.107	2.00165	1.8963	3.582	3.9402	3.7611	5.822	5.99666	6.28776	2.089	2.38146	2.06811
Nystatin A3	4.867	4.62365	4.3803	4.188	4.6068	4.3974	4.304	4.43312	4.64832	4.935	5.6259	4.88565
Rimiterol	4.863	4.61985	4.3767	3.622	3.9842	3.8031	3.24	3.3372	3.4992	4.783	5.45262	4.73517
Theasaponin C1	3.734	3.5473	3.3606	4.259	4.6849	4.47195	5.501	5.66603	5.94108	4.611	5.25654	4.56489
PIP(18:2(9Z,12Z)/6 keto-PGF1alpha)	2.921	2.77495	2.6289	5.744	6.3184	6.0312	3.934	4.05202	4.24872	2.903	3.30942	2.87397
Stallimycin	3.434	3.2623	3.0906	5.305	5.8355	5.57025	3.64	3.7492	3.9312	3.417	3.89538	3.38283
Nicotine glucuronide	4.012	3.8114	3.6108	3.921	4.3131	4.11705	3.587	3.69461	3.87396	3.995	4.5543	3.95505
PS(22:5(7Z,10Z,13Z,16Z,19Z)/22:4(7Z,10Z,13Z,16Z))	0.9272	0.88084	0.83448	5.679	6.2469	5.96295	4.466	4.59998	4.82328	0.912	1.03968	0.90288
PG(PGE1/a-15:0)	2.434	2.3123	2.1906	5.576	6.1336	5.8548	4.724	4.86572	5.10192	2.417	2.75538	2.39283
Tubocurarine	2.782	2.6429	2.5038	5.755	6.3305	6.04275	4.362	4.49286	4.71096	2.765	3.1521	2.73735
Azelastine	5.669	5.38555	5.1021	4.216	4.6376	4.4268	3.822	3.93666	4.12776	5.551	6.32814	5.49549
Citrusin II	2.942	2.7949	2.6478	4.939	5.4329	5.18595	5.376	5.53728	5.80608	2.925	3.3345	2.89575
Abametapir	4.772	4.5334	4.2948	3.937	4.3307	4.13385	2.829	2.91387	3.05532	4.673	5.32722	4.62627
Val Ile Gly	0.2691	0.255645	0.24219	5.263	5.7893	5.52615	5.363	5.52389	5.79204	0.2612	0.297768	0.258588
P-Acetaminobenzaldehyde	5.765	5.47675	5.1885	4.794	5.2734	5.0337	2.71	2.7913	2.9268	5.523	6.29622	5.46777
Asp Leu	3.329	3.16255	2.9961	4.077	4.4847	4.28085	2.199	2.26497	2.37492	3.822	4.35708	3.78378
P-Octopamine	3.403	3.23285	3.0627	4.412	4.8532	4.6326	4.713	4.85439	5.09004	3.8	4.332	3.762
Hebevinoside II	2.997	2.84715	2.6973	2.906	3.1966	3.0513	4.167	4.29201	4.50036	2.98	3.3972	2.9502
Ketanserin	2.047	1.94465	1.8423	2.835	3.1185	2.97675	1.628	1.67684	1.75824	2.03	2.3142	2.0097
Amaranthussaponin IV	4.163	3.95485	3.7467	5.062	5.5682	5.3151	4.899	5.04597	5.29092	3.796	4.32744	3.75804
Alpha-AMINO-3-HYDROXY-5-METHYL-4-ISOXAZOLEPROPIONIC ACID	3.517	3.34115	3.1653	3.295	3.6245	3.45975	4.622	4.76066	4.99176	3.466	3.95124	3.43134
3-Methyl-N-phenylaniline	4.937	4.69015	4.4433	4.758	5.2338	4.9959	3.501	3.60603	3.78108	5.473	6.23922	5.41827
Hoduloside X	5.396	5.1262	4.8564	5.096	5.6056	5.3508	6.741	6.94323	7.28028	5.353	6.10242	5.29947
Notoginsenoside T1	4.422	4.2009	3.9798	4.409	4.8499	4.62945	3.997	4.11691	4.31676	4.404	5.02056	4.35996
PA(PGD2/16:1(9Z))	4.772	4.5334	4.2948	5.31	5.841	5.5755	3.013	3.10339	3.25404	4.834	5.51076	4.78566
Casimiroin	4.816	4.5752	4.3344	3.444	3.7884	3.6162	3.111	3.20433	3.35988	4.646	5.29644	4.59954
CDP-DG(PGJ2/i-22:0)	3.2	3.04	2.88	3.25	3.575	3.4125	4.022	4.14266	4.34376	3.183	3.62862	3.15117
Ile Gly Tyr	2.876	2.7322	2.5884	6.821	7.5031	7.16205	6.926	7.13378	7.48008	4.147	4.72758	4.10553
PA(20:4(7E,9E,11Z,13E)-3OH(5S,6R,15S)/24:1(15Z))	2.126	2.0197	1.9134	6.268	6.8948	6.5814	5.67	5.8401	6.1236	4.533	5.16762	4.48767
(2R,3R)-3-[[(2S)-1-[4-(Diaminomethylideneamino)butylamino]-4-methyl-1-oxopentan-2-yl]carbamoyl]oxirane-2-carboxylic acid	4.822	4.5809	4.3398	4.002	4.4022	4.2021	3.243	3.34029	3.50244	4.625	5.2725	4.57875
PS(22:6(4Z,7Z,10Z,13Z,16Z,19Z)/PGE2)	4.806	4.5657	4.3254	3.379	3.7169	3.54795	2.036	2.09708	2.19888	4.52	5.1528	4.4748
Gly Lys Phe	4.447	4.22465	4.0023	5.961	6.5571	6.25905	5.445	5.60835	5.8806	3.81	4.3434	3.7719
Subaphylline	2.21	2.0995	1.989	4.704	5.1744	4.9392	4.219	4.34557	4.55652	3.28	3.7392	3.2472
Gamma-Glutamylisoleucine	5.005	4.75475	4.5045	5.864	6.4504	6.1572	5.272	5.43016	5.69376	5.081	5.79234	5.03019
Sinapoyl aldehyde	4.913	4.66735	4.4217	4.116	4.5276	4.3218	3.053	3.14459	3.29724	4.787	5.45718	4.73913
Fusarin C	2.845	2.70275	2.5605	4.626	5.0886	4.8573	4.943	5.09129	5.33844	2.828	3.22392	2.79972
Pyoverdin	4.022	3.8209	3.6198	5.29	5.819	5.5545	3.597	3.70491	3.88476	4.715	5.3751	4.66785
Fasoracetam	4.346	4.1287	3.9114	4.465	4.9115	4.68825	3.858	3.97374	4.16664	4.509	5.14026	4.46391
1,2,5,6-Tetrahydro-4H-pyrrolo[3,2,1-ij]quinolin-4-one	5.504	5.2288	4.9536	5.204	5.7244	5.4642	4.342	4.47226	4.68936	5.912	6.73968	5.85288
Trandolaprilat	1.272	1.2084	1.1448	6.218	6.8398	6.5289	5.723	5.89469	6.18084	0.7908	0.901512	0.782892
Precocene I	5.403	5.13285	4.8627	4.916	5.4076	5.1618	4.184	4.30952	4.51872	5.6	6.384	5.544
CDP-DG(6 keto-PGF1alpha/20:2(11Z,14Z))	2.065	1.96175	1.8585	5.516	6.0676	5.7918	6.285	6.47355	6.7878	1.602	1.82628	1.58598
Ectoine	5.212	4.9514	4.6908	4.765	5.2415	5.00325	3.374	3.47522	3.64392	5.071	5.78094	5.02029
Polysorbate 80	2.709	2.57355	2.4381	3.944	4.3384	4.1412	5.139	5.29317	5.55012	2.692	3.06888	2.66508
CDP-DG(22:6(4Z,7Z,10Z,13Z,16Z,19Z)/20:4(5Z,8Z,10E,14Z)-OH(12S))	5.682	5.3979	5.1138	4.726	5.1986	4.9623	4.896	5.04288	5.28768	5.797	6.60858	5.73903
Asiaticoside	1.93	1.8335	1.737	3.941	4.3351	4.13805	1.513	1.55839	1.63404	1.913	2.18082	1.89387
Tyr Tyr Gln	2.108	2.0026	1.8972	4.268	4.6948	4.4814	1.688	1.73864	1.82304	2.792	3.18288	2.76408
SENECIPHYLLINE	3.67	3.4865	3.303	4.654	5.1194	4.8867	3.913	4.03039	4.22604	4.219	4.80966	4.17681
(??)-1-AMINOCYCLOPENTANE-trans-1,3-DICARBOXYLIC ACID	4.859	4.61605	4.3731	4.75	5.225	4.9875	2.243	2.31029	2.42244	4.667	5.32038	4.62033
PS(22:6(5Z,8E,10Z,13Z,15E,19Z)-2OH(7S, 17S)/20:2(11Z,14Z))	4.217	4.00615	3.7953	4.089	4.4979	4.29345	5.68	5.8504	6.1344	4.075	4.6455	4.03425
Vanillylamine	3.507	3.33165	3.1563	4.165	4.5815	4.37325	4.727	4.86881	5.10516	3.602	4.10628	3.56598
PIP(20:5(7Z,9Z,11E,13E,17Z)-3OH(5,6,15)/22:5(7Z,10Z,13Z,16Z,19Z))	1.403	1.33285	1.2627	1.316	1.4476	1.3818	1.006	1.03618	1.08648	1.387	1.58118	1.37313
PE(16:1(9Z)/18:3(9,11,15)-OH(13))	1.973	1.87435	1.7757	5.277	5.8047	5.54085	5.412	5.57436	5.84496	1.956	2.22984	1.93644
PG(20:3(8Z,11Z,14Z)/PGJ2)	3.476	3.3022	3.1284	5.481	6.0291	5.75505	3.051	3.14253	3.29508	4.122	4.69908	4.08078
Ala Lys Tyr	4.856	4.6132	4.3704	4.621	5.0831	4.85205	6.23	6.4169	6.7284	4.552	5.18928	4.50648
Ile Val	4.778	4.5391	4.3002	4.369	4.8059	4.58745	4.616	4.75448	4.98528	4.425	5.0445	4.38075
8-Hydroxyguanine	5.346	5.0787	4.8114	4.572	5.0292	4.8006	3.854	3.96962	4.16232	5.194	5.92116	5.14206
DG(8:0/22:6(4Z,7Z,11E,13Z,15E,19Z)-2OH(10S,17)/0:0)	2.485	2.36075	2.2365	5.646	6.2106	5.9283	4.595	4.73285	4.9626	3.781	4.31034	3.74319
Isoleucyl-Glutamine	1.41	1.3395	1.269	4.999	5.4989	5.24895	5.073	5.22519	5.47884	0.4237	0.483018	0.419463
PE(LTE4/DiMe(11,5))	0.509	0.48355	0.4581	5.276	5.8036	5.5398	5.353	5.51359	5.78124	0.4972	0.566808	0.492228
Lidocaine N-Oxide	3.088	2.9336	2.7792	5.197	5.7167	5.45685	4.511	4.64633	4.87188	3.228	3.67992	3.19572
Leptine I	3.087	2.93265	2.7783	5.228	5.7508	5.4894	5.414	5.57642	5.84712	3.155	3.5967	3.12345
Ampeloside Bs1	3.315	3.14925	2.9835	3.049	3.3539	3.20145	2.531	2.60693	2.73348	2.309	2.63226	2.28591
Arg Val Tyr	2.57	2.4415	2.313	5.435	5.9785	5.70675	5.308	5.46724	5.73264	2.553	2.91042	2.52747
DN-isobutylamide	4.635	4.40325	4.1715	4.863	5.3493	5.10615	5.034	5.18502	5.43672	4.643	5.29302	4.59657
4-Methyl-1H-pyrrole-3-carboxamide	5.43	5.1585	4.887	4.769	5.2459	5.00745	3.163	3.25789	3.41604	5.383	6.13662	5.32917
PGP(20:4(5Z,8Z,11Z,13E)+=O(15)/22:6(4Z,7Z,10Z,13Z,16Z,19Z))	6.124	5.8178	5.5116	6.253	6.8783	6.56565	6.094	6.27682	6.58152	6.328	7.21392	6.26472
4-Methylumbelliferyl Acetate	4.466	4.2427	4.0194	3.861	4.2471	4.05405	2.969	3.05807	3.20652	4.538	5.17332	4.49262
PS(16:0/15:0)	2.876	2.7322	2.5884	4.131	4.5441	4.33755	1.128	1.16184	1.21824	3.189	3.63546	3.15711
Leu Asp Ala	2.618	2.4871	2.3562	5.543	6.0973	5.82015	5.559	5.72577	6.00372	1.987	2.26518	1.96713
1-Methyl-2-hydroadenosine	5.269	5.00555	4.7421	4.643	5.1073	4.87515	2.455	2.52865	2.6514	5.168	5.89152	5.11632
Carmoxirole	3.053	2.90035	2.7477	4.679	5.1469	4.91295	5.04	5.1912	5.4432	3.423	3.90222	3.38877
(23S)-23,25-dihdroxy-24-oxovitamine D3 23-(beta-glucuronide)	2.834	2.6923	2.5506	4.528	4.9808	4.7544	4.786	4.92958	5.16888	2.817	3.21138	2.78883
2-Phenyl-1,3-propanediol monocarbamate	3.382	3.2129	3.0438	4.734	5.2074	4.9707	4.812	4.95636	5.19696	3.79	4.3206	3.7521
[(1S,2S,4S,5S)-2-(6-Aminopurin-9-yl)-5-(hydroxymethyl)-4-bicyclo[3.1.0]hexanyl]methanol	5.83	5.5385	5.247	5.229	5.7519	5.49045	4.136	4.26008	4.46688	5.722	6.52308	5.66478
O-Desmethylquinidine	4.394	4.1743	3.9546	5.353	5.8883	5.62065	5.61	5.7783	6.0588	4.225	4.8165	4.18275
L-Agaritine	0.9297	0.883215	0.83673	0.8501	0.93511	0.892605	5.368	5.52904	5.79744	0.9145	1.04253	0.905355
Soyasaponin gamma-G	4.489	4.26455	4.0401	3.914	4.3054	4.1097	5.633	5.80199	6.08364	4.29	4.8906	4.2471
PG(18:0/PGF1alpha)	3.384	3.2148	3.0456	3.293	3.6223	3.45765	4.495	4.62985	4.8546	3.367	3.83838	3.33333
1-Methylguanine	3.761	3.57295	3.3849	4.023	4.4253	4.22415	3.31	3.4093	3.5748	3.879	4.42206	3.84021
(3b,6a,12b,17a,20S)-Dammar-24-ene-3,6,12,17,20-pentol 20-[glucosyl-(1->2)-[rhamnosyl-(1->6)]-glucoside] 3-[glucosyl-(1->6)-glucoside] 6-xyloside	3.146	2.9887	2.8314	3.055	3.3605	3.20775	5.47	5.6341	5.9076	3.129	3.56706	3.09771
PI(PGE2/18:3(6Z,9Z,12Z))	2.21	2.0995	1.989	5.568	6.1248	5.8464	4.911	5.05833	5.30388	2.193	2.50002	2.17107
Met Ser His	3.362	3.1939	3.0258	4.899	5.3889	5.14395	3.92	4.0376	4.2336	3.292	3.75288	3.25908
Hoduloside VI	2.845	2.70275	2.5605	5.313	5.8443	5.57865	4.38	4.5114	4.7304	2.931	3.34134	2.90169
Isopentenyladenine	5.402	5.1319	4.8618	4.663	5.1293	4.89615	4.328	4.45784	4.67424	5.209	5.93826	5.15691
PI(16:2(9Z,12Z)/5-iso PGF2VI)	0.5448	0.51756	0.49032	4.401	4.8411	4.62105	4.235	4.36205	4.5738	0.5325	0.60705	0.527175
Hydrazinonicotinamide	4.683	4.44885	4.2147	4.264	4.6904	4.4772	2.727	2.80881	2.94516	4.77	5.4378	4.7223
Scillipheosidin 3-[glucosyl-(1->2)-rhamnoside]	3.326	3.1597	2.9934	3.235	3.5585	3.39675	5.07	5.2221	5.4756	3.309	3.77226	3.27591
Butirosina	3.221	3.05995	2.8989	3.13	3.443	3.2865	4.789	4.93267	5.17212	3.204	3.65256	3.17196
PGP(TXB2/18:3(9Z,12Z,15Z))	2.774	2.6353	2.4966	2.683	2.9513	2.81715	2.35	2.4205	2.538	2.757	3.14298	2.72943
Coformycin	5.737	5.45015	5.1633	5.296	5.8256	5.5608	4.266	4.39398	4.60728	5.801	6.61314	5.74299
Glycyl-leucine	4.638	4.4061	4.1742	4.93	5.423	5.1765	4.243	4.37029	4.58244	4.577	5.21778	4.53123
Araliasaponin III	4.318	4.1021	3.8862	4.74	5.214	4.977	5.336	5.49608	5.76288	3.64	4.1496	3.6036
Fluocinonide	1.159	1.10105	1.0431	2.958	3.2538	3.1059	5.222	5.37866	5.63976	1.143	1.30302	1.13157
Pro Pro Thr	4.713	4.47735	4.2417	4.596	5.0556	4.8258	3.575	3.68225	3.861	4.57	5.2098	4.5243
Benzoylcholine	5.233	4.97135	4.7097	4.492	4.9412	4.7166	3.694	3.80482	3.98952	5.192	5.91888	5.14008
PG(i-19:0/LTE4)	3.471	3.29745	3.1239	5.599	6.1589	5.87895	2.208	2.27424	2.38464	4.663	5.31582	4.61637
Ethyl 3-hydroxytridecanoate	2.333	2.21635	2.0997	5.029	5.5319	5.28045	3.237	3.33411	3.49596	2.377	2.70978	2.35323
PS(20:4(5Z,8Z,11Z,14Z)-OH(18R)/18:3(9Z,12Z,15Z))	3.957	3.75915	3.5613	4.076	4.4836	4.2798	5.799	5.97297	6.26292	3.617	4.12338	3.58083
2,8-Dibenzylcyclooctanone	1.192	1.1324	1.0728	5.184	5.7024	5.4432	5.186	5.34158	5.60088	1.176	1.34064	1.16424
Octanamide	2.953	2.80535	2.6577	5.37	5.907	5.6385	5.443	5.60629	5.87844	2.936	3.34704	2.90664
Cichorioside D	0.7307	0.694165	0.65763	5.846	6.4306	6.1383	5.628	5.79684	6.07824	0.7167	0.817038	0.709533
CDP-DG(i-18:0/20:3(8Z,11Z,14Z)-2OH(5,6))	2.988	2.8386	2.6892	2.897	3.1867	3.04185	4.506	4.64118	4.86648	2.971	3.38694	2.94129
Edotecarin	2.772	2.6334	2.4948	4.409	4.8499	4.62945	2.752	2.83456	2.97216	2.754	3.13956	2.72646
Carbocyclic 3-deazaadenosine	2.382	2.2629	2.1438	5.994	6.5934	6.2937	4.494	4.17942	4.67376	2.365	2.6961	2.34135
Antarelix	3.215	3.05425	2.8935	4.617	5.0787	4.84785	5.958	5.54094	6.19632	3.198	3.64572	3.16602
PA(19:2(10Z,13Z)/22:6(5Z,8E,10Z,13Z,15E,19Z)-2OH(7S, 17S))	0.9823	0.933185	0.88407	0.9013	0.99143	0.946365	4.879	4.53747	5.07416	0.9669	1.102266	0.957231
7-Aminoheptanoic acid	2.396	2.2762	2.1564	3.259	3.5849	3.42195	1.974	1.83582	2.05296	2.379	2.71206	2.35521
N6-Acetyl-5S-hydroxy-L-lysine	5.745	5.45775	5.1705	5.163	5.6793	5.42115	4.655	4.32915	4.8412	5.491	6.25974	5.43609
PE(18:3(9,11,15)-OH(13)/15:0)	2.949	2.80155	2.6541	5.152	5.6672	5.4096	6.283	5.84319	6.53432	2.932	3.34248	2.90268
7-Methylguanine	3.685	3.50075	3.3165	4.592	5.0512	4.8216	4.015	3.73395	4.1756	4.93	5.6202	4.8807
4-Hydroxy-2,2,6,6-tetramethylpiperidine-1-oxyl	3.76	3.572	3.384	4.945	5.4395	5.19225	4.886	4.54398	5.08144	4.059	4.62726	4.01841
Alpha-Ionol O-[arabinosyl-(1->6)-glucoside]	2.705	2.56975	2.4345	3.637	4.0007	3.81885	7.53	7.0029	7.8312	3.066	3.49524	3.03534
Gliadins	3.133	2.97635	2.8197	6.361	6.9971	6.67905	5.97	5.5521	6.2088	3.116	3.55224	3.08484
Fusaric Acid	5.457	5.18415	4.9113	4.865	5.3515	5.10825	4.536	4.21848	4.71744	5.421	6.17994	5.36679
Ethyl beta-D-fructofuranoside	5.938	5.6411	5.3442	5.647	6.2117	5.92935	5.306	4.93458	5.51824	6.133	6.99162	6.07167
Anacardic acid	0.4861	0.461795	0.43749	4.961	5.4571	5.20905	6.044	5.62092	6.28576	0.4746	0.541044	0.469854
Valyl-Gamma-glutamate	5.145	4.88775	4.6305	5.829	6.4119	6.12045	5.167	4.80531	5.37368	5.054	5.76156	5.00346
Cholestane-3,7,12,25-tetrol-3-glucuronide	2.59	2.4605	2.331	6.349	6.9839	6.66645	5.709	5.30937	5.93736	2.773	3.16122	2.74527
Leu Ala Ser Ser Thr	3.163	3.00485	2.8467	6.358	6.9938	6.6759	6.095	5.66835	6.3388	3.146	3.58644	3.11454
N-Acetylmuramate	2.228	2.1166	2.0052	2.827	3.1097	2.96835	1.44	1.3392	1.4976	3.604	4.10856	3.56796
Val Met	2.445	2.32275	2.2005	5.331	5.8641	5.59755	4.787	4.45191	4.97848	2.835	3.2319	2.80665
Propafenone glucuronide	4.909	4.66355	4.4181	5.324	5.8564	5.5902	5.535	5.14755	5.7564	4.892	5.57688	4.84308
5'-Deoxy-5'-fluorouridine	5.097	4.84215	4.5873	6.47	7.117	6.7935	5.96	5.5428	6.1984	4.493	5.12202	4.44807
Faropenem	2.544	2.4168	2.2896	3.495	3.8445	3.66975	1.775	1.65075	1.846	2.179	2.48406	2.15721
Toluene	3.845	3.65275	3.4605	4.119	4.5309	4.32495	4.292	3.99156	4.46368	4.18	4.7652	4.1382
19-Benzyl-7-hydroxy-7,9,16,17-tetramethyl-2,4,15-trioxa-20-azatetracyclo[11.8.0.01,18.014,16]henicosa-5,11-diene-3,8,21-trione	4.745	4.50775	4.2705	4.976	5.4736	5.2248	5.889	5.47677	6.12456	4.728	5.38992	4.68072
2-[4-hydroxy-3-(sulfooxy)phenyl]acetic acid	2.825	2.68375	2.5425	2.734	3.0074	2.8707	2.401	2.23293	2.49704	2.808	3.20112	2.77992
Benzaldehyde	4.391	4.17145	3.9519	4.763	5.2393	5.00115	4.969	4.62117	5.16776	4.747	5.41158	4.69953
Vignatic acid B	3.09	2.9355	2.781	5.907	6.4977	6.20235	5.858	5.44794	6.09232	3.073	3.50322	3.04227
Val-Pro-Asp-Pro-Arg	1.356	1.2882	1.2204	5.941	6.5351	6.23805	3.573	3.32289	3.71592	1.339	1.52646	1.32561
L-Alanyl-l-Valine	2.48	2.356	2.232	4.682	5.1502	4.9161	2.349	2.18457	2.44296	2.463	2.80782	2.43837
Calanolide A	2.752	2.6144	2.4768	4.689	5.1579	4.92345	2.328	2.16504	2.42112	2.734	3.11676	2.70666
Pro Ile Gly	3.455	3.28225	3.1095	4.214	4.6354	4.4247	4.045	3.76185	4.2068	2.789	3.17946	2.76111
2,4-Diaminoazobenzene	2.555	2.42725	2.2995	3.685	4.0535	3.86925	5.017	4.66581	5.21768	2.926	3.33564	2.89674
Midodrine	0.2237	0.212515	0.20133	5.326	5.8586	5.5923	4.201	3.90693	4.36904	0.2168	0.247152	0.214632
Mitomycin A	2.417	2.29615	2.1753	2.326	2.5586	2.4423	4.482	4.16826	4.66128	2.4	2.736	2.376
Abeado	2.871	2.72745	2.5839	4.224	4.6464	4.4352	3.958	3.68094	4.11632	2.853	3.25242	2.82447
5-Hydroxyvalproic acid	4.846	4.6037	4.3614	5.791	6.3701	6.08055	4.134	3.84462	4.29936	5.222	5.95308	5.16978
(3S,8aS)-3-[(1R)-1-Hydroxyethyl]hexahydropyrrolo[1,2-a]pyrazine-1,4-Dione	4.908	4.6626	4.4172	4.508	4.9588	4.7334	4.077	3.79161	4.24008	4.756	5.42184	4.70844
Microcystin-LR	4.403	4.44703	3.9627	6.231	6.8541	6.54255	4.783	4.44819	4.97432	4.18	4.7652	4.1382
Azepexole	2.47	2.4947	2.223	4.552	5.0072	4.7796	4.972	4.62396	5.17088	2.453	2.79642	2.42847
Leucyl-Histidine	4.485	4.52985	4.0365	5.594	6.1534	5.8737	5.976	5.55768	6.21504	4.269	4.86666	4.22631
Hydroxyprolyl-Tyrosine	0.4212	0.425412	0.37908	4.239	4.6629	4.45095	4.969	4.62117	5.16776	0.0002718	0.000309852	0.000269082
Threonylalanine	1.786	1.80386	1.6074	4.708	5.1788	4.9434	4.567	4.24731	4.74968	1.769	2.01666	1.75131
Leu Thr Asp	3.877	3.91577	3.4893	5.402	5.9422	5.6721	5.527	5.14011	5.74808	3.581	4.08234	3.54519
Aniline	3.727	3.76427	3.3543	3.253	3.5783	3.41565	4.592	4.27056	4.77568	3.741	4.26474	3.70359
5-Hydroxykynurenamine	3.18	3.2118	2.862	2.319	2.5509	2.43495	4.347	4.04271	4.52088	3.042	3.46788	3.01158
Bioepiderm	3.512	3.54712	3.1608	3.421	3.7631	3.59205	4.235	3.93855	4.4044	3.495	3.9843	3.46005
3-[(2R)-2-Aminopropyl]indole-1-carboxylic acid	4.337	4.38037	3.9033	4.126	4.5386	4.3323	3.27	3.0411	3.4008	4.743	5.40702	4.69557
Penciclovir	4.849	4.89749	4.3641	4.752	5.2272	4.9896	5.863	5.45259	6.09752	4.619	5.26566	4.57281
2,4-Dihydroxypteridine	6.218	6.28018	5.5962	5.564	6.1204	5.8422	5.18	4.8174	5.3872	6.143	7.00302	6.08157
N-succinyl-chitosan	1.66	1.6766	1.494	4.098	4.5078	4.3029	5.283	4.91319	5.49432	1.643	1.87302	1.62657
Proazulene	3.312	3.34512	2.9808	5.154	5.6694	5.4117	2.887	2.68491	3.00248	4.395	5.0103	4.35105
PG(20:4(8Z,11Z,14Z,17Z)-2OH(5S,6R)/18:3(6Z,9Z,12Z))	2.89	2.9189	2.601	5.297	5.8267	5.56185	6.088	5.66184	6.33152	2.873	3.27522	2.84427
Glutaric acid	5.772	5.82972	5.1948	5.228	5.7508	5.4894	5.043	4.68999	5.24472	5.755	6.5607	5.69745
Dexamethasone acetate	3.926	3.96526	3.5334	4.409	4.8499	4.62945	3.919	3.64467	4.07576	3.909	4.45626	3.86991
5-Methylcytidine	3.578	3.61378	3.2202	4.039	4.4429	4.24095	3.048	2.83464	3.16992	3.934	4.48476	3.89466
Trans-Zeatin-O-glucoside riboside	3.502	3.60706	3.1518	4.773	5.2503	5.01165	5.247	4.87971	5.45688	3.485	3.9729	3.45015
Lotaustralin	4.122	4.24566	3.7098	4.872	5.3592	5.1156	5.415	5.03595	5.6316	4.511	5.14254	4.46589
Val-pro-pro	4.982	5.13146	4.4838	5.129	5.6419	5.38545	6.282	5.84226	6.53328	5.529	6.30306	5.47371
3-Hydroxyvalproic acid	4.82	4.9646	4.338	5.732	6.3052	6.0186	3.827	3.55911	3.98008	5.316	6.06024	5.26284
Exo-2-Methyl-3-methylenebicyclo[2.2.1]heptan-2-ol	4.228	4.35484	3.8052	5.134	5.6474	5.3907	3.54	3.2922	3.6816	4.713	5.37282	4.66587
Juglone	4.428	4.56084	3.9852	3.839	4.2229	4.03095	2.756	2.56308	2.86624	4.83	5.5062	4.7817
Kanamycin	3.656	3.76568	3.2904	4.603	5.0633	4.83315	4.719	4.38867	4.90776	3.639	4.14846	3.60261
PA(22:6(5Z,8E,10Z,13Z,15E,19Z)-2OH(7S, 17S)/19:2(10Z,13Z))	0.5935	0.611305	0.53415	4.07	4.477	4.2735	6.105	5.67765	6.3492	0.5807	0.661998	0.574893
Dihydrostreptomycin	3.144	3.23832	2.8296	3.1	3.41	3.255	3.161	2.93973	3.28744	3.127	3.56478	3.09573
Ile Val Gln	1.198	1.23394	1.0782	4.229	4.6519	4.44045	4.299	3.99807	4.47096	1.182	1.34748	1.17018
7-Methylguanosine	4.216	4.34248	3.7944	5.98	6.578	6.279	5.075	4.71975	5.278	5.726	6.52764	5.66874
(4R,6S)-p-Menth-1-ene-4,6-diol 4-glucoside	1.056	1.08768	0.9504	0.9733	1.07063	1.021965	2.98	2.7714	3.0992	1.04	1.1856	1.0296
N-[4-({3-[(3,5-Dimethoxyphenyl)amino]quinoxalin-2-yl}sulfamoyl)phenyl]-3-methoxy-4-methylbenzamide	4.054	4.17562	3.6486	5.749	6.3239	6.03645	3.629	3.37497	3.77416	5.435	6.1959	5.38065
7,8-Dihydrovomifoliol 9-[apiosyl-(1->6)-glucoside]	3.146	3.24038	2.8314	6.066	6.6726	6.3693	4.478	4.16454	4.65712	3.129	3.56706	3.09771
Linustatin	4.993	5.14279	4.4937	4.978	5.4758	5.2269	3.014	2.80302	3.13456	5.492	6.26088	5.43708
5-(2,3-Dihydroxy-3-methylbutyl)-4-(3,4-epoxy-4-methylpentanoyl)-3,4-dihydroxy-2-isopentanoyl-2-cyclopenten-1-one	2.177	2.24231	1.9593	4.127	4.5397	4.33335	2.814	2.61702	2.92656	2.16	2.4624	2.1384
3-deoxy-D-arabino-heptulosonate-7-phosphate	5.168	5.32304	4.6512	5.197	5.7167	5.45685	3.939	3.66327	4.09656	5.359	6.10926	5.30541
5-Hydroxypentanoylcarnitine	1.857	1.91271	1.6713	5.498	6.0478	5.7729	0.419	0.38967	0.43576	4.416	5.03424	4.37184
Met Val Gly	0.0131	0.013493	0.01179	6.453	7.0983	6.77565	6.219	5.78367	6.46776	3.749	4.27386	3.71151
PS(22:6(4Z,7Z,10Z,13Z,16Z,19Z)/20:4(7E,9E,11Z,13E)-3OH(5S,6R,15S))	1.347	1.38741	1.2123	4.042	4.4462	4.2441	5.536	5.14848	5.75744	1.33	1.5162	1.3167
Pimelic acid	5.011	5.16133	4.5099	4.305	4.7355	4.52025	3.879	3.60747	4.03416	4.972	5.66808	4.92228
Guanine	5.102	5.25506	4.5918	5.51	6.061	5.7855	3.125	2.90625	3.25	5.02	5.7228	4.9698
2-Aminobutan-1-ol	4.485	4.61955	4.0365	4.675	5.1425	4.90875	5.16	4.7988	5.3664	4.439	5.06046	4.39461
PGP(20:3(8Z,11Z,14Z)-O(5,6)/i-24:0)	0.05778	0.0595134	0.052002	4.844	5.3284	5.0862	0.02262	0.0210366	0.0235248	3.819	4.35366	3.78081
Lucidenic acid H	3.491	3.59573	3.1419	3.4	3.74	3.57	3.958	3.68094	4.11632	3.474	3.96036	3.43926
Centellasaponin C	5.451	5.61453	4.9059	6.009	6.6099	6.30945	5.779	5.37447	6.01016	5.433	6.19362	5.37867
PG(22:6(4Z,7Z,10Z,13Z,16Z,19Z)/6 keto-PGF1alpha)	3.231	3.32793	2.9079	4.872	5.3592	5.1156	4.007	3.72651	4.16728	3.213	3.66282	3.18087
PA(22:6(4Z,7Z,10Z,13Z,16Z,19Z)/20:2(11Z,14Z))	3.403	3.50509	3.0627	5.465	6.0115	5.73825	5.017	4.66581	5.21768	3.682	4.19748	3.64518
Trans-3-Feruloylcorosolic acid	2.82	2.9046	2.538	4.935	5.4285	5.18175	5.825	5.41725	6.058	2.803	3.19542	2.77497
Ile Glu	2.629	2.70787	2.3661	6.023	6.6253	6.32415	5.716	5.31588	5.94464	3.241	3.69474	3.20859
CDP-DG(20:3(8Z,11Z,14Z)-2OH(5,6)/20:1(11Z))	3.419	3.52157	3.0771	6.317	6.9487	6.63285	5.632	5.23776	5.85728	4.622	5.26908	4.57578
[6]-Gingerdiol 4'-O-beta-D-glucopyranoside	3.948	4.06644	3.5532	4.065	4.4715	4.26825	5.118	4.75974	5.32272	3.931	4.48134	3.89169
4-hydroxy-5-[4-hydroxy-3-(sulfooxy)phenyl]pentanoic acid	3.255	3.35265	2.9295	5.796	6.3756	6.0858	4.799	4.46307	4.99096	5.485	6.2529	5.43015
Lysylleucine	2.971	3.06013	2.6739	3.394	3.7334	3.5637	4.642	4.31706	4.82768	2.954	3.36756	2.92446
Isopilocarpinic acid	5.008	5.15824	4.5072	4.306	4.7366	4.5213	2.823	2.62539	2.93592	4.948	5.64072	4.89852
Thr Leu Arg	2.936	3.02408	2.6424	2.844	3.1284	2.9862	4.615	4.29195	4.7996	2.918	3.32652	2.88882
Allothreonine	4.176	4.30128	3.7584	4.345	4.7795	4.56225	4.568	4.24824	4.75072	4.048	4.61472	4.00752
MPPa (Methyl pyropheophorbide-a)	3.721	3.83263	3.3489	5.089	5.5979	5.34345	4.287	3.98691	4.45848	3.704	4.22256	3.66696
Glutaminylthreonine	5.36	5.5208	4.824	4.654	5.1194	4.8867	4.322	4.01946	4.49488	5.412	6.16968	5.35788
3-O-(1-Benzhydrylazetidin-3-yl) 5-O-propan-2-yl 2-amino-6-methyl-4-(3-nitrophenyl)-3,4-dihydropyridine-3,5-dicarboxylate	2.276	2.34428	2.0484	4.928	5.4208	5.1744	6.581	6.12033	6.84424	2.259	2.57526	2.23641
Pyridoxine	4.871	5.01713	4.3839	3.936	4.3296	4.1328	3.665	3.40845	3.8116	4.802	5.47428	4.75398
Atalantoflavone	4.833	4.97799	4.3497	4.402	4.8422	4.6221	4.804	4.46772	4.99616	4.959	5.65326	4.90941
Asp Val Glu	2.697	2.77791	2.4273	3.353	3.6883	3.52065	2.959	2.75187	3.07736	2.679	3.05406	2.65221
Phenethylamine glucuronide	4.353	4.48359	3.9177	5.123	5.6353	5.37915	5.501	5.11593	5.72104	4.336	4.94304	4.29264
Archangelicine	3.268	3.36604	2.9412	5.42	5.962	5.691	4.938	4.59234	5.13552	5.049	5.75586	4.99851
Taxiphyllin	2.776	2.85928	2.4984	3.509	3.8599	3.68445	4.848	4.50864	5.04192	3.664	4.17696	3.62736
Indoleacrylic acid	0.06557	0.0675371	0.059013	5	5.5	5.25	4.877	4.53561	5.07208	4.168	4.75152	4.12632
Hydroxydesmethyltetrahydropiperine sulfate	2.206	2.27218	1.9854	5.879	6.4669	6.17295	4.216	3.92088	4.38464	4.057	4.62498	4.01643
Tyr Val Leu	3.154	3.24862	2.8386	5.326	5.8586	5.5923	4.725	4.39425	4.914	3.005	3.4257	2.97495
Propionylcarnitine	7.802	8.03606	7.0218	7.307	8.0377	7.67235	7.013	6.52209	7.29352	7.844	8.94216	7.76556
Arctinal	5.135	5.28905	4.6215	4.552	5.0072	4.7796	3.716	3.45588	3.86464	5.337	6.08418	5.28363
Minocycline	3.286	3.38458	2.9574	3.286	3.6146	3.4503	3.742	3.48006	3.89168	3.268	3.72552	3.23532
NMNH	4.528	4.66384	4.0752	3.643	4.0073	3.82515	3.349	3.11457	3.48296	4.591	5.23374	4.54509
3-Hydroxy-4-butanolide	5.535	5.70105	4.9815	4.806	5.2866	5.0463	4.959	4.61187	5.15736	5.318	6.06252	5.26482
4-Hydroxybenzoic acid glucoside	6.127	6.31081	5.5143	5.39	5.929	5.6595	5.704	5.30472	5.93216	5.959	6.79326	5.89941
8-Oxoguanosine	5.335	5.49505	4.8015	4.478	4.9258	4.7019	4.571	4.25103	4.75384	5.393	6.14802	5.33907
Tazolol	3.773	3.88619	3.3957	5.627	6.1897	5.90835	6.398	5.95014	6.65392	3.828	4.36392	3.78972
Arg Thr Ile	3.554	3.66062	3.1986	3.462	3.8082	3.6351	4.987	4.63791	5.18648	3.537	4.03218	3.50163
Octopamine (p-Hydroxyphenylethanolamine)	4.801	4.94503	4.3209	3.79	4.169	3.9795	4.408	4.09944	4.58432	4.772	5.44008	4.72428
Zonisamide	5.338	5.49814	4.8042	5.045	5.5495	5.29725	2.913	2.70909	3.02952	5.247	5.98158	5.19453
(S)-3-Methylthiohexyl acetate	1.221	1.25763	1.0989	4.846	5.3306	5.0883	5.255	4.88715	5.4652	1.205	1.3737	1.19295
2-Aminobenzoic Acid	3.924	4.04172	3.5316	2.407	2.6477	2.52735	5.537	5.14941	5.75848	3.932	4.48248	3.89268
Trans-3-Hydroxycotinine glucuronide	5.329	5.48887	4.7961	5.052	5.5572	5.3046	2.709	2.51937	2.81736	5.213	5.94282	5.16087
Neohesperidose	5.742	5.91426	5.1678	5.381	5.9191	5.65005	4.833	4.49469	5.02632	5.7	6.498	5.643
Agar	3.348	3.44844	3.0132	3.257	3.5827	3.41985	5.183	4.82019	5.39032	3.331	3.79734	3.29769
5-(3',4',5'-Trihydroxyphenyl)-gamma-valerolactone-4'-O-sulphate	5.868	6.04404	5.2812	5.477	6.0247	5.75085	2.759	2.56587	2.86936	5.858	6.67812	5.79942
L-Isoleucine	6.815	7.01945	6.1335	7.177	7.8947	7.53585	7.075	6.57975	7.358	7.104	8.09856	7.03296
Ile Lys Thr	4.686	4.82658	4.2174	4.842	5.3262	5.0841	5.955	5.53815	6.1932	4.669	5.32266	4.62231
Gly Leu Glu	2.796	2.87988	2.5164	5.046	5.5506	5.2983	3.575	3.32475	3.718	2.264	2.58096	2.24136
Macrophorin A	3.406	3.50818	3.0654	5.319	5.8509	5.58495	5.467	5.08431	5.68568	3.389	3.86346	3.35511
Imipenem	3.029	3.11987	2.7261	3.991	4.3901	4.19055	4.921	4.57653	5.11784	3.259	3.71526	3.22641
Glycerol glutamate	5.155	5.30965	4.6395	5.284	5.8124	5.5482	6.197	5.76321	6.44488	4.926	5.61564	4.87674
Isovalerylglucuronide	6.602	6.80006	5.9418	5.555	6.1105	5.83275	5.158	4.79694	5.36432	6.334	7.22076	6.27066
Sultamicillin	6.07	6.2521	5.463	5.268	5.7948	5.5314	2.828	2.63004	2.94112	5.754	6.55956	5.69646
3-Hydroxycotinine glucuronide	5.163	5.31789	4.6467	5.026	5.5286	5.2773	2.774	2.57982	2.88496	5.029	5.73306	4.97871
Serylmethionine	3.914	4.03142	3.5226	4.406	4.8466	4.6263	2.452	2.28036	2.55008	3.056	3.48384	3.02544
DG(PGF2alpha/0:0/2:0)	3.223	3.31969	2.9007	3.131	3.4441	3.28755	4.772	4.43796	4.96288	3.206	3.65484	3.17394
Beta-D-Glucopyranose, 1-thio-, 1-(5-(methylsulfinyl)-N-(sulfooxy)pentanimidate)	5.36	5.5208	4.824	4.461	4.9071	4.68405	2.255	2.09715	2.3452	5.525	6.2985	5.46975
Fluorescin	5.019	5.16957	4.5171	4.611	5.0721	4.84155	2.799	2.60307	2.91096	5.348	6.09672	5.29452
Perillic acid	4.935	5.08305	4.4415	3.962	4.3582	4.1601	3.672	3.41496	3.81888	4.596	5.23944	4.55004
Tetrahydrodipicolinate	5.133	5.28699	4.6197	4.819	5.3009	5.05995	4.388	4.08084	4.56352	5.133	5.85162	5.08167
Cyclo(glycylleucylvalylleucylprolylseryl)	3.716	3.82748	3.3444	3.624	3.9864	3.8052	4.575	4.25475	4.758	3.698	4.21572	3.66102
Met Glu	2.412	2.48436	2.1708	4.196	4.6156	4.4058	4.426	4.11618	4.60304	3.84	4.3776	3.8016
(2R,4R)-4-Aminopyrrolidine-2,4-dicarboxylic acid	5.511	5.67633	4.9599	4.836	5.3196	5.0778	4.29	3.9897	4.4616	5.517	6.28938	5.46183
2-Keto-3-Deoxy-D-Mannooctanoic Acid	5.376	5.53728	4.8384	4.586	5.0446	4.8153	4.199	3.90507	4.36696	5.213	5.94282	5.16087
Asn Ile Leu	3.094	3.18682	2.7846	4.703	5.1733	4.93815	4.654	4.32822	4.84016	3.062	3.49068	3.03138
Mascaroside	0.007155	0.00736965	0.0064395	3.898	4.2878	4.0929	1.038	0.96534	1.07952	3.425	3.9045	3.39075
3'-(1-Butylphosphoryl)adenosine	6.739	6.94117	6.0651	5.924	6.5164	6.2202	4.852	4.51236	5.04608	6.646	6.71246	6.57954
Leu Ser	3.614	3.72242	3.2526	5.933	6.5263	6.22965	5.415	5.03595	5.6316	4.631	4.67731	4.58469
Homo-L-arginine	4.96	5.1088	4.464	5.826	6.4086	6.1173	4.931	4.58583	5.12824	5.292	5.34492	5.23908
O-Acetylserine	6.095	6.27785	5.4855	5.648	6.2128	5.9304	4.947	4.60071	5.14488	5.882	5.94082	5.82318
Oxazine	5.477	5.64131	4.9293	4.849	5.3339	5.09145	4.473	4.15989	4.65192	5.28	5.3328	5.2272
Cyclolinopeptide B	3.521	3.62663	3.1689	3.429	3.7719	3.60045	6.114	5.68602	6.35856	3.504	3.53904	3.46896
Cis-4-Decenedioic acid	4.98	5.1294	4.482	4.259	4.6849	4.47195	2.687	2.49891	2.79448	4.888	4.93688	4.83912
Lys Leu Glu	3.295	3.39385	2.9655	4.25	4.675	4.4625	4.297	3.99621	4.46888	3.278	3.31078	3.24522
Methionyl-Glycine	4.019	4.13957	3.6171	3.927	4.3197	4.12335	4.37	4.0641	4.5448	4.001	4.04101	3.96099
2,5-Furandicarboxylic acid	5.683	5.85349	5.1147	5.025	5.5275	5.27625	4.551	4.23243	4.73304	5.695	5.75195	5.63805
N6-iminoethyl-l-lysine	5.145	5.29935	4.6305	4.695	5.1645	4.92975	3.796	3.53028	3.94784	5.076	5.12676	5.02524
(2R,2'S)-Isobuteine	5.909	6.08627	5.3181	5.014	5.5154	5.2647	3.232	3.00576	3.36128	5.659	5.71559	5.60241
(-)-Epigallocatechin 3-cinnamate	5.846	6.02138	5.2614	5.579	6.1369	5.85795	2.389	2.22177	2.48456	5.863	5.92163	5.80437
Ophthalmic Acid	6.212	6.39836	5.5908	4.687	5.1557	4.92135	4.143	3.85299	4.30872	5.888	5.94688	5.82912
Methionyl-Alanine	0.02531	0.0260693	0.022779	0.02062	0.022682	0.021651	4.835	4.49655	5.0284	1.648	1.66448	1.63152
H-Val-pro-asn-leu-pro-gln-arg-phe-NH2	3.439	3.54217	3.0951	5.562	6.1182	5.8401	5.795	5.38935	6.0268	3.421	3.45521	3.38679
Mefloquine	5.334	5.49402	4.8006	3.982	4.3802	4.1811	2.9	2.697	3.016	5.034	5.08434	4.98366
Cyclo(his-pro)	5.803	5.97709	5.2227	5.088	5.5968	5.3424	5.053	4.69929	5.25512	5.6	5.656	5.544
Hydroxyprolyl-Valine	6.867	7.07301	6.1803	6.27	6.897	6.5835	6.604	6.14172	6.86816	7.087	7.15787	7.01613
Acetyl-DL-Leucine	4.003	4.12309	3.6027	4.868	5.3548	5.1114	2.026	1.88418	2.10704	4.202	4.24402	4.15998
N-Acetyl-1-aspartylglutamic acid	5.21	5.3663	4.689	4.514	4.9654	4.7397	4.163	3.87159	4.32952	5.116	5.16716	5.06484
DG(22:6(4Z,7Z,11E,13Z,15E,19Z)-2OH(10S,17)/8:0/0:0)	3.2	3.296	2.88	5.657	6.2227	5.93985	5.119	4.76067	5.32376	4.339	4.38239	4.29561
Lysylaspartic acid	0.0002533	0.000260899	0.00022797	4.722	5.1942	4.9581	4.895	4.55235	5.0908	0.0002434	0.000245834	0.000240966
3-Hydroxymethylglutaric acid	5.417	5.57951	4.8753	4.318	4.7498	4.5339	3.237	3.01041	3.36648	5.243	5.29543	5.19057
Kaltostat	5.757	5.92971	5.1813	4.416	4.8576	4.6368	3.321	3.08853	3.45384	5.606	5.66206	5.54994
Apiforol sulfate	5.642	5.81126	5.0778	4.533	4.9863	4.75965	4.199	3.90507	4.36696	5.605	5.66105	5.54895
Methylmalonylcarnitine	6.225	6.41175	5.6025	5.849	6.4339	6.14145	5.38	5.0034	5.5952	6.28	6.3428	6.2172
6-Dehydrotestosterone glucuronide	3.334	3.43402	3.0006	4.998	5.4978	5.2479	3.822	3.55446	3.97488	3.852	3.89052	3.81348
Serylhydroxyproline	5.55	5.7165	4.995	4.742	5.2162	4.9791	3.829	3.56097	3.98216	5.272	5.32472	5.21928
O-6-deoxy-a-L-galactopyranosyl-(1->2)-O-b-D-galactopyranosyl-(1->4)-2-(acetylamino)-1,5-anhydro-2-deoxy-D-arabino-Hex-1-enitol	5.651	5.82053	5.0859	4.861	5.3471	5.10405	2.882	2.68026	2.99728	5.44	5.4944	5.3856
Antiarrhythmic peptide	2.828	2.91284	2.5452	5.315	5.8465	5.58075	5.748	5.34564	5.97792	2.811	2.83911	2.78289
(1R,2R,3S,1'R)-Nepetalinic acid	5.124	5.27772	4.6116	4.299	4.7289	4.51395	3.584	3.33312	3.72736	5.007	5.05707	4.95693
Gln Lys Glu	4.198	4.32394	3.7782	4.613	5.0743	4.84365	3.773	3.50889	3.92392	4.181	4.22281	4.13919
Keto-3-deoxy-D-manno-octulosonic acid	5.935	6.11305	5.3415	5.274	5.8014	5.5377	4.641	4.31613	4.82664	5.793	5.85093	5.73507
Lysyltyrosine	1.109	1.14227	0.9981	4.598	5.0578	4.8279	4.559	4.23987	4.74136	1.093	1.10393	1.08207
LysoPC(6:0/0:0)	5.776	5.94928	5.1984	5.445	5.9895	5.71725	4.481	4.16733	4.66024	5.732	5.78932	5.67468
Sweroside	4.301	4.43003	3.8709	5.619	6.1809	5.89995	4.975	4.62675	5.174	5.045	5.09545	4.99455
Gln Pro Glu	3.731	3.84293	3.3579	5.108	5.6188	5.3634	5.365	4.98945	5.5796	3.744	3.78144	3.70656
Caffeoyl tyrosine	5.888	6.06464	5.2992	5.194	5.7134	5.4537	4.126	3.83718	4.29104	5.691	5.74791	5.63409
Dihydro-3-hydroxy-4,4-dimethyl-2(3H)-Furanone	5.199	5.35497	4.6791	4.976	5.4736	5.2248	3.925	3.65025	4.082	5.06	5.1106	5.0094
Niacinamide	5.646	5.81538	5.0814	4.824	5.3064	5.0652	3.949	3.67257	4.10696	5.455	5.50955	5.40045
Ser His Met	1.915	1.97245	1.7235	3.748	4.1228	3.9354	0.6197	0.576321	0.644488	2.098	2.11898	2.11898
3'-Adenylic Acid	6.093	6.27579	5.4837	5.864	6.4504	6.1572	4.543	4.22499	4.72472	5.962	6.02162	6.02162
Thymidine	4.872	5.01816	4.3848	5.382	5.9202	5.6511	2.877	2.67561	2.99208	4.48	4.5248	4.5248
1-Acetoxy-2-hydroxy-16-heptadecen-4-one	5	5.15	4.5	4.672	5.1392	4.9056	4.717	4.38681	4.90568	5.028	5.07828	5.07828
Glycylvaline	2.799	2.88297	2.5191	3.802	4.1822	3.9921	2.947	2.74071	3.06488	3.132	3.16332	3.16332
Urocanic Acid	4.941	5.08923	4.4469	4.707	5.1777	4.94235	5.195	4.83135	5.4028	5.055	5.10555	5.10555
Aminoadipic acid	6.044	6.22532	5.4396	5.174	5.6914	5.4327	4.722	4.39146	4.91088	5.859	5.91759	5.91759
Isonicotinic acid	5.36	5.5208	4.824	4.206	4.6266	4.4163	3.371	3.13503	3.50584	5.588	5.64388	5.64388
Biotin amide	3.801	3.91503	3.4209	3.709	4.0799	3.89445	3.811	3.54423	3.96344	3.784	3.82184	3.82184
DG(i-15:0/0:0/20:4(6E,8Z,11Z,13E)-2OH(5S,15S))	3.929	4.04687	3.5361	3.838	4.2218	4.0299	5.862	5.45166	6.09648	3.912	3.95112	3.95112
2,6-Diamino-5-hydroxyhexanoic acid	3.337	3.43711	3.0033	4.864	5.3504	5.1072	5.682	5.28426	5.90928	3.172	3.20372	3.20372
Neurotensin 11-13	3.004	3.09412	2.7036	2.912	3.2032	3.0576	6.007	5.58651	6.24728	2.987	3.01687	3.01687
PC(2:0/0:0)	5.78	5.9534	5.202	5.1	5.61	5.355	4.649	4.32357	4.83496	5.707	5.76407	5.76407
Leu Arg	4.233	4.35999	3.8097	5.468	6.0148	5.7414	6.101	5.67393	6.34504	4.183	4.22483	4.22483
Cellopentaose	5.434	5.59702	4.8906	4.099	4.5089	4.30395	3.765	3.50145	3.9156	5.184	5.23584	5.23584
LEUCOGENENOL	5.449	5.61247	4.9041	4.863	5.3493	5.10615	1.452	1.35036	1.51008	5.666	5.72266	5.72266
Ethyl glucuronide	5.126	5.27978	4.6134	4.432	4.8752	4.6536	3.365	3.12945	3.4996	4.992	5.04192	5.04192
5-amino-6-(5-phospho-D-ribosylamino)uracil	5.219	5.37557	4.6971	4.512	4.9632	4.7376	3.605	3.35265	3.7492	5.058	5.10858	5.10858
N2-Succinyl-L-ornithine	2.502	2.57706	2.2518	4.252	4.6772	4.4646	5.347	4.97271	5.56088	2.485	2.50985	2.50985
Hydroxyethyl methacrylic acid	5.241	5.39823	4.7169	5.258	5.7838	5.5209	3.756	3.49308	3.90624	4.896	4.94496	4.94496
Citrulline	5.302	5.46106	4.7718	5.18	5.698	5.439	4.696	4.36728	4.88384	5.311	5.36411	5.36411
Tromethamine	5.435	5.59805	4.8915	4.822	5.3042	5.0631	4.372	4.06596	4.54688	5.357	5.41057	5.41057
Cytidine	4.433	4.56599	3.9897	3.389	3.7279	3.55845	4.126	3.83718	4.29104	3.463	3.49763	3.49763
3-Methoxypropylamine	5.542	5.70826	4.9878	5.925	6.5175	6.22125	5.464	5.08152	5.68256	5.77	5.8277	5.8277
Cerulenin	6.175	6.36025	5.5575	5.469	6.0159	5.74245	5.115	4.75695	5.3196	6.078	6.13878	6.13878
3-Isopropylmalic acid	5.271	5.42913	4.7439	4.876	5.3636	5.1198	4.826	4.48818	5.01904	5.242	5.29442	5.29442
5-Methylcytosine	4.682	4.82246	4.2138	4.022	4.4242	4.2231	3.062	2.84766	3.18448	4.64	4.6864	4.6864
Cellulose, microcrystalline	5.727	5.89881	5.1543	6.054	6.6594	6.3567	3.736	3.47448	3.88544	5.491	5.54591	5.54591
Glucosamine	6.387	6.57861	5.7483	6.51	7.161	6.8355	5.062	4.70766	5.26448	6.099	6.15999	6.15999
Sesamolinol	5.794	5.96782	5.2146	5.049	5.5539	5.30145	4.556	4.23708	4.73824	5.679	5.73579	5.73579
Ile Lys	3.732	3.84396	3.3588	4.542	4.9962	4.7691	4.455	4.14315	4.6332	3.714	3.75114	3.75114
Pro His	3.208	3.30424	2.8872	3.243	3.5673	3.40515	5.052	4.69836	5.25408	4.057	4.09757	4.09757
Azobilirubin	5.28	5.4384	4.752	4.916	5.4076	5.1618	2.831	2.63283	2.94424	4.758	4.80558	4.80558
Tyr Lys	3.163	3.25789	2.8467	3.071	3.3781	3.22455	5.324	4.95132	5.53696	3.145	3.17645	3.17645
Linalool 3,6-oxide primeveroside	3.704	3.81512	3.3336	4.297	4.7267	4.51185	3.684	3.42612	3.83136	3.686	3.72286	3.72286
D-Alanyl-l-alanine	2.388	2.45964	2.1492	5.307	5.8377	5.57235	1.965	1.82745	2.0436	2.37	2.3937	2.3937
Lupinic acid	5.494	5.65882	4.9446	4.614	5.0754	4.8447	4.214	3.91902	4.38256	5.473	5.52773	5.52773
Shikimic acid	5.225	5.38175	4.7025	5.318	5.8498	5.5839	2.669	2.48217	2.77576	5.007	5.05707	5.05707
(3Z)-2-Propylpent-3-enoic acid	6.868	7.07404	6.1812	6.28	6.908	6.594	5.735	5.33355	5.9644	6.827	6.89527	6.89527
8-Hydroxyacyclovir	5.409	5.57127	4.8681	4.75	5.225	4.9875	4.333	4.02969	4.50632	5.561	5.61661	5.61661
CID 9844747	5.68	5.8504	5.112	5.052	5.5572	5.3046	5.412	5.03316	5.62848	5.643	5.69943	5.69943
Phe Phe	1.654	1.70362	1.4886	6.504	7.1544	6.8292	6.272	5.83296	6.52288	4.717	4.76417	4.76417
D-Glucaro-1,4-lactone	5.409	5.57127	4.8681	4.557	5.0127	4.78485	4.016	3.73488	4.17664	5.33	5.3833	5.3833
3-Hydroxypropanal	4.703	4.84409	4.2327	4.111	4.5221	4.31655	3.683	3.42519	3.83032	4.747	4.79447	4.79447
Itaconic acid	5.828	6.00284	5.2452	5.03	5.533	5.2815	4.539	4.22127	4.72056	5.664	5.72064	5.72064
2-Amino-2-methyl-1,3-propanediol	4.54	4.6762	4.086	4.643	5.1073	4.87515	3.72	3.4596	3.8688	4.801	4.84901	4.84901
Hydroxysepiapterin	5.023	5.17369	4.5207	5.71	6.281	5.9955	6.449	5.99757	6.70696	5.31	5.3631	5.3631
Cucurbitacin A	5.563	5.72989	5.0067	5.933	6.5263	6.22965	7.083	6.58719	7.36632	5.392	5.44592	5.44592
6-(2-Hydroxyethoxy)-6-oxohexanoic acid	5.202	5.35806	4.6818	5.747	6.3217	6.03435	4.342	4.03806	4.51568	5.227	5.27927	5.27927
Adipate semialdehyde	4.902	5.04906	4.4118	4.667	5.1337	4.90035	3.834	3.56562	3.98736	4.873	4.92173	4.92173
L-Tyrosine	5.408	5.57024	4.8672	5.733	6.3063	6.01965	6.341	5.89713	6.59464	5.602	5.65802	5.65802
3-Hydroxybenzaldehyde	4.938	5.08614	4.4442	4.662	5.1282	4.8951	5.047	4.69371	5.24888	5.147	5.19847	5.19847
5-Deoxyribose-1-phosphate	5.682	5.85246	5.1138	5.125	5.6375	5.38125	4.82	4.4826	5.0128	5.712	5.76912	5.76912
1-Hydroxy-2,2,5,5-tetramethylpyrrolidine-3-carboxylic acid	5.379	5.54037	4.8411	4.843	5.3273	5.08515	4.361	4.05573	4.53544	5.309	5.36209	5.36209
6-Diazo-5-oxo-L-norleucine	5.129	5.28287	4.6161	4.931	5.4241	5.17755	4.392	4.08456	4.56768	5.449	5.50349	5.50349
Luteolin 4'-glucoside 7-galacturonide	5.98	6.1594	5.382	5.446	5.9906	5.7183	4.908	4.56444	5.10432	5.925	5.98425	5.98425
Ile Gln	3.487	3.59161	3.1383	4.648	5.1128	4.8804	4.152	3.86136	4.31808	3.47	3.5047	3.5047
Serylproline	2.777	2.86031	2.4993	2.686	2.9546	2.8203	5.712	5.31216	5.94048	2.76	2.7876	2.7876
Fraxin	6.115	6.29845	5.5035	5.4	5.94	5.67	4.962	4.61466	5.16048	6.014	6.07414	6.07414
L-Aspartic Acid	4.65	4.7895	4.185	4.65	5.115	4.8825	3.655	3.39915	3.8012	4.822	4.87022	4.87022
CDP-DG(16:0/18:3(9,11,15)-OH(13))	3.593	3.70079	3.2337	5.352	5.8872	5.6196	3.168	2.94624	3.29472	3.575	3.61075	3.61075
N,N'-diacetylchitobiose	4.239	4.36617	3.8151	5.489	6.0379	5.76345	2.028	1.88604	2.10912	4.243	4.28543	4.28543
5-[1-Carboxy-2-(trimethylazaniumyl)ethoxy]-5-oxopentanoate	5.295	5.45385	4.7655	5.035	5.5385	5.28675	4.584	4.26312	4.76736	5.379	5.43279	5.43279
Allysine	5.071	5.22313	4.5639	5.617	6.1787	5.89785	5.18	4.8174	5.3872	5.087	5.13787	5.13787
1,3-Butadiene	5.649	5.81847	5.0841	5.948	6.5428	6.2454	5.5	5.115	5.72	5.869	5.92769	5.92769
Cytarabine	4.992	5.14176	4.4928	4.999	5.4989	5.24895	3.634	3.37962	3.77936	5.305	5.35805	5.35805
Tragopogonsaponin C	4.879	5.02537	4.3911	6.253	6.8783	6.56565	4.564	4.24452	4.74656	4.982	5.03182	5.03182
Pipecolic Acid	5.786	5.95958	5.2074	5.218	5.7398	5.4789	4.894	4.55142	5.08976	5.735	5.79235	5.79235
D-THREONINE	4.913	5.06039	4.4217	5.219	5.7409	5.47995	3.689	3.43077	3.83656	4.647	4.69347	4.69347
Ethamoxytriphetol	4.473	4.60719	4.0257	4.381	4.8191	4.60005	5.737	5.33541	5.96648	4.456	4.50056	4.50056
PE(15:0/18:3(9,11,15)-OH(13))	5.199	5.35497	4.6791	5.404	5.9444	5.6742	6.783	6.30819	7.05432	5.181	5.23281	5.23281
Crassostrea Secocarotenoid	3.753	3.86559	3.3777	4.561	5.0171	4.78905	5.75	5.3475	5.98	3.736	3.77336	3.77336
Leucyl-Arginine	3.812	3.92636	3.4308	5.132	5.6452	5.3886	6.031	5.60883	6.27224	3.795	3.83295	3.83295
N2-Acetyl-L-ornithine	4.971	5.12013	4.4739	5.504	6.0544	5.7792	3.976	3.69768	4.13504	5.03	5.0803	5.0803
Histidylleucine	4.5	4.635	4.05	4.418	4.8598	4.6389	5.896	5.48328	6.13184	4.482	4.52682	4.52682
5-Hydroxymethyl-2-furancarboxaldehyde	6.677	6.87731	6.0093	5.657	6.2227	5.93985	5.276	4.90668	5.48704	6.56	6.6256	6.6256
Protoanemonin	6.674	6.87422	6.0066	5.642	6.2062	5.9241	5.253	4.88529	5.46312	6.55	6.6155	6.6155
N-Acetylneuraminic Acid	6.303	6.49209	5.6727	6.221	6.8431	6.53205	5.371	4.99503	5.58584	6.35	6.4135	6.4135
N-Acetyl-L-Histidine	5.261	5.41883	4.7349	4.851	5.3361	5.09355	4.55	4.2315	4.732	5.234	5.28634	5.28634
Triacetic acid	7.355	7.57565	6.6195	6.81	7.491	7.1505	6.449	5.99757	6.70696	7.457	7.53157	7.53157
Glucosylisomaltol	5.649	5.81847	5.0841	5.019	5.5209	5.26995	4.524	4.20732	4.70496	5.555	5.61055	5.61055
Furfural	6.393	6.58479	5.7537	5.818	6.3998	6.1089	5.442	5.06106	5.65968	6.457	6.52157	6.52157
L-Proline	6.65	6.8495	5.985	6.158	6.7738	6.4659	6.014	5.59302	6.25456	6.521	6.58621	6.58621
L-Threoninol	5.623	5.79169	5.0607	5.238	5.7618	5.4999	5.055	4.70115	5.2572	5.528	5.58328	5.58328
Filgotinib	7.257	7.47471	6.5313	6.846	7.5306	7.1883	6.596	6.13428	6.85984	7.091	7.16191	7.16191
4-(Methylthio)-butanonitrile	5.735	5.90705	5.1615	5.145	5.6595	5.40225	4.785	4.45005	4.9764	5.701	5.75801	5.75801
Creatine	7.081	7.29343	6.3729	6.511	7.1621	6.83655	6.13	5.7009	6.3752	7.051	7.12151	7.12151
L-Alanine	5.814	5.98842	5.2326	5.242	5.7662	5.5041	4.854	4.51422	5.04816	5.774	5.83174	5.83174
(2R,3R,5S)-1,2,3,5,6-Pentahydroxyheptan-4-one	5.911	6.08833	5.3199	6.151	6.7661	6.45855	5.145	4.78485	5.3508	6.141	6.20241	6.20241
4-Trimethylammoniobutanoic Acid	5.836	6.01108	5.2524	5.199	5.7189	5.45895	4.689	4.36077	4.87656	5.79	5.8479	5.8479
Betaine	6.125	6.30875	5.5125	5.569	6.1259	5.84745	4.974	4.62582	5.17296	6.094	6.15494	6.15494
Pyroglutamic Acid	4.975	5.12425	4.4775	4.394	4.8334	4.6137	4.065	3.78045	4.2276	4.917	4.96617	4.96617
Morpholine	4.72	4.8616	4.248	4.991	5.4901	5.24055	3.894	3.62142	4.04976	5.034	5.08434	5.08434
Choline Phosphate	6.289	6.47767	5.6601	5.779	6.3569	6.06795	5.563	5.17359	5.78552	6.375	6.43875	6.43875
Beta-Guanidinopropionic acid	6.372	6.56316	5.7348	5.714	6.2854	5.9997	5.268	4.89924	5.47872	6.241	6.30341	6.30341
2-Amino-4-[carbamimidoyl(methyl)amino]butanoic acid	4.505	4.64015	4.0545	4.827	5.3097	5.06835	4.867	4.52631	5.06168	4.398	4.44198	4.44198
L-Histidine	2.628	2.70684	2.3652	3.769	4.1459	3.95745	4.32	4.0176	4.4928	2.611	2.63711	2.63711
4-Deoxytetronic acid	4.736	4.87808	4.2624	4.154	4.5694	4.3617	3.572	3.32196	3.71488	4.786	4.83386	4.83386
17-Dimethylaminogeldanamycin	4.043	4.16429	3.6387	3.951	4.3461	4.14855	5.289	4.91877	5.50056	4.025	4.06525	4.06525
Phosphonoacetic Acid	4.436	4.56908	3.9924	3.892	4.2812	4.0866	3.161	2.93973	3.28744	4.491	4.53591	4.53591
Asparagine-betaxanthin	5.141	5.29523	4.6269	4.556	5.0116	4.7838	3.515	3.26895	3.6556	5.128	5.17928	5.17928
Choline	6.805	7.00915	6.1245	6.191	6.8101	6.50055	6.028	5.60604	6.26912	6.696	6.76296	6.76296
N1-Acetylspermine	0.9492	0.977676	0.85428	3.809	4.1899	3.99945	1.445	1.34385	1.5028	0.934	0.94334	0.94334
PE(22:6(5Z,7Z,10Z,13Z,16Z,19Z)-OH(4)/18:3(6Z,9Z,12Z))	5.817	5.99151	5.2353	6.403	7.0433	6.72315	4	3.72	4.16	5.487	5.54187	5.54187
Cyclophosphamide	6.485	6.67955	5.8365	5.9	6.49	6.195	5.484	5.10012	5.70336	6.399	6.46299	6.46299
Glycyl-Glutamate	6.182	6.36746	5.5638	5.558	6.1138	5.8359	5.268	4.89924	5.47872	6.913	6.98213	6.98213
Withanolide	4.573	4.71019	4.1157	4.31	4.741	4.5255	4.283	3.98319	4.45432	4.844	4.89244	4.89244
Spermidine	5.164	5.31892	4.6476	5.252	5.7772	5.5146	5.596	5.20428	5.81984	5.25	5.3025	5.3025
Lucyin A	2.622	2.70066	2.3598	2.642	2.9062	2.7741	4.483	4.16919	4.66232	2.605	2.63105	2.63105
Floionolic acid	5.514	5.67942	4.9626	4.942	5.4362	5.1891	4.55	4.2315	4.732	5.452	5.50652	5.50652
Tyrosyl-Alanine	3.225	3.32175	2.9025	5.237	5.7607	5.49885	3.496	3.25128	3.63584	4.397	4.44097	4.44097
PE(20:3(5Z,8Z,11Z)/22:6(4Z,7Z,11E,13Z,15E,19Z)-2OH(10S,17))	5.817	5.99151	5.2353	6.461	7.1071	6.78405	3.473	3.22989	3.61192	5.438	5.49238	5.49238
PE(20:4(5Z,8Z,11Z,13E)-OH(15S)/20:3(5Z,8Z,11Z))	5.802	5.97606	5.2218	6.122	6.7342	6.4281	4.14	3.8502	4.3056	5.596	5.65196	5.65196
Epothilone C	4.487	4.62161	4.0383	6.382	7.0202	6.7011	4.102	3.81486	4.26608	4.237	4.27937	4.27937
PS(14:0/6 keto-PGF1alpha)	3.709	3.82027	3.3381	5.062	5.5682	5.3151	3.991	3.71163	4.15064	3.896	3.93496	3.93496
Ala Phe Leu	3.967	4.08601	3.5703	5.901	6.4911	6.19605	3.421	3.18153	3.55784	3.782	3.81982	3.81982
PGP(6 keto-PGF1alpha/i-15:0)	5.049	5.20047	4.5441	6.194	6.8134	6.5037	6.918	6.43374	7.19472	5.403	5.45703	5.45703
3-[6-[1-(4-Methylphenyl)-3-pyrrolidin-1-ylprop-1-enyl]pyridin-2-yl]prop-2-enoic acid	5.171	5.32613	4.6539	6.01	6.611	6.3105	5.785	5.38005	6.0164	5.212	5.26412	5.26412
PE(14:0/18:3(10,12,15)-OH(9))	2.343	2.41329	2.1087	5.401	5.9411	5.67105	4.589	4.26777	4.77256	2.326	2.34926	2.34926
PGP(i-12:0/18:3(9,11,15)-OH(13))	3.795	3.90885	3.4155	5.68	6.248	5.964	4.812	4.47516	5.00448	4.356	4.39956	4.39956
PE(20:4(8Z,11Z,14Z,17Z)-2OH(5S,6R)/DiMe(13,5))	5.499	5.66397	4.9491	5.977	6.5747	6.27585	4.717	4.38681	4.90568	5.213	5.26513	5.26513
Trehalose	7.569	7.79607	6.8121	6.904	7.5944	7.2492	6.6	6.138	6.864	7.549	7.62449	7.62449
Lucidenic acid G	4.342	4.47226	3.9078	3.674	4.0414	3.8577	4.575	4.25475	4.758	4.052	4.09252	4.09252
PGP(PGE2/16:0)	3.208	3.30424	2.8872	4.402	4.8422	4.6221	2.662	2.47566	2.76848	3.544	3.57944	3.57944
Fumonisin FP3	3.567	3.67401	3.2103	5.042	5.5462	5.2941	3.546	3.29778	3.68784	4.42	4.4642	4.4642
Methylarbutin	5.049	5.20047	4.5441	4.571	5.0281	4.79955	3.544	3.29592	3.68576	5.045	5.09545	5.09545
Parsalmide	2.811	2.89533	2.5299	5.061	5.5671	5.31405	5.387	5.00991	5.60248	2.794	2.82194	2.82194
Prolyl-Glutamate	2.625	2.70375	2.3625	5.438	5.9818	5.7099	5.766	5.36238	5.99664	3.16	3.1916	3.1916
8-Methoxykynurenate	3.05	3.1415	2.745	3.874	4.2614	4.0677	6.221	5.78553	6.46984	4.59	4.6359	4.6359
Phaseoloside E	4.164	4.28892	3.7476	4.175	4.5925	4.38375	4.63	4.3059	4.8152	5.039	5.08939	5.08939
HBOA trihexose	5.345	5.50535	4.8105	5.564	6.1204	5.8422	5.318	4.94574	5.53072	5.323	5.37623	5.37623
Angiotensin II	4.098	4.22094	3.6882	4.911	5.4021	5.15655	7.878	7.32654	8.19312	4.192	4.23392	4.23392
PG(i-14:0/22:6(4Z,7Z,11E,13Z,15E,19Z)-2OH(10S,17))	3.224	3.32072	2.9016	5.995	6.5945	6.29475	1.451	1.34943	1.50904	3.906	3.94506	3.94506
Annohexocin	1.151	1.18553	1.0359	3.55	3.905	3.7275	6.604	6.14172	6.86816	1.323	1.33623	1.33623
Phthalimidinoglutarimide	5.013	5.16339	4.5117	3.861	4.2471	4.05405	3.318	3.08574	3.45072	4.707	4.75407	4.75407
Indolicidin	6.171	6.35613	5.5539	6.523	7.1753	6.84915	6.357	5.91201	6.61128	6.66	6.7266	6.7266
PS(LTE4/20:5(5Z,8Z,11Z,14Z,17Z))	3.819	3.93357	3.4371	4.739	5.2129	4.97595	5.056	4.70208	5.25824	4.751	4.79851	4.79851
CDP-DG(18:1(9Z)-O(12,13)/18:1(9Z))	2.235	2.30205	2.0115	2.144	2.3584	2.2512	2.616	2.43288	2.72064	2.218	2.24018	2.24018
PS(22:6(4Z,7Z,10Z,12E,16Z,19Z)-OH(14)/22:0)	3.487	3.59161	3.1383	4.941	5.4351	5.18805	4.248	3.95064	4.41792	4.029	4.06929	4.06929
N-Acetyl-alpha-D-glucosamine 1-phosphate	6.401	6.59303	5.7609	5.928	6.5208	6.2244	5.561	5.17173	5.78344	6.452	6.51652	6.51652
Labradimil	2.238	2.30514	2.0142	6.249	6.8739	6.56145	6.2	5.766	6.448	2.221	2.24321	2.24321
PS(20:3(8Z,11Z,14Z)-2OH(5,6)/22:5(7Z,10Z,13Z,16Z,19Z))	2.092	2.15476	1.8828	6.106	6.7166	6.4113	4.553	4.23429	4.73512	2.075	2.09575	2.09575
Saponin G	4.936	5.08408	4.4424	7.424	8.1664	7.7952	5.454	5.07222	5.67216	5.44	5.4944	5.4944
PA(22:6(4Z,7Z,10Z,13E,15E,19Z)-OH(17)/13:0)	4.564	4.70092	4.1076	6.386	7.0246	6.7053	6.424	5.97432	6.68096	5.029	5.07929	5.07929
Leu Ser Phe	3.526	3.63178	3.1734	7.223	7.9453	7.58415	5.598	5.20614	5.82192	6.357	6.42057	6.42057
PG(PGE2/i-18:0)	3.658	3.76774	3.2922	4.636	5.0996	4.8678	7.379	6.86247	7.67416	3.847	3.88547	3.88547
Asp Asn Phe Lys Ala	1.487	1.53161	1.3383	6.528	7.1808	6.8544	5.664	5.26752	5.89056	4.215	4.25715	4.25715
Ginsenoside Rg3	5.514	5.67942	4.9626	5.529	6.0819	5.80545	5.688	5.28984	5.91552	5.373	5.42673	5.42673
Helianthoside A	3.596	3.70388	3.2364	6.571	7.2281	6.89955	6.732	6.26076	7.00128	4.319	4.36219	4.36219
Leu Gln Ala	3.893	4.00979	3.5037	6.273	6.9003	6.58665	6.319	5.87667	6.57176	4.108	4.14908	4.14908
PA(20:4(6E,8Z,11Z,14Z)-OH(5S)/20:2(11Z,14Z))	4.844	4.98932	4.3596	5.62	6.182	5.901	3.375	3.13875	3.51	5.043	5.09343	5.09343
Quinquenoside II	5.312	5.47136	4.7808	5.413	5.9543	5.68365	3.949	3.67257	4.10696	5.541	5.59641	5.59641
25-Desacetyl rifapentine	3.757	3.86971	3.3813	6.061	6.6671	6.36405	5.354	4.97922	5.56816	4.372	4.41572	4.41572
PGP(PGF1alpha/a-25:0)	3.681	3.79143	3.3129	5.266	5.7926	5.5293	3.487	3.24291	3.62648	4.687	4.73387	4.73387
2-[2-(2-Butoxyethoxy)ethoxy]ethanol	6.056	6.23768	5.4504	4.791	5.2701	5.03055	3.991	3.71163	4.15064	5.765	5.82265	5.82265
PA(PGE2/18:1(11Z))	3.981	4.10043	3.5829	4.497	4.9467	4.72185	7.875	7.32375	8.19	4.771	4.81871	4.81871
Ile Glu Ala	4.005	4.12515	3.6045	6.453	7.0983	6.77565	5.981	5.56233	6.22024	3.825	3.86325	3.86325
3-Hydroxy-6-octenoylcarnitine	3.203	3.29909	2.8827	5.831	6.4141	6.12255	2.13	1.9809	2.2152	3.728	3.76528	3.76528
Loperamide	8.114	8.35742	7.3026	4.076	4.4836	4.2798	5.048	4.69464	5.24992	4.505	4.55005	4.55005
PC(4:0/0:0)	6.524	6.71972	5.8716	6.279	6.9069	6.59295	5.772	5.36796	6.00288	6.552	6.61752	6.61752
Phenylacetylglycine	7.057	7.26871	6.3513	6.338	6.9718	6.6549	5.172	4.80996	5.37888	6.883	6.95183	6.95183
PE(20:5(6E,8Z,11Z,14Z,17Z)-OH(5)/DiMe(13,5))	5.411	5.57333	4.8699	8.209	9.0299	8.61945	6.562	6.10266	6.82448	5.621	5.67721	5.67721
Glu Glu	3.677	3.78731	3.3093	5.617	6.1787	5.89785	5.789	5.38377	6.02056	4.655	4.70155	4.70155
PI(18:1(9Z)/0:0)	4.488	4.62264	4.0392	3.821	4.2031	4.01205	3.016	2.80488	3.13664	3.844	3.88244	3.88244
Neplanocin A	5.902	6.07906	5.3118	5.411	5.9521	5.68155	5.124	4.76532	5.32896	5.974	6.03374	6.03374
L-Serine	2.565	2.64195	2.3085	5.414	5.9554	5.6847	2.142	1.99206	2.22768	4.038	4.07838	4.07838
9,12,13-TriHOME	4.987	5.13661	4.4883	5.646	6.2106	5.9283	4.112	3.82416	4.27648	4.954	5.00354	5.00354
Variabilin	5.294	5.45282	4.7646	4.403	4.8433	4.62315	4.022	3.74046	4.18288	4.761	4.80861	4.80861
PS(20:3(8Z,11Z,14Z)-2OH(5,6)/18:1(11Z))	3.78	3.8934	3.402	3.513	3.8643	3.68865	6.86	6.3798	7.1344	3.733	3.77033	3.77033
9,10-Epoxy-18-hydroxy-octadecanoic acid	5.661	5.83083	5.0949	5.502	6.0522	5.7771	4.852	4.51236	5.04608	5.671	5.72771	5.72771
PG(20:4(8Z,11Z,14Z,17Z)-2OH(5S,6R)/i-13:0)	6.572	6.76916	5.9148	5.956	6.5516	6.2538	5.528	5.14104	5.74912	6.371	6.43471	6.43471
PS(22:0/14:0)	4.115	4.23845	3.7035	5.101	5.6111	5.35605	3.691	3.43263	3.83864	4.15	4.1915	4.1915
PE(22:6(4Z,7Z,11E,13Z,15E,19Z)-2OH(10S,17)/22:4(7Z,10Z,13Z,16Z))	4.806	4.95018	4.3254	6.732	7.4052	7.0686	6.31	5.8683	6.5624	5.431	5.48531	5.48531
LysoSM(d18:0)	6.507	6.70221	5.8563	5.864	6.4504	6.1572	5.439	5.05827	5.65656	6.426	6.49026	6.49026
PC(18:2/0:0)	5.874	6.05022	5.2866	6.02	6.622	6.321	4.8	4.464	4.992	5.826	5.88426	5.88426
3-Ketosphingosine	6.01	6.1903	5.409	5.647	6.2117	5.92935	5.271	4.90203	5.48184	6.12	6.1812	6.1812
PE(20:4(5Z,8Z,11Z,14Z)/22:5(4Z,7Z,10Z,13Z,16Z))	5.748	5.92044	5.1732	5.667	6.2337	5.95035	5.663	5.26659	5.88952	5.213	5.26513	5.26513
Polidocanol	6.86	7.0658	6.174	6.265	6.8915	6.57825	5.71	5.3103	5.9384	6.733	6.80033	6.80033
Octaethyleneglycol monododecyl ether	6.958	7.16674	6.2622	6.302	6.9322	6.6171	5.75	5.3475	5.98	6.782	6.84982	6.84982
Heptaethylene glycol monododecyl ether	6.976	7.18528	6.2784	6.354	6.9894	6.6717	5.786	5.38098	6.01744	6.798	6.86598	6.86598
Gingerglycolipid C	3.434	3.53702	3.0906	5.854	6.4394	6.1467	3.519	3.27267	3.65976	3.417	3.45117	3.45117
3'-Sialyllactose	6.368	6.55904	5.7312	5.856	6.4416	6.1488	5.813	5.40609	6.04552	6.407	6.47107	6.47107
MG(22:6(4Z,7Z,10Z,13Z,16Z,19Z)/0:0/0:0)	7.417	7.63951	6.6753	6.694	7.3634	7.0287	6.445	5.99385	6.7028	7.248	7.32048	7.32048
Glu Leu Gly Lys Gln	4.95	5.0985	4.455	5.954	6.5494	6.2517	6.272	5.83296	6.52288	4.999	5.04899	5.04899
Garcinoic Acid	6.075	6.25725	5.4675	5.485	6.0335	5.75925	5.286	4.91598	5.49744	6.113	6.17413	6.17413
Abt-510	4.527	4.66281	4.0743	6.275	6.9025	6.58875	4.102	3.81486	4.26608	5.537	5.59237	5.59237
Hydroxyrepaglinide	6.929	7.13687	6.2361	6.063	6.6693	6.36615	5.853	5.44329	6.08712	6.634	6.70034	6.70034
Palmitic amide	7.08	7.2924	6.372	6.547	7.2017	6.87435	6.164	5.73252	6.41056	7.296	7.36896	7.36896
LysoPC(15:0/0:0)	5.8	5.974	5.22	3.067	3.3737	3.22035	2.734	2.54262	2.84336	5.84	5.8984	5.8984
MG(18:1(11Z)/0:0/0:0)	6.694	6.89482	6.0246	5.938	6.5318	6.2349	5.616	5.22288	5.84064	6.508	6.57308	6.57308
PE(16:1(9Z)/P-18:1(11Z))	6.515	6.71045	5.8635	5.963	6.5593	6.26115	5.536	5.14848	5.75744	6.697	6.76397	6.76397
PC(16:0/18:1(9Z))	8.055	8.29665	7.2495	7.59	8.349	7.9695	6.893	6.41049	7.16872	8.41	8.4941	8.4941
Octadecanamide	6.867	7.07301	6.1803	6.335	6.9685	6.65175	6.065	5.64045	6.3076	7.182	7.25382	7.25382
Linalool 3,7-oxide beta-primeveroside	0.647	0.66641	0.5823	4.805	5.2855	5.04525	5.424	5.04432	5.64096	3.843	3.88143	3.88143
Ganodermic acid TQ	6.308	6.49724	5.6772	5.846	6.4306	6.1383	5.337	4.96341	5.55048	6.293	6.35593	6.35593
PS(TXB2/22:1(13Z))	3.879	3.99537	3.4911	6.343	6.9773	6.66015	6.225	5.78925	6.474	4.167	4.20867	4.20867
MFA	7.533	7.75899	6.7797	6.899	7.5889	7.24395	6.494	6.03942	6.75376	7.356	7.42956	7.42956
PE(14:0/15:0)	6.818	7.02254	6.1362	6.051	6.6561	6.35355	4.599	4.27707	4.78296	6.83	6.8983	6.8983
1-(cis-13-Docosenoyl)-rac-glycerol	6.805	7.00915	6.1245	6.125	6.7375	6.43125	5.684	5.28612	5.91136	6.55	6.6155	6.6155
DG(18:3(9,11,15)-OH(13)/0:0/12:0)	6.957	7.16571	6.2613	6.334	6.9674	6.6507	5.896	5.48328	6.13184	6.896	6.96496	6.96496
DG(18:0/18:2(9Z,12Z)/0:0)	7.272	7.49016	6.5448	7.1	7.81	7.455	6.77	6.2961	7.0408	7.739	7.81639	7.81639
PC(18:3(9Z,12Z,15Z)/18:1(9Z))	6.785	6.98855	6.1065	6.1	6.71	6.405	4.379	4.07247	4.55416	7.041	7.11141	7.11141
DGDG(18:1/14:0)	5.776	5.94928	5.1984	5.078	5.5858	5.3319	4.809	4.47237	5.00136	6.106	6.16706	6.16706
Yuccoside C	3.371	3.47213	3.0339	6.484	7.1324	6.8082	4.222	3.92646	4.39088	3.448	3.48248	3.48248
Triethanolamine	6.452	6.64556	5.8068	5.787	6.3657	6.07635	5.374	4.99782	5.58896	6.3	6.363	6.363
DG(20:4(8Z,11Z,14Z,17Z)/22:4(7Z,10Z,13Z,16Z)/0:0)	6.66	6.8598	5.994	5.954	6.5494	6.2517	5.135	4.77555	5.3404	6.901	6.97001	6.97001
Glabracin A	6.511	6.70633	5.8599	5.955	6.5505	6.25275	5.365	4.98945	5.5796	6.784	6.85184	6.85184
PS(18:0/18:1(11Z))	5.527	5.69281	4.9743	4.444	4.8884	4.6662	3.076	2.86068	3.19904	6.5	6.565	6.565
Ser Phe	3.413	3.51539	3.0717	6.157	6.7727	6.46485	4.347	4.04271	4.52088	4.484	4.52884	4.52884
Virginiamycin m1	4.636	4.77508	4.1724	4.827	5.3097	5.06835	5.709	5.30937	5.93736	4.637	4.68337	4.68337
PE(6 keto-PGF1alpha/16:0)	4.241	4.36823	3.8169	6.853	7.5383	7.19565	7.715	7.17495	8.0236	4.655	4.70155	4.70155
PC(18:1(9Z)/18:4(6Z,9Z,12Z,15Z))	5.86	6.0358	5.274	4.959	5.4549	5.20695	3.009	2.79837	3.12936	6.446	6.51046	6.51046
PE(18:2(9Z,12Z)/22:6(4Z,7Z,10Z,13Z,16Z,19Z))	6.533	6.72899	5.8797	5.877	6.4647	6.17085	5.031	4.67883	5.23224	6.717	6.78417	6.78417
PE(20:1(11Z)/18:3(9Z,12Z,15Z))	6.429	6.62187	5.7861	5.932	6.5252	6.2286	5.021	4.66953	5.22184	6.705	6.77205	6.77205
PC(20:4(8Z,11Z,14Z,17Z)/16:0)	6.653	6.85259	5.9877	5.915	6.5065	6.21075	2.745	2.55285	2.8548	6.953	7.02253	7.02253
Beta-Sitosterol 3-O-beta-D-galactopyranoside	6.404	6.59612	5.7636	5.75	6.325	6.0375	5.329	4.95597	5.54216	6.314	6.37714	6.37714
Sebacic Acid	6.727	6.92881	6.0543	6.237	6.8607	6.54885	5.875	5.46375	6.11	6.779	6.84679	6.84679
PS(22:2(13Z,16Z)/PGE1)	3.144	3.23832	2.8296	6.23	6.853	6.5415	5.047	4.69371	5.24888	3.09	3.1209	3.1209
DG(i-16:0/0:0/20:4(5Z,8Z,11Z,14Z)-OH(19S))	6.268	6.45604	5.6412	6.011	6.6121	6.31155	5.532	5.14476	5.75328	6.513	6.57813	6.57813
DG(18:0/0:0/20:5(7Z,9Z,11E,13E,17Z)-3OH(5,6,15))	2.343	2.41329	2.1087	5.605	6.1655	5.88525	3.418	3.17874	3.55472	2.38	2.4038	2.4038
Diisobutyl adipate	6.452	6.64556	5.8068	6.394	7.0334	6.7137	5.557	5.16801	5.77928	6.727	6.79427	6.79427
4-(2,6,6-Trimethyl-1-cyclohexen-1-yl)-2-butanone	5.27	5.4281	4.743	4.827	5.3097	5.06835	4.444	4.13292	4.62176	5.447	5.50147	5.50147
2-Lysophosphatidylcholine	6.127	6.31081	5.5143	4.957	5.4527	5.20485	4.633	4.30869	4.81832	6.456	6.52056	6.52056
4-Oxo-L-proline	6.312	6.50136	5.6808	6.401	7.0411	6.72105	5.038	4.68534	5.23952	6.086	6.14686	6.14686
Cis-Quinceoxepane	5.475	5.63925	4.9275	5.056	5.5616	5.3088	4.525	4.20825	4.706	5.55	5.6055	5.6055
D-(+)-dihydrocarvone	5.206	5.36218	4.6854	4.795	5.2745	5.03475	4.343	4.03899	4.51672	5.338	5.39138	5.39138
MG(18:1(9Z)-O(12,13)/0:0/0:0)	5.803	5.97709	5.2227	5.384	5.9224	5.6532	4.912	4.56816	5.10848	5.72	5.7772	5.7772
LysoPC(20:4(8Z,11Z,14Z,17Z)/0:0)	5.781	5.95443	5.2029	6.094	6.7034	6.3987	4.887	4.54491	5.08248	6.073	6.13373	6.13373
3-O-Sulfogalactosylceramide (d18:1/22:0)	2.844	2.92932	2.5596	7.371	8.1081	7.73955	4.723	4.39239	4.62854	2.826	2.85426	2.85426
Lys Ala Thr Glu His	4.064	4.18592	3.6576	5.03	5.533	5.2815	6.139	5.70927	6.01622	3.75	3.7875	3.7875
9-Oxo-nonanoic acid	4.762	4.90486	4.2858	4.757	5.2327	4.99485	4.702	4.37286	4.60796	4.711	4.75811	4.75811
(3S,3'S,5R,5'R,6R)-3,6-Epoxy-5,6-dihydro-3',5,8'-trihydroxy-beta,kappa-caroten-6'-one	7.697	7.92791	6.9273	7.087	7.7957	7.44135	6.653	6.18729	6.51994	7.587	7.66287	7.66287
(S)-Nerolidol 3-O-[a-L-Rhamnopyranosyl-(1->4)-a-L-rhamnopyranosyl-(1->2)-[4-(4-hydroxy-3-methoxycinnamoyl)-(E)-a-L-rhamnopyranosyl-(1->6)]-b-D-glucopyranoside]	4.67	4.8101	4.203	4.07	4.477	4.2735	4.094	3.80742	4.01212	5.339	5.39239	5.39239
PA(20:5(6E,8Z,11Z,14Z,17Z)-OH(5)/22:1(13Z))	6.792	6.99576	6.1128	6.071	6.6781	6.37455	5.581	5.19033	5.46938	6.576	6.64176	6.64176
PE(P-18:1(11Z)/22:6(4Z,7Z,10Z,13Z,16Z,19Z))	7.48	7.7044	6.732	6.822	7.5042	7.1631	6.172	5.73996	6.04856	7.541	7.61641	7.61641
N-Stearoyl Aspartic acid	3.998	4.11794	3.5982	5.782	6.3602	6.0711	3.153	2.93229	3.08994	3.801	3.83901	3.83901
PGP(PGJ2/i-19:0)	4.563	4.69989	4.1067	5.269	5.7959	5.53245	7.992	7.43256	7.83216	4.64	4.6864	4.6864
3,12-Dihydroxytetradecanoylcarnitine	3.649	3.75847	3.2841	5.534	6.0874	5.8107	3.224	2.99832	3.15952	3.659	3.69559	3.69559
7(14)-Bisabolene-2,3,10,11-tetrol	5.586	5.75358	5.0274	5.327	5.8597	5.59335	4.291	3.99063	4.20518	5.837	5.89537	5.89537
PE(16:1(9Z)/P-18:1(9Z))	7.433	7.65599	6.6897	6.954	7.6494	7.3017	6.239	5.80227	6.11422	7.685	7.76185	7.76185
N-Palmitoyl Cysteine	4.662	4.80186	4.1958	5.675	6.2425	5.95875	3.788	3.52284	3.71224	4.616	4.66216	4.66216
Ile Ile Val	3.16	3.2548	2.844	6.895	7.5845	7.23975	7.03	6.5379	6.8894	4.208	4.25008	4.25008
(1'R)-Nepetalic acid	5.654	5.82362	5.0886	4.91	5.401	5.1555	4.678	4.35054	4.58444	5.606	5.66206	5.66206
Bactenecin	3.092	3.18476	2.7828	6.103	6.7133	6.40815	2.668	2.48124	2.61464	5.915	5.97415	5.97415
Arachidoyl Ethanolamide	5.82	5.9946	5.238	5.766	6.3426	6.0543	5.525	5.13825	5.4145	6.314	6.37714	6.37714
Canrenoic acid	5.685	5.85555	5.1165	5.201	5.7211	5.46105	4.392	4.08456	4.30416	5.376	5.42976	5.42976
3,4-Dihydroxy-2-methoxy-4-methyl-3-[2-methyl-3-(3-methyl-but-2-enyl)-oxiranyl]-cyclohexanone	5.832	6.00696	5.2488	5.287	5.8157	5.55135	4.911	4.56723	4.81278	5.804	5.86204	5.86204
4-Hydroxy-alprenolol	6.092	6.27476	5.4828	5.297	5.8267	5.56185	4.99	4.6407	4.8902	5.875	5.93375	5.93375
Sphinganine	6.529	6.72487	5.8761	6.293	6.9223	6.60765	6.002	5.58186	5.88196	6.83	6.8983	6.8983
Tridecanedioylcarnitine	3.383	3.48449	3.0447	6.442	7.0862	6.7641	3.123	2.90439	3.06054	4.204	4.24604	4.24604
Fluorogestone acetate	5.521	5.68663	4.9689	4.976	5.4736	5.2248	4.678	4.35054	4.58444	5.554	5.60954	5.60954
4-Hydroxy-6-octenoylcarnitine	2.272	2.34016	2.0448	6.279	6.9069	6.59295	2.725	2.53425	2.6705	3.616	3.65216	3.65216
PC(8:0/0:0)	6.242	6.42926	5.6178	5.433	5.9763	5.70465	4.759	4.42587	4.66382	6.111	6.17211	6.17211
Lauryldiethanolamine	7.887	8.12361	7.0983	7.389	8.1279	7.75845	7.035	6.54255	6.8943	7.866	7.94466	7.94466
N,N,N',N',N'',N''-Hexakis(methoxymethyl)-1,3,5-triazine-2,4,6-triamine	7.104	7.31712	6.3936	6.194	6.8134	6.5037	5.913	5.49909	5.79474	6.982	7.05182	7.05182
3-amino-2-naphthoic acid	2.32	2.3896	2.088	3.067	3.3737	3.22035	5.14	4.7802	5.0372	2.732	2.75932	2.75932
L-Homoserine	5.44	5.6032	4.896	5.218	5.7398	5.4789	3.136	2.91648	3.07328	5.252	5.30452	5.30452
7-Hydroxytetradecanedioylcarnitine	2.728	2.80984	2.4552	6.305	6.9355	6.62025	1.713	1.59309	1.67874	4.128	4.16928	4.16928
Cortivazol	4.507	4.64221	4.0563	5.225	5.7475	5.48625	5.237	4.87041	5.13226	5.084	5.13484	5.13484
(Z)-4-Hydroxy-6-dodecenoic acid lactone	3.026	3.11678	2.7234	4.764	5.2404	5.0022	3.999	3.71907	3.91902	4.136	4.17736	4.17736
6-Deoxy-4-O-(3,6-di-O-methyl-beta-D-glucopyranosyl)-2,3-di-O-methyl-alpha-L-mannopyranose	5.674	5.84422	5.1066	4.643	5.1073	4.87515	4.567	4.24731	4.47566	5.786	5.84386	5.84386
Sativic acid	3.81	3.9243	3.429	5.614	6.1754	5.8947	2.889	2.68677	2.83122	4.335	4.37835	4.37835
PI(TXB2/22:6(4Z,7Z,10Z,13Z,16Z,19Z))	5.282	5.44046	4.7538	6.12	6.732	6.426	5.172	4.80996	5.06856	6.005	6.06505	6.06505
3-(Aminomethyl)-2,5,9-trimethyl-7H-furo[3,2-g]chromen-7-one	5.899	6.07597	5.3091	5.163	5.6793	5.42115	4.723	4.39239	4.62854	5.614	5.67014	5.67014
CDP-DG(20:5(6E,8Z,11Z,14Z,17Z)-OH(5)/i-12:0)	4.311	4.44033	3.8799	3.15	3.465	3.3075	6.104	5.67672	5.98192	3.933	3.97233	3.97233
Thr Glu Arg Glu	3.552	3.65856	3.1968	5.666	6.2326	5.9493	5.309	4.93737	5.20282	3.562	3.59762	3.59762
CL(22:5(4Z,7Z,10Z,13Z,16Z)/22:6(4Z,7Z,10Z,13Z,16Z,19Z)/22:6(4Z,7Z,10Z,13Z,16Z,19Z)/22:6(4Z,7Z,10Z,13Z,16Z,19Z))	4.958	5.10674	4.4622	7.571	8.3281	7.94955	7.365	6.84945	7.2177	5.505	5.56005	5.56005
Phe Leu Leu	3.553	3.65959	3.1977	5.123	5.6353	5.37915	5.765	5.36145	5.6497	3.78	3.8178	3.8178
Val Ile	4.524	4.65972	4.0716	6.484	7.1324	6.8082	5.608	5.21544	5.49584	4.859	4.90759	4.90759
PA(20:5(5Z,8Z,10E,14Z,17Z)-OH(12)/20:1(11Z))	3.625	3.73375	3.2625	7.2	7.92	7.56	7.131	6.63183	6.98838	4.239	4.28139	4.28139
PG(5-iso PGF2VI/18:3(9Z,12Z,15Z))	4.981	5.13043	4.4829	4.891	5.3801	5.13555	5.469	5.08617	5.35962	5.315	5.36815	5.36815
CDP-DG(i-13:0/PGF2alpha)	3.521	3.62663	3.1689	5.594	6.1534	5.8737	3.847	3.57771	3.77006	3.024	3.05424	3.05424
Verbascose	5.988	6.16764	5.3892	3.73	4.103	3.9165	3.397	3.15921	3.32906	5.715	5.77215	5.77215
Mepartricin	0.6625	0.682375	0.59625	4.239	4.6629	4.45095	2.835	2.63655	2.7783	1.67	1.6867	1.6867
Simonin IV	6.135	6.31905	5.5215	6.998	7.6978	7.3479	5.093	4.73649	4.99114	6.045	6.10545	6.10545
Elatoside E	4.684	4.82452	4.2156	6.209	6.8299	6.51945	4.905	4.56165	4.8069	5.219	5.27119	5.27119
Leu Phe Ala Glu	4.469	4.60307	4.0221	4.283	4.7113	4.49715	3.987	3.70791	3.90726	3.818	3.85618	3.85618
Ile Trp	3.526	3.63178	3.1734	6.796	7.4756	7.1358	6.639	6.17427	6.50622	5.78	5.8378	5.8378
CDP-DG(18:2(9Z,11Z)/i-22:0)	4.174	4.29922	3.7566	5.299	5.8289	5.56395	5.031	4.67883	4.93038	4.556	4.60156	4.60156
Fungizone	2.466	2.53998	2.2194	2.375	2.6125	2.49375	4.363	4.05759	4.27574	5.154	5.20554	5.20554
Rifametane	2.652	2.73156	2.3868	3.691	4.0601	3.87555	6.351	5.90643	6.22398	2.635	2.66135	2.66135
6-Acetamidohexanoic acid	4.327	4.45681	3.8943	3.808	4.1888	3.9984	3.058	2.84394	2.99684	4.341	4.38441	4.38441
Phe Met	2.896	2.98288	2.6064	5.769	6.3459	6.05745	5.086	4.72998	4.98428	4.048	4.08848	4.08848
N-Valylphenylalanine	4.194	4.31982	3.7746	5.752	6.3272	6.0396	4.767	4.43331	4.67166	4.079	4.11979	4.11979
Cortisone	4.833	4.97799	4.3497	4.651	5.1161	4.88355	4.763	4.42959	4.66774	4.757	4.80457	4.80457
CDP-DG(PGF1alpha/18:1(9Z))	3.365	3.46595	3.0285	7.038	7.7418	7.3899	6.563	6.10359	6.43174	3.497	3.53197	3.53197
Lenapenem	3.188	3.28364	2.8692	3.097	3.4067	3.25185	4.951	4.60443	4.85198	3.171	3.20271	3.20271
5-phosphonooxy-L-lysine	5.748	5.92044	5.1732	4.784	5.2624	5.0232	3.566	3.31638	3.49468	5.344	5.39744	5.39744
Levetiracetam	3.61	3.7183	3.249	5.195	5.7145	5.45475	4.534	4.21662	4.44332	3.494	3.52894	3.52894
Ile Gln Tyr	0.59	0.6077	0.531	6.435	7.0785	6.75675	6.211	5.77623	6.08678	3.406	3.44006	3.44006
Ile Leu	3.889	4.00567	3.5001	5.821	6.4031	6.11205	4.69	4.3617	4.5962	4.282	4.32482	4.32482
PA(8:0/20:3(6,8,11)-OH(5))	4.099	4.22197	3.6891	5.93	6.523	6.2265	5.194	4.83042	5.09012	4.993	5.04293	5.04293
Amidinophenylpyruvic acid	5.36	5.5208	4.824	4.499	4.9489	4.72395	3.915	3.64095	3.8367	5.346	5.39946	5.39946
PE(20:0/20:3(8Z,11Z,14Z)-2OH(5,6))	2.908	2.99524	2.6172	2.876	3.1636	3.0198	3.909	3.63537	3.83082	2.891	2.91991	2.91991
PS(20:5(5Z,8Z,11Z,14Z,17Z)/18:1(12Z)-2OH(9,10))	5.361	5.52183	4.8249	7.501	8.2511	7.87605	6.87	6.3891	6.7326	5.329	5.38229	5.38229
Epinephrine	4.226	4.35278	3.8034	4.485	4.9335	4.70925	3.957	3.68001	3.87786	4.353	4.39653	4.39653
Selamectin	4.137	4.26111	3.7233	5.176	5.6936	5.4348	6.153	5.72229	6.02994	4.609	4.65509	4.65509
Pro His Met	2.325	2.39475	2.0925	6.112	6.7232	6.4176	6.031	5.60883	5.91038	3.305	3.33805	3.33805
PGP(PGJ2/20:3(5Z,8Z,11Z))	3.426	3.52878	3.0834	6.655	7.3205	6.98775	5.512	5.12616	5.40176	5.549	5.60449	5.60449
Cyclopropyl-[(3S,4S)-3-(dimethylamino)-4-(hydroxymethyl)piperidin-1-yl]methanone	6.904	7.11112	6.2136	6.127	6.7397	6.43335	5.384	5.00712	5.27632	6.859	6.92759	6.92759
1,5-Isoquinolinediol	5.391	5.55273	4.8519	4.452	4.8972	4.6746	3.609	3.35637	3.53682	5.293	5.34593	5.34593
Leu Leu Gln	3.846	3.96138	3.4614	6.075	6.6825	6.37875	5.43	5.0499	5.3214	3.52	3.5552	3.5552
Pro Met His	1.874	1.93022	1.6866	5.667	6.2337	5.95035	6.328	5.88504	6.20144	3.374	3.40774	3.40774
PS(19:1(9Z)/22:4(7Z,10Z,13Z,16Z))	1.635	1.68405	1.4715	6.377	7.0147	6.69585	5.22	4.8546	5.1156	3.727	3.76427	3.76427
Pentaethylene glycol	6.213	6.39939	5.5917	5.69	6.259	5.9745	4.353	4.04829	4.26594	6.217	6.27917	6.27917
PE(20:5(5Z,8Z,11Z,14Z,17Z)/5-iso PGF2VI)	0.374	0.38522	0.3366	5.809	6.3899	6.09945	6.977	6.48861	6.83746	3.321	3.35421	3.35421
Gln Val Lys Glu Leu	2.952	3.04056	2.6568	6.163	6.7793	6.47115	6.594	6.13242	6.46212	3.472	3.50672	3.50672
Pteroic acid	2.829	2.91387	2.5461	5.634	6.1974	5.9157	4.748	4.41564	4.65304	3.407	3.44107	3.44107
Met Ile Gly	3.534	3.64002	3.1806	4.698	5.1678	4.9329	6.525	6.06825	6.3945	2.903	2.93203	2.93203
Pubesenolide	4.626	4.76478	4.1634	5.543	6.0973	5.82015	6.158	5.72694	6.03484	4.858	4.90658	4.90658
4,8-Dimethylquinoline	5.412	5.57436	4.8708	5.239	5.7629	5.50095	4.747	4.41471	4.65206	5.64	5.6964	5.6964
Ethanone, 1-(9-azabicyclo(4.2.1)non-2-en-2-yl)-, (1R)-	4.656	4.79568	4.1904	4.34	4.774	4.557	3.483	3.23919	3.41334	4.941	4.99041	4.99041
PIP(6 keto-PGF1alpha/16:2(9Z,12Z))	1.919	1.97657	1.7271	1.829	2.0119	1.92045	6.252	5.81436	6.12696	3.173	3.20473	3.20473
Myricanol 5-laminaribioside	3.244	3.34132	2.9196	3.311	3.6421	3.47655	0.4575	0.425475	0.44835	3.344	3.37744	3.37744
Glu Ala Phe	3.644	3.75332	3.2796	2.856	3.1416	2.9988	2.523	2.34639	2.47254	3.307	3.34007	3.34007
PA(22:6(5Z,8E,10Z,13Z,15E,19Z)-2OH(7S, 17S)/i-18:0)	3.406	3.50818	3.0654	5.624	6.1864	5.9052	5.629	5.23497	5.51642	3.723	3.76023	3.76023
Val Asp Thr Asp Tyr	2.83	2.9149	2.547	4.513	4.55813	4.73865	3.715	3.45495	3.6407	1.736	1.75336	1.75336
PE(DiMe(9,3)/18:1(12Z)-2OH(9,10))	3.202	3.29806	2.8818	5.534	5.58934	5.8107	5.955	5.53815	5.8359	3.36	3.3936	3.3936
Coagulin R 3-glucoside	5.02	5.1706	4.518	6.98	7.0498	7.329	6.704	6.23472	6.56992	5.128	5.17928	5.17928
Bryo 1	5.469	5.63307	4.9221	4.071	4.11171	4.27455	4.929	4.58397	4.83042	5.546	5.60146	5.60146
Trp Thr Ser	3.048	3.13944	2.7432	5.336	5.38936	5.6028	2.335	2.17155	2.2883	2.975	3.00475	3.00475
4-Dodecan-6-ylbenzenesulfonic Acid	6.679	6.87937	6.0111	6.112	6.17312	6.4176	5.465	5.08245	5.3557	6.657	6.72357	6.72357
Dhesn	2.702	2.78306	2.4318	5.275	5.32775	5.53875	5.772	5.36796	5.65656	2.685	2.71185	2.71185
PG(PGJ2/18:2(9Z,11Z))	1.711	1.76233	1.5399	5.097	5.14797	5.35185	3.312	3.08016	3.24576	1.29	1.3029	1.3029
Phe Phe Glu Ser Phe	2.47	2.5441	2.223	4.598	4.64398	4.8279	5.997	5.57721	5.87706	3.522	3.55722	3.55722
Araloside S1	2.843	2.92829	2.5587	6.026	6.08626	6.3273	6.934	6.44862	6.79532	4.241	4.28341	4.28341
(2-Phenylacetyl) (2R)-2,5-diaminopentanoate	4.831	4.97593	5.3141	4.485	4.52985	4.70925	3.044	2.83092	2.98312	5.216	5.26816	5.26816
5,6-Methylenedioxy-2-aminoindane	4.44	4.5732	4.884	3.803	3.84103	3.99315	2.618	2.43474	2.56564	4.661	4.70761	4.70761
Elatoside I	0.2801	0.288503	0.30811	4.043	4.08343	4.24515	3.769	3.50517	3.69362	0.272	0.27472	0.27472
Ala Pro Ala Tyr Ser	4.547	4.68341	5.0017	5.819	5.87719	6.10995	5.296	4.92528	5.19008	4.606	4.65206	4.65206
Ile Ile Arg	2.243	2.31029	2.4673	6.856	6.92456	7.1988	7.292	6.78156	7.14616	4.174	4.21574	4.21574
PG(22:5(4Z,7Z,10Z,13Z,16Z)/22:6(4Z,7Z,11E,13Z,15E,19Z)-2OH(10S,17))	4.56	4.6968	5.016	4.111	4.15211	4.31655	6.029	5.60697	5.90842	4.369	4.41269	4.41269
Glutamate	4.292	4.42076	4.7212	6.015	6.07515	6.31575	6.21	5.7753	6.0858	4.886	4.93486	4.93486
PG(LTE4/22:5(7Z,10Z,13Z,16Z,19Z))	2.313	2.38239	2.5443	3.556	3.59156	3.7338	5.604	5.21172	5.49192	2.296	2.31896	2.31896
Leu His Ser	3.695	3.80585	4.0645	4.903	4.95203	5.14815	5.202	4.83786	5.09796	3.711	3.74811	3.74811
PG(TXB2/22:6(4Z,7Z,10Z,13Z,16Z,19Z))	3.16	3.2548	3.476	4.327	4.37027	4.54335	6.215	5.77995	6.0907	1.035	1.04535	1.04535
Phe Tyr Gln Lys	1.722	1.77366	1.8942	2.196	2.21796	2.3058	6.186	5.75298	6.06228	2.577	2.60277	2.60277
PA(PGF1alpha/i-12:0)	4.12	4.2436	4.532	6.17	6.2317	6.4785	6.345	5.90085	6.2181	3.613	3.64913	3.64913
N-Methyl-D-aspartic acid	4.383	4.51449	4.8213	4.771	4.81871	5.00955	5.872	5.46096	5.75456	4.382	4.42582	4.42582
PS(18:2(9Z,12Z)/18:1(9Z))	3.509	3.61427	3.8599	4.997	5.04697	5.24685	5.848	5.43864	5.73104	3.492	3.52692	3.52692
PS(22:2(13Z,16Z)/20:5(5Z,8Z,11Z,14Z,16E)-OH(18))	1.449	1.49247	1.5939	5.845	5.90345	6.13725	6.567	6.10731	6.43566	1.432	1.44632	1.44632
Afamelanotide	3.546	3.65238	3.9006	5.549	5.60449	5.82645	6.553	6.09429	6.42194	4.8	4.848	4.848
Deoxyguanylic Acid	6.568	6.76504	7.2248	6.129	6.19029	6.43545	5.572	5.18196	5.46056	6.711	6.77811	6.77811
CDP-DG(20:1(11Z)/20:4(5Z,8Z,11Z,14Z)-OH(18R))	3.155	3.24965	3.4705	6.736	6.80336	7.0728	7.13	6.6309	6.9874	4.064	4.10464	4.10464
5-Hydroxy-L-tryptophan	4.892	5.03876	5.3812	5.327	5.38027	5.59335	4.275	3.97575	4.1895	5.168	5.21968	5.21968
4-(4-acetylpiperazine-1-carbonyl)benzoic acid	1.884	1.94052	2.0724	4.982	5.03182	5.2311	3.471	3.22803	3.40158	5.091	5.14191	5.14191
Monomenthyl succinate	6.26	6.4478	6.886	5.574	5.62974	5.8527	5.19	4.8267	5.0862	6.106	6.16706	6.16706
Pro Glu Gln	1.107	1.14021	1.2177	4.961	5.01061	5.20905	5.055	4.70115	4.9539	1.091	1.10191	1.10191
Endoxifen O-glucuronide	3.778	3.89134	4.1558	5.55	5.6055	5.8275	5.185	4.82205	5.0813	3.761	3.79861	3.79861
L-DOPA n-Butyl Ester	5.214	5.37042	5.7354	4.543	4.58843	4.77015	4.256	3.95808	4.17088	4.815	4.86315	4.86315
L-1,2,3,4-Tetrahydro-beta-carboline-3-carboxylic acid	5.378	5.53934	5.9158	4.759	4.80659	4.99695	3.155	2.93415	3.0919	5.66	5.7166	5.7166
2-keto valeric acid	6.656	6.85568	7.3216	6.164	6.22564	6.4722	5.761	5.35773	5.64578	6.741	6.80841	6.80841
Valylserine	4.955	5.10365	5.4505	5.735	5.79235	6.02175	5.946	5.52978	5.82708	5.05	5.1005	5.1005
Pinometostat	5.189	5.34467	5.7079	5.79	5.8479	6.0795	7.826	7.27818	7.66948	5.055	5.10555	5.10555
Tiglic acid	5.892	6.06876	6.4812	6.178	6.23978	6.4869	5.673	5.27589	5.55954	6.15	6.2115	6.2115
1,2-Cyclohexanedicarboxylic acid, 4-methyl-	7.911	8.14833	8.7021	7.394	7.46794	7.7637	6.968	6.48024	6.82864	7.914	7.99314	7.99314
1-Deoxy-D-xylulose	5.341	5.50123	5.8751	4.953	5.00253	5.20065	4.832	4.49376	4.73536	5.34	5.3934	5.3934
2-Hydroxy-3-(4-hydroxyphenyl)propenoic acid	4.981	5.13043	5.4791	4.347	4.39047	4.56435	3.829	3.56097	3.75242	5.146	5.19746	5.19746
Dehydroxypaxilline	3.434	3.53702	3.7774	5.483	5.53783	5.75715	6.361	5.91573	6.23378	1.868	1.88668	1.88668
Fukiic acid	5.989	6.16867	6.5879	5.21	5.2621	5.4705	4.64	4.3152	4.5472	5.959	6.01859	6.01859
Na-Hexanoyl-Nb-inosityltryptophan	3.288	3.38664	3.6168	4.781	4.82881	5.02005	4.789	4.45377	4.69322	3.271	3.30371	3.30371
Alpidem	6.383	6.57449	7.0213	5.629	5.68529	5.91045	4.036	3.75348	3.95528	6.305	6.36805	6.36805
N-formimidoyl-glutamic acid	5.147	5.30141	5.6617	4.621	4.66721	4.85205	4.824	4.48632	4.72752	4.95	4.9995	4.9995
Sinapic acid	5.248	5.40544	5.7728	4.585	4.63085	4.81425	4.313	4.01109	4.22674	5.658	5.71458	5.71458
1-Carboxyethyltyrosine	5.656	5.82568	6.2216	5.234	5.28634	5.4957	4.951	4.60443	4.85198	5.677	5.73377	5.73377
4-Amino-3-hydroxybutyrate	5.925	6.10275	6.5175	6.041	6.10141	6.34305	4.665	4.33845	4.5717	5.638	5.69438	5.69438
N-[(1R)-2,3-Dihydro-1H-inden-1-yl]-adenosine	6.401	6.59303	7.0411	5.779	5.83679	6.06795	1.949	1.81257	1.91002	6.596	6.66196	6.66196
PS(18:3(6Z,9Z,12Z)/18:3(10,12,15)-OH(9))	4.239	4.36617	4.6629	4.382	4.42582	4.6011	6.155	5.72415	6.0319	4.309	4.35209	4.35209
2-hydroxy-3-methyl-2-Cyclopenten-1-one	5.695	5.86585	6.2645	5.136	5.18736	5.3928	4.865	4.52445	4.7677	5.646	5.70246	5.70246
2-Carboxyoxypropanoic acid	6.148	6.33244	6.7628	5.583	5.63883	5.86215	5.043	4.68999	4.94214	5.879	5.93779	5.93779
Glu Glu Ile	1.055	1.08665	1.1605	4.748	4.79548	4.9854	4.563	4.24359	4.47174	1.823	1.84123	1.84123
Eltenac	5.38	5.5414	5.918	4.7	4.747	4.935	3.81	3.5433	3.7338	5.31	5.3631	5.3631
Glu Ala Glu	4.39	4.5217	4.829	4.513	4.55813	4.73865	1.788	1.66284	1.75224	3.48	3.5148	3.5148
AMPHOTERICIN B METHYL ESTER	3.416	3.51848	3.7576	5.543	5.59843	5.82015	6.404	5.95572	6.27592	3.399	3.43299	3.43299
Tyr Gln Lys	4.033	4.15399	4.4363	4.699	4.74599	4.93395	5.944	5.52792	5.82512	4.075	4.11575	4.11575
N6,N6,N6-Trimethyl-L-lysine	5.846	6.02138	6.4306	5.281	5.33381	5.54505	4.78	4.4454	4.6844	5.806	5.86406	5.86406
Glu Lys Ala Lys Ser	3.146	3.24038	3.4606	5.222	5.27422	5.4831	6.877	6.39561	6.73946	3.238	3.27038	3.27038
Pentostatin	5.799	5.97297	6.3789	5.272	5.32472	5.5356	4.868	4.52724	4.77064	5.645	5.70145	5.70145
Ceanothine C	2.78	2.8634	3.058	3.171	3.20271	3.32955	6.494	6.03942	6.36412	2.939	2.96839	2.96839
(2S,4S)-Pinnatanine	1.718	1.76954	1.8898	3.974	4.01374	4.1727	3.841	3.57213	3.76418	0.2139	0.216039	0.216039
Difructose anhydride III	5.657	5.82671	6.2227	4.493	4.53793	4.71765	3.452	3.21036	3.38296	5.454	5.50854	5.50854
Beta-nicotinamide adenine dinucleotide	6.556	6.75268	7.2116	5.852	5.91052	6.1446	5.063	4.70859	4.96174	6.414	6.47814	6.47814
Iminodiacetate	4.176	4.30128	4.5936	5.056	5.10656	5.3088	3.542	3.29406	3.47116	4.317	4.36017	4.36017
Brivanib alaninate	5.823	5.99769	6.4053	5.233	5.28533	5.49465	4.819	4.48167	4.72262	5.741	5.79841	5.79841
Ile Gln Lys Glu	2.544	2.62032	2.7984	5.599	5.65499	5.87895	5.171	4.80903	5.06758	2.527	2.55227	2.55227
Val Glu Ser	2.673	2.75319	2.9403	4.586	4.63186	4.8153	4.647	4.32171	4.55406	3.076	3.10676	3.10676
5,6-Dihydroxyprostaglandin F1a	2.684	2.76452	2.9524	6.04	6.1004	6.342	6.399	5.95107	6.27102	2.955	2.98455	2.98455
2-Aminobicyclo[2.2.1]heptane-2-carboxylic acid	4.357	4.48771	4.7927	4.836	4.88436	5.0778	5.706	5.30658	5.59188	4.352	4.39552	4.39552
Glutamyllysine	3.456	3.55968	3.8016	5.716	5.77316	6.0018	5.957	5.54001	5.83786	3.439	3.47339	3.47339
Asn Leu His	6.646	6.84538	7.3106	6.162	6.22362	6.4701	5.114	4.75602	5.01172	6.572	6.63772	6.63772
[(2S,3R)-2-Amino-3-hydroxybutanoyl] (2S)-pyrrolidine-2-carboxylate	5.581	5.74843	6.1391	4.987	5.03687	5.23635	5.735	5.33355	5.6203	5.938	5.99738	5.99738
Ile Val Glu	4.907	5.05421	5.3977	6.645	6.71145	6.97725	5.645	5.24985	5.5321	4.486	4.53086	4.53086
PI(PGD1/16:2(9Z,12Z))	3.829	3.94387	4.2119	5.729	5.78629	6.01545	5.486	5.10198	5.37628	5.732	5.78932	5.78932
N(6)-Monobutyryladenosine	3.765	3.87795	4.1415	4.777	4.82477	5.01585	5.11	4.7523	5.0078	3.748	3.78548	3.78548
3-Oxoglutaric acid	5.672	5.84216	6.2392	4.776	4.82376	5.0148	4.484	4.17012	4.39432	5.727	5.78427	5.78427
Starch acetate	6.178	6.36334	6.7958	4.901	4.95001	5.14605	4.426	4.11618	4.33748	5.876	5.93476	5.93476
4-Hydroxyphenylpyruvic acid	5.173	5.32819	5.6903	4.273	4.31573	4.48665	3.393	3.15549	3.32514	5.299	5.35199	5.35199
PGP(i-21:0/22:6(4Z,7Z,10Z,12E,16Z,19Z)-OH(14))	4.279	4.40737	4.7069	6.571	6.63671	6.89955	5.581	5.19033	5.46938	5.027	5.07727	5.07727
Glutaminylvaline	4.689	4.82967	5.1579	4.796	4.84396	5.0358	4.571	4.25103	4.47958	4.564	4.60964	4.60964
1-[(2R,3S,5R)-3,4-Dihydroxy-5-(hydroxymethyl)oxolan-2-yl]pyrimidine-2,4-dione	5.718	5.88954	6.2898	5.123	5.17423	5.37915	4.529	4.21197	4.43842	5.682	5.73882	5.73882
4-Hydroxybenzaldehyde	5.779	5.95237	6.3569	5.573	5.62873	5.85165	5.9	5.487	5.782	6.031	6.09131	6.09131
PA(22:5(7Z,10Z,13Z,16Z,19Z)/22:6(4Z,7Z,10Z,13E,15E,19Z)-OH(17))	5.453	5.61659	5.9983	5.931	5.99031	6.22755	3.479	3.23547	3.40942	5.043	5.09343	5.09343
Ile Thr	5.151	5.30553	5.6661	6.77	6.8377	7.1085	6.321	5.87853	6.19458	4.995	5.04495	5.04495
Geranylcitronellol	5.721	5.89263	6.2931	5.143	5.19443	5.40015	4.762	4.42866	4.66676	5.674	5.73074	5.73074
11-Mercaptoundecanoic acid	1.316	1.35548	1.4476	2.353	2.37653	2.47065	4.315	4.01295	4.2287	1.3	1.313	1.313
Lys Lys	3.181	3.27643	3.4991	3.09	3.1209	3.2445	4.048	3.76464	3.96704	3.164	3.19564	3.19564
PS(LTE4/20:3(5Z,8Z,11Z))	5.408	5.57024	5.9488	7.203	7.27503	7.56315	5.477	5.09361	5.36746	5.973	6.03273	6.03273
L-Pipecolic acid	4.616	4.75448	5.0776	4.525	4.57025	4.75125	4.07	3.7851	3.9886	4.546	4.59146	4.59146
Histidylserine	4.387	4.51861	4.8257	5.058	5.10858	5.3109	5.862	5.45166	5.74476	4.551	4.59651	4.59651
L-Carnitine	6.765	6.96795	7.4415	6.202	6.26402	6.5121	5.706	5.30658	5.59188	6.754	6.82154	6.82154
Glycerophosphocholine	7.795	8.02885	8.5745	7.12	7.1912	7.476	5.935	5.51955	5.8163	7.708	7.78508	7.78508
Val Ser Lys	3.776	3.88928	4.1536	3.685	3.72185	3.86925	4.935	4.58955	4.8363	3.759	3.79659	3.79659
B-D-Xylopyranosyl-(1->4)-a-L-rhamnopyranosyl-(1->2)-L-arabinose	5.888	6.06464	6.4768	5.577	5.63277	5.85585	5.101	4.74393	4.99898	5.93	5.9893	5.9893
Asparaginyl-Valine	5.379	5.54037	5.9169	4.85	4.8985	5.0925	4.17	3.8781	4.0866	5.412	5.46612	5.46612
Hydroxypropionic acid	5.567	5.73401	6.1237	4.94	4.9894	5.187	4.524	4.20732	4.43352	5.51	5.5651	5.5651
3-Methyl-3-butenyl apiosyl-(1->6)-glucoside	3.111	3.20433	3.4221	2.707	2.73407	2.84235	2.251	2.09343	2.20598	2.733	2.76033	2.76033
Stachyose	7.39	7.6117	8.129	6.724	6.79124	7.0602	6.073	5.64789	5.95154	7.243	7.31543	7.31543
Lacto-N-triose I	6.061	6.24283	6.6671	5.461	5.51561	5.73405	4.514	4.19802	4.42372	5.97	6.0297	6.0297
METHACHOLINE	7.393	7.61479	8.1323	6.77	6.8377	7.1085	6.307	5.86551	6.18086	7.304	7.37704	7.37704
Leu Lys	3.851	3.96653	4.2361	4.857	4.90557	5.09985	5.089	4.73277	4.98722	3.834	3.87234	3.87234
Heptabarbital	5.122	5.27566	5.6342	4.389	4.43289	4.60845	3.222	2.99646	3.15756	5.19	5.2419	5.2419
5-Aminolevulinic acid	5.618	5.78654	6.1798	4.664	4.71064	4.8972	5.31	4.9383	5.2038	5.787	5.84487	5.84487
D-Ribose	5.18	5.3354	5.698	5.323	5.37623	5.58915	2.841	2.64213	2.78418	4.735	4.78235	4.78235
Leu Gln Ser	4.025	4.14575	4.4275	4.251	4.29351	4.46355	5.508	5.12244	5.39784	4.008	4.04808	4.04808
2,4-Quinolinediol	6.322	6.51166	6.9542	5.357	5.41057	5.62485	3.835	3.56655	3.7583	6.165	6.22665	6.22665
PS(15:0/16:0)	4.638	4.77714	5.1018	4.547	4.59247	4.77435	6.092	5.66556	5.97016	4.621	4.66721	4.66721
Alpha-L-Rhamnopyranosyl-(1->3)-alpha-D-galactopyranosyl-(1->3)-L-fucose	5.545	5.71135	6.0995	5.193	5.24493	5.45265	5.374	4.99782	5.26652	4.966	5.01566	5.01566
Leu Glu Gln	0.003033	0.00312399	0.0033363	5.087	5.13787	5.34135	5.471	5.08803	5.36158	0.002916	0.00294516	0.00294516
Empagliflozin	3.954	4.07262	4.3494	5.313	5.36613	5.57865	5.963	5.54559	5.84374	4.137	4.17837	4.17837
Methyl methacrylate	7.177	7.39231	7.8947	6.706	6.77306	7.0413	6.295	5.85435	6.1691	7.189	7.26089	7.26089
Fructosylvaline	3.304	3.40312	3.6344	4.302	4.34502	4.5171	4.23	3.9339	4.1454	4.041	4.08141	4.08141
Curcumin	5.419	5.58157	5.9609	5.065	5.11565	5.31825	3.859	3.58887	3.78182	5.199	5.25099	5.25099
Coniferyl acetate	4.26	4.3878	4.686	4.749	4.79649	4.98645	5.441	5.06013	5.33218	4.242	4.28442	4.28442
Glutarate semialdehyde	5.236	5.39308	5.7596	4.745	4.79245	4.98225	5.056	4.70208	4.95488	5.125	5.17625	5.17625
L-Targinine	3.852	3.96756	4.2372	5.048	5.09848	5.3004	4.256	3.95808	4.17088	4.62	4.6662	4.6662
3-Hydroxy-4-oxo-4H-pyran-2-carboxylic acid	5.546	5.71238	6.1006	4.791	4.83891	5.03055	4.625	4.30125	4.5325	5.581	5.63681	5.63681
Losartan	1.351	1.39153	1.4861	4.293	4.33593	4.50765	3.181	2.95833	3.11738	1.335	1.34835	1.34835
3,4-Dihydroxy-2-hydroxymethyl-1-pyrrolidinepropanamide	1.799	1.85297	1.9789	4.095	4.13595	4.29975	2.245	2.08785	2.2001	2.296	2.31896	2.31896
Lucuminamide	3.82	3.9346	4.202	4.356	4.39956	4.5738	5.394	5.01642	5.28612	3.802	3.84002	3.84002
Histidinyl-Leucine	2.92	3.0076	3.212	4.053	4.09353	4.25565	5.572	5.18196	5.46056	2.903	2.93203	2.93203
3-Methylbutyl 3-hydroxy-2-methylidenebutanoate	4.342	4.47226	4.7762	3.733	3.77033	3.91965	3.373	3.13689	3.30554	4.066	4.10666	4.10666
L-Valine	5.703	5.87409	6.2733	6.046	6.10646	6.3483	5.574	5.18382	5.46252	5.947	6.00647	6.00647
L-Glutamic gamma-semialdehyde	5.768	5.94104	6.3448	4.657	4.70357	4.88985	5.371	4.99503	5.26358	5.887	5.94587	5.94587
Muscimol	5.206	5.36218	5.7266	3.84	3.8784	4.032	3.603	3.35079	3.53094	5.217	5.26917	5.26917
Biotin	5.584	5.75152	6.1424	5.198	5.24998	5.4579	4.03	3.7479	3.9494	5.614	5.67014	5.67014
Erythrose	6.119	6.30257	6.7309	5.6	5.656	5.88	5.27	4.9011	5.1646	6.328	6.39128	6.39128
4-Guanidinobutanoic Acid	6.334	6.52402	6.9674	5.648	5.70448	5.9304	5.284	4.91412	5.17832	6.236	6.29836	6.29836
Triisopropanolamine	3.725	3.83675	4.0975	3.415	3.44915	3.58575	2.988	2.77884	2.92824	3.814	3.85214	3.85214
Cinnavalininate	5.753	5.92559	6.3283	5.145	5.19645	5.40225	4.772	4.43796	4.67656	5.727	5.78427	5.78427
Arg Asn	1.009	1.03927	1.1099	4.733	4.78033	4.96965	4.551	4.23243	4.45998	0.9938	1.003738	1.003738
Glycyl-Glutamine	5.84	6.0152	6.424	5.279	5.33179	5.54295	4.864	4.52352	4.76672	5.738	5.79538	5.79538
O-Acetylcarnitine	7.704	7.93512	8.4744	7.238	7.31038	7.5999	6.849	6.36957	6.71202	7.723	7.80023	7.80023
Djenkolic acid	5.723	5.89469	6.2953	4.88	4.9288	5.124	4.063	3.77859	3.98174	5.506	5.56106	5.56106
Clethodim	3.255	3.35265	3.5805	3.164	3.19564	3.3222	2.83	2.6319	2.7734	3.238	3.27038	3.27038
Val Glu Asn	3.776	3.88928	4.1536	4.263	4.30563	4.47615	4.735	4.40355	4.6403	3.638	3.67438	3.67438
Norrubrofusarin 6-beta-gentiobioside	5.391	5.55273	5.9301	4.132	4.17332	4.3386	3.798	3.53214	3.72204	5.008	5.05808	5.05808
3'-O-Methyladenosine	5.594	5.76182	6.1534	4.856	4.90456	5.0988	4.26	3.9618	4.1748	5.48	5.5348	5.5348
Sugeonol	5.536	5.70208	6.0896	5.102	5.15302	5.3571	5.619	5.22567	5.50662	5.497	5.55197	5.55197
Lichenin	6.298	6.48694	6.9278	5.445	5.49945	5.71725	4.446	4.13478	4.35708	6.11	6.1711	6.1711
Aab(1) avermectin	3.145	3.23935	3.4595	3.976	4.01576	4.1748	5.599	5.20707	5.48702	3.128	3.15928	3.15928
N-Acetyl-D-glucosaminyldiphosphodolichol	4.031	4.15193	4.4341	3.939	3.97839	4.13595	3.606	3.35358	3.53388	4.014	4.05414	4.05414
Cytosine	5.443	5.60629	5.9873	5.264	5.31664	5.5272	3.337	3.10341	3.27026	5.505	5.56005	5.56005
N-lactoyl-Glycine	5.033	5.18399	5.5363	4.56	4.6056	4.788	4.012	3.73116	3.93176	4.968	5.01768	5.01768
Epsilon-(Carboxymethyl)lysine	5.631	5.79993	6.1941	5.29	5.3429	5.5545	5.8	5.394	5.684	5.8	5.858	5.858
Val Glu	5.131	5.28493	5.6441	5.182	5.23382	5.4411	4.522	4.20546	4.43156	4.861	4.90961	4.90961
Fructosyl valine	4.7	4.841	5.17	5.084	5.13484	5.3382	4.64	4.3152	4.5472	4.868	4.91668	4.91668
(R)-(+)-2-Pyrrolidone-5-carboxylic acid	5.718	5.88954	6.2898	5.383	5.43683	5.65215	4.392	4.08456	4.30416	5.512	5.56712	5.56712
Artecanin	4.7	4.841	5.17	4.609	4.65509	4.83945	4.362	4.05666	4.66734	4.683	4.72983	4.72983
[truncated: 3,378 more rows]
