# Supplementary material for: Metabolic modulation of yogurt fermentation kinetics and acidification by Bifidobacterium-starter culture interactions
Source: Front Microbiol. 2026 Jan 23;17:1724590. doi: 10.3389/fmicb.2026.1724590 (PMC12876202; doi:10.3389/fmicb.2026.1724590)
Supplement: Supplementary file 2 [file Data_Sheet_2.csv]

Metabolite	B.animalis 23426+HYY_7_1	B.animalis 23426+HYY_7_2	B.animalis 23426+HYY_7_3	B. bifidum 91+HYY_7_1	B. bifidum 91+HYY_7_2	B. bifidum 91+HYY_7_3	B. longum BB68S+HYY_7_1	B. longum BB68S+HYY_7_2	B. longum BB68S+HYY_7_3	HYY_7_1	HYY_7_2	HYY_7_3
Azaline	4.831	4.735	5.2085	5.82	5.779	6.53027	6.2	6.078	7.11126	5.509	5.804	5.39772
L-Cysteinylglycine disulfide	4.932	4.817	5.2987	3.976	3.558	4.02054	2.939	2.917	3.41289	4.711	4.562	4.24266
PG(PGD1/i-12:0)	4.154	3.634	3.9974	5.889	6.578	7.43314	4.197	4.21	4.9257	2.982	2.484	2.31012
Alfentanil	3.88	3.832	4.2152	4.302	3.05	3.4465	4.885	4.375	5.11875	3.261	3.343	3.10899
PA(20:4(5Z,8Z,11Z,13E)-OH(15S)/16:1(9Z))	3.95	4.086	4.4946	5	5.485	6.19805	3.018	2.996	3.50532	4.235	4.659	4.33287
CL(8:0/8:0/10:0/10:0)	2.147	2.146	2.3606	5.373	5.426	6.13138	2.889	1.82	2.1294	2.152	2.234	2.07762
Gly Pro Val	4.265	4.452	4.8972	6.028	6.102	6.89526	3.107	3.085	3.60945	4.171	3.711	3.45123
3,4,5,6-Tetrahydrohippuric acid	4.304	4.407	4.8477	4.008	3.332	3.76516	3.764	3.626	4.24242	4.543	4.894	4.55142
Arg Ile Phe	4.588	4.855	5.3405	3.855	0.3905	0.441265	3.76	0.3205	0.374985	4.984	5.409	5.03037
Pro Val	3.601	3.6	3.96	4.534	4.631	5.23303	3.292	3.27	3.8259	3.607	3.688	3.42984
13-HODE	4.828	4.773	5.2503	3.323	3.303	3.73239	3.2	3.178	3.71826	4.806	4.678	4.35054
DG(9D3/9D3/0:0)	1.932	3.58	3.938	7.495	7.757	8.76541	7.665	7.683	8.98911	5.638	6.443	5.99199
VITAMIN D2	3.482	3.48	3.828	3.296	3.276	3.70188	5.349	4.94	5.7798	3.487	3.569	3.31917
3,9,15-Tribenzyl-4,10,16-trimethyl-6,12,18-tri(propan-2-yl)-1,7,13-trioxa-4,10,16-triazacyclooctadecane-2,5,8,11,14,17-hexone	3.207	3.194	3.5134	4.797	4.252	4.80476	5.247	4.915	5.75055	4.052	4.911	4.56723
Acetyljujuboside B	4.082	3.721	4.0931	4.865	5.438	6.14494	3.141	3.119	3.64923	3.558	4.508	4.19244
Mammea A/BA	4.33	4.522	4.9742	5.266	5.13	5.7969	5.714	5.534	6.47478	4.776	4.92	4.5756
CDP-DG(18:3(10,12,15)-OH(9)/a-25:0)	4.087	4.251	4.6761	4.01	3.544	4.00472	6.47	6.256	7.31952	4.743	5.064	4.70952
Ginsenoside Rs2	5.433	5.497	6.0467	3.92	0.5483	0.619579	4.153	3.61	4.2237	5.297	5.61	5.2173
Ethametsulfuron-methyl	5.872	5.645	6.2095	5.079	5.064	5.72232	4.913	4.772	5.58324	5.656	5.686	5.28798
PC(LTE4/22:4(7Z,10Z,13Z,16Z))	3.965	3.535	3.8885	4.839	4.594	5.19122	3.431	3.276	3.83292	3.991	4.146	3.85578
Citrusin I	3.666	4.169	4.5859	4.464	4.66	5.2658	4.67	4.545	5.31765	4.416	4.666	4.33938
Clarithromycin	4.999	5.177	5.6947	2.848	3.855	4.35615	5.923	5.74	6.7158	4.657	5.255	4.88715
Hoduloside IV	3.665	3.664	4.0304	3.479	4.097	4.62961	5.394	5.286	6.18462	3.67	3.752	3.48936
Aldosterone 18-glucuronide	2.54	2.538	2.7918	4.039	4.154	4.69402	2.232	2.303	2.69451	3.343	4.549	4.23057
PS(14:0/20:4(6E,8Z,11Z,13E)-2OH(5S,15S))	5.176	5.202	5.7222	3.769	2.821	3.18773	4.772	4.051	4.73967	5.263	5.552	5.16336
Salmefamol	2.958	2.957	3.2527	4.882	4.935	5.57655	4.344	4.272	4.99824	2.963	3.045	2.83185
PG(i-14:0/18:1(12Z)-O(9S,10R))	3.774	3.34	3.674	4.129	4.42	4.9946	4.645	5.117	5.98689	3.761	3.533	3.28569
PA(PGJ2/22:2(13Z,16Z))	2.931	3.69	4.059	5.36	5.812	6.56756	5.772	5.862	6.85854	2.936	3.457	3.21501
Histidylproline	3.27	3.268	3.5948	3.084	3.064	3.46232	5.028	4.964	5.80788	4.512	4.378	4.07154
Ile Lys Lys	3.716	3.715	4.0865	3.53	3.51	3.9663	5.035	4.927	5.76459	3.721	3.803	3.53679
Sn-glycero-3-Phosphoethanolamine	5.368	5.424	5.9664	4.624	4.418	4.99234	4.244	4.113	4.81221	5.335	5.162	4.80066
Sambucinol	4.816	5.155	5.6705	3.047	3.027	3.42051	2.924	2.902	3.39534	4.917	4.795	4.45935
CDP-DG(16:1(9Z)/LTE4)	1.671	3.307	3.6377	4.435	1.47	1.6611	5.156	4.304	5.03568	1.676	4.29	3.9897
Pro Pro Ile	3.365	3.367	3.7037	4.035	4.15	4.6895	4.916	4.793	5.60781	3.251	3.111	2.89323
Digoxigenin bisdigitoxoside	3.323	3.563	3.9193	2.485	2.465	2.78545	5.288	5.485	6.41745	3.5	3.099	2.88207
PS(TXB2/20:5(5Z,8Z,11Z,14Z,17Z))	0.8943	0.893	0.9823	5.596	5.29	5.9777	4.655	4.031	4.71627	0.8988	0.9712	0.903216
Polymyxin	5.762	5.984	6.5824	5.066	4.987	5.63531	5.368	4.997	5.84649	5.705	5.999	5.57907
Inulobiose	7.733	7.859	8.6449	6.997	6.98	7.8874	6.81	6.689	7.82613	7.764	7.56	7.0308
Riboprine	4.909	4.381	4.8191	3.162	3.142	3.55046	3.039	3.017	3.52989	5.118	4.778	4.44354
D-Tagatose	7.244	7.201	7.9211	6.592	6.57	7.4241	6.331	6.217	7.27389	7.202	7.125	6.62625
N-Lauroyl Glutamic acid	2.658	3.275	3.6025	6.548	6.057	6.84441	2.797	2.076	2.42892	4.632	4.693	4.36449
Mandelonitrile rutinoside	6.809	6.846	7.5306	6.075	5.937	6.70881	5.745	5.586	6.53562	6.772	6.616	6.15288
PA(18:1(9Z)-O(12,13)/i-14:0)	3.395	3.394	3.7334	3.209	3.19	3.6047	4.64	3.752	4.38984	3.401	3.482	3.23826
CDP-DG(TXB2/22:6(4Z,7Z,10Z,13Z,16Z,19Z))	3.729	4.718	5.1898	3.43	3.285	3.71205	3.182	3.466	4.05522	4.345	5.18	4.8174
Ile Ile Leu	2.976	2.974	3.2714	3.693	3.65	4.1245	4.861	4.991	5.83947	2.981	3.624	3.37032
Pralmorelin	4.416	4.158	4.5738	5.775	6.096	6.88848	4.679	4.535	5.30595	4.646	4.706	4.37658
postin	2.001	1.999	2.1989	5.045	5.011	5.66243	5.887	6.003	7.02351	3.886	4.394	4.08642
(2S)-3-[3-[(4-Carbamimidoylbenzoyl)amino]propanoylamino]-2-[(4-ethylphenyl)sulfonylamino]propanoic acid	6.993	6.99	7.689	6.01	5.838	6.59694	6.081	5.96	6.9732	6.907	6.813	6.33609
Frangulanine	4.085	4.493	4.9423	6.271	5.993	6.77209	5	4.633	5.42061	4.449	5.101	4.74393
Tyr-gly-glu-pro-lys-leu-asp-ala-gly-val-NH2	1.597	1.595	1.7545	5.236	4.799	5.42287	5.507	5.505	6.44085	1.602	3.673	3.41589
O-Acetyl-L-serine	6.147	6.05	6.655	5.436	5.447	6.15511	5.309	5.258	6.15186	6.009	5.933	5.51769
2-Amino-3-(4-hydroxyphenyl)propanal	3.959	4.033	4.4363	3.784	3.679	4.15727	4.992	4.878	5.70726	4.228	4.08	3.7944
Pro Phe	3.11	2.599	2.8589	2.415	2.396	2.70748	4.52	4.48	5.2416	2.606	2.688	2.49984
PGD2 ethanolamide	3.137	3.135	3.4485	2.951	2.931	3.31203	5.225	5.076	5.93892	3.142	3.224	2.99832
PA(8:0/22:6(4Z,7Z,11E,13Z,15E,19Z)-2OH(10S,17))	4.992	5.088	5.5968	6.23	6.165	6.96645	4.829	4.94	5.7798	5.474	5.984	5.56512
Demethoxyrapamycin	3.198	3.652	4.0172	4.178	2.992	3.38096	4.311	3.994	4.67298	3.981	4.18	3.8874
Alarelin	4.376	4.62	5.082	4.195	3.828	4.32564	3.853	4.316	5.04972	4.647	5.064	4.70952
2-Amino-9-[(2R,4S,5R)-5-(hydroperoxymethyl)-4-hydroxyoxolan-2-yl]-1H-purin-6-one	3.198	2.887	3.1757	4.536	4.049	4.57537	2.58	2.558	2.99286	2.894	3.55	3.3015
CDP-DG(22:6(5Z,8E,10Z,13Z,15E,19Z)-2OH(7S, 17S)/i-17:0)	5.234	5.26	5.786	3.784	3.241	3.66233	4.916	4.319	5.05323	4.712	5.228	4.86204
CDP-DG(18:2(9Z,11Z)/i-20:0)	5.25	5.32	5.852	3.805	3.829	4.32677	1.175	1.623	1.89891	4.876	5.243	4.87599
2(5H)-Furanone	7.02	6.985	7.6835	6.252	6.278	7.09414	6.057	5.945	6.95565	6.938	6.845	6.36585
6-Oxopiperidine-2-carboxylic acid	6.344	6.285	6.9135	5.578	5.489	6.20257	5.175	5.096	5.96232	6.204	6.114	5.68602
Rhizonin A	4.497	4.695	5.1645	4.911	5.305	5.99465	6.09	5.745	6.72165	4.93	5.068	4.71324
Ethenoadenosine	6.921	6.916	7.6076	6.466	6.425	7.26025	5.967	5.913	6.91821	6.9	6.805	6.32865
CDP-DG(PGF1alpha/i-18:0)	2.277	2.508	2.7588	5.27	5.481	6.19353	4.201	4.512	5.27904	3.362	2.225	2.06925
3-Amino-4-methylpentanoic acid	4.372	4.328	4.7608	2.844	2.824	3.19112	3.734	3.208	3.75336	4.374	4.209	3.91437
PS(18:1(9Z)-O(12,13)/16:0)	3.111	3.11	3.421	2.925	2.906	3.28378	5.166	5	5.85	3.116	3.198	2.97414
TYLVALOSIN	3.33	3.348	3.6828	5.477	5.82	6.5766	4.104	4.405	5.15385	3.335	3.417	3.17781
4-O-Methyl-12-O-tetradecanoylphorbol 13-acetate	1.393	1.391	1.5301	1.472	1.197	1.35261	1.101	1.081	1.26477	1.398	1.477	1.37361
PS(24:0/18:3(10,12,15)-OH(9))	4.682	5.075	5.5825	6.515	7.071	7.99023	4.83	5.365	6.27705	4.573	4.886	4.54398
PA(18:3(9Z,12Z,15Z)/20:3(8Z,11Z,14Z)-2OH(5,6))	4.067	4.066	4.4726	5.169	5.287	5.97431	3.758	3.736	4.37112	4.073	4.154	3.86322
Lys Ile Asn Glu	5.013	5.323	5.8553	4.583	5.15	5.8195	5.392	5.689	6.65613	5.097	5.592	5.20056
PG(LTE4/a-17:0)	3.696	3.818	4.1998	5.988	5.93	6.7009	3.748	4.404	5.15268	3.28	4.079	3.79347
3,11-Dihydroxydodecanoylcarnitine	4.96	4.873	5.3603	6.391	5.99	6.7687	3.783	3.773	4.41441	5.057	5.078	4.72254
Lys Ile His	0.121	0.1206	0.13266	3.957	4.243	4.79459	5.939	6.294	7.36398	0.1222	0.1438	0.133734
CDP-DG(20:2(11Z,14Z)/PGF1alpha)	4.375	4.516	4.9676	3.599	3.825	4.32225	4.937	4.612	5.39604	4.663	5.293	4.92249
Tyr Val Arg	1.563	1.562	1.7182	3.588	4.188	4.73244	6.305	6.475	7.57575	1.568	1.648	1.53264
O-Succinyl-L-homoserine	5.954	5.858	6.4438	5.278	5.141	5.80933	4.725	4.441	5.19597	5.956	5.928	5.51304
Leu Glu	4.984	4.864	5.3504	6.183	6.566	7.41958	6.253	6.406	7.49502	4.947	5.435	5.05455
3-Oxododecanoic acid	4.218	4.025	4.4275	4.959	4.757	5.37541	4.797	4.503	5.26851	4.537	4.684	4.35612
(S)-Nerolidol 3-O-[a-L-rhamnopyranosyl-(1->2)-b-D-glucopyranoside]	3.542	3.541	3.8951	4.418	4.482	5.06466	6.68	7.015	8.20755	5.629	5.511	5.12523
Systemin	5.647	5.504	6.0544	5.957	4.247	4.79911	6.176	6.107	7.14519	6.265	6.567	6.10731
PE(24:1(15Z)/22:6(4Z,7Z,11E,13Z,15E,19Z)-2OH(10S,17))	4.138	4.331	4.7641	5.4	5.49	6.2037	1.59	1.569	1.83573	4.066	3.524	3.27732
Neurotensin, trp(11)-	5.884	6.07	6.677	5.376	4.847	5.47711	4.965	4.96	5.8032	6.078	6.214	5.77902
2-Undecen-1-ol	3.943	4.119	4.5309	2.86	2.84	3.2092	2.737	2.715	3.17655	3.884	3.503	3.25779
Losartan N2-glucuronide	4.138	4.549	5.0039	5.161	5.452	6.16076	5.049	4.709	5.50953	3.761	3.971	3.69303
Cyclo(D-Trp-D-Asp-Pro-D-Ile-Leu)	4.503	4.744	5.2184	4.901	4.536	5.12568	3.121	3.751	4.38867	4.244	4.587	4.26591
PE(22:6(4Z,7Z,10Z,13Z,16Z,19Z)/PGJ2)	4.28	4.654	5.1194	4.401	3.554	4.01602	6.082	6.008	7.02936	5.078	4.979	4.63047
PS(5-iso PGF2VI/20:1(11Z))	3.33	2.914	3.2054	6.156	6.179	6.98227	5.257	5.284	6.18228	4.206	4.026	3.74418
Atenolol	0.8176	0.8163	0.89793	4.855	4.524	5.11212	5.242	4.999	5.84883	0.8219	4.222	3.92646
Gamma-Glutamyl-5-hydroxytryptophan	0.1109	0.1106	0.12166	0.2641	3.463	3.91319	5.222	5.442	6.36714	0.1121	0.1321	0.122853
Nelipepimut-S	3.452	3.451	3.7961	3.266	3.246	3.66798	6.474	6.476	7.57692	3.457	3.539	3.29127
(4S,8R)-8,9-Dihydroxy-p-menth-1(6)-en-2-one	4.637	4.574	5.0314	5.598	5.73	6.4749	5.801	5.68	6.6456	4.859	4.849	4.50957
Mocimycin	4.697	3.555	3.9105	5.342	5.585	6.31105	2.742	3.371	3.94407	4.164	4.338	4.03434
3-Pyridinebutanoic acid	3.928	3.828	4.2108	2.613	2.594	2.93122	2.491	2.469	2.88873	3.751	3.882	3.61026
N-Butyl acetate	4.71	4.68	5.148	3.324	3.295	3.72335	3.043	3.021	3.53457	4.626	4.439	4.12827
Goshonoside F6	4.3	4.665	5.1315	6.935	6.778	7.65914	5.474	5.607	6.56019	5.687	6.341	5.89713
Val Leu Asn	2.749	2.747	3.0217	5.776	6.251	7.06363	6.072	6.173	7.22241	3.531	4.998	4.64814
2,5-Dimethyl-4-(1-pyrrolidinyl)-3(2H)-furanone	4.513	4.454	4.8994	3.135	2.713	3.06569	2.61	2.588	3.02796	4.115	4.073	3.78789
Indolophenanthridine	4.613	4.457	4.9027	3.772	2.885	3.26005	2.782	2.759	3.22803	3.928	3.93	3.6549
Delta-Valerolactam	5.296	5.224	5.7464	5.679	5.658	6.39354	5.365	5.263	6.15771	5.31	5.271	4.90203
Nervonic acid	4.359	4.395	4.8345	4.853	4.759	5.37767	4.103	3.328	3.89376	3.665	3.747	3.48471
Ser Leu	4.668	4.992	5.4912	6.093	6.394	7.22522	4.779	4.949	5.79033	4.846	5.461	5.07873
6-Pentyl-1,4-dioxan-2-one	5.096	5.087	5.5957	4.416	4.316	4.87708	4.027	3.955	4.62735	5.186	5.07	4.7151
Dihydrophaseic acid	2.719	2.717	2.9887	4.896	4.374	4.94262	3.119	2.961	3.46437	3.304	3.921	3.64653
Hydroxyprolyl-Proline	3.991	3.823	4.2053	5.567	5.803	6.55739	5.282	5.277	6.17409	4.461	5.254	4.88622
Phytosphingosine	2.913	3.717	4.0887	3.009	2.707	3.05891	2.604	2.582	3.02094	3.939	3.603	3.35079
PC(5-iso PGF2VI/18:2(9Z,12Z))	3.301	3.433	3.7763	4.972	4.772	5.39236	4.231	4.252	4.97484	3.309	3.764	3.50052
DG(22:6(4Z,7Z,10Z,13Z,16Z,19Z)/15:0/0:0)	3.467	3.466	3.8126	3.301	4.318	4.87934	4.56	4.376	5.11992	3.478	3.554	3.30522
Butyryl-L-carnitine	7.929	7.824	8.6064	7.429	7.366	8.32358	7.202	7.074	8.27658	8.002	7.963	7.40559
Forskolin	3.074	3.072	3.3792	4.723	4.41	4.9833	2.972	3.1	3.627	3.079	3.161	2.93973
5-Hydroxyindoleacetate	3.231	3.364	3.7004	3.6	3.467	3.91771	5.037	4.934	5.77278	3.919	3.582	3.33126
Di-homo-gamma-linolenate	4.715	4.687	5.1557	3.401	3.385	3.82505	2.97	2.344	2.74248	4.425	4.035	3.75255
PA(TXB2/17:0)	3.261	2.336	2.5696	5.642	6.457	7.29641	4.555	4.841	5.66397	2.343	3.251	3.02343
12(S)-HETrE	5.994	5.973	6.5703	5.292	5.206	5.88278	4.999	4.908	5.74236	5.969	5.861	5.45073
PS(22:6(5Z,7Z,10Z,13Z,16Z,19Z)-OH(4)/20:1(11Z))	2.547	3.031	3.3341	5.405	5.339	6.03307	5.79	5.782	6.76494	2.62	3.686	3.42798
6-Pentyl-2H-pyran-2-one	4.773	4.763	5.2393	3.664	3.684	4.16292	3.423	3.192	3.73464	4.222	4.395	4.08735
Traumatin	4.486	4.182	4.6002	5.482	5.039	5.69407	2.599	1.978	2.31426	4.509	4.352	4.04736
Decanoylcarnitine	4.854	4.798	5.2778	4.159	4.019	4.54147	4.035	3.851	4.50567	4.845	4.805	4.46865
3-Hydroxyhexanoylcarnitine	2.898	2.896	3.1856	3.182	2.998	3.38774	2.589	2.567	3.00339	2.903	2.985	2.77605
N-Acetylcaprolactam	2.715	3.226	3.5486	2.813	2.815	3.18095	4.091	3.962	4.63554	3.436	3.242	3.01506
Olitoriusin	2.995	2.994	3.2934	2.809	3.636	4.10868	4.856	4.932	5.77044	3	3.082	2.86626
5-Methyl-1H-Benzotriazole	5.062	5.058	5.5638	4.236	4.087	4.61831	3.839	3.732	4.36644	4.974	4.845	4.50585
N,N-Dimethyldodecylamine-N-oxide	6.418	6.561	7.2171	5.776	5.794	6.54722	5.62	5.589	6.53913	6.434	6.377	5.93061
Lyciumoside IX	3.882	3.88	4.268	4.961	5.623	6.35399	5.294	5.504	6.43968	3.887	3.969	3.69117
N-Dodecylsarcosinate	5.552	5.638	6.2018	4.922	4.922	5.56186	4.946	4.773	5.58441	5.56	5.437	5.05641
2(3H)-Benzothiazolethione	4.841	4.783	5.2613	3.949	3.861	4.36293	3.73	3.682	4.30794	4.674	4.63	4.3059
Tuberculostearic acid	6.945	6.975	7.6725	6.296	6.298	7.11674	6.044	5.944	6.95448	6.967	6.881	6.39933
21-Hydroxy-5b-pregnane-3,11,20-trione	3.801	3.21	3.531	3.026	3.006	3.39678	2.903	2.881	3.37077	3.552	3.719	3.45867
3-Dehydrosphinganine	5.302	5.312	5.8432	4.567	4.672	5.27936	4.472	4.501	5.26617	5.369	5.279	4.90947
2-O-Alpha-D-Mannopyranosyl-D-Mannopyranose	5.386	5.443	5.9873	5.06	5.474	6.18562	5.517	5.461	6.38937	5.396	5.358	4.98294
Ganglioside GM1 (d18:0/14:0)	3.492	3.491	3.8401	5.58	5.579	6.30427	4.133	3.909	4.57353	4.674	5.142	4.78206
Coproporphyrin I	3.426	3.425	3.7675	3.464	3.352	3.78776	4.789	4.822	5.64174	3.431	3.513	3.26709
Tetradeca-5,7,9-trienoylcarnitine	5.154	4.032	4.4352	5.296	4.921	5.56073	3.34	4.439	5.19363	3.53	4.898	4.55514
N-Acetyl-b-glucosaminylamine	5.41	5.448	5.9928	4.671	4.645	5.24885	4.459	4.388	5.13396	5.396	5.211	4.84623
Auxin a	3.751	3.961	4.3571	6.152	5.704	6.44552	3.006	3.261	3.81537	4.795	4.799	4.46307
19-Hydroxyprostaglandin E1	5.824	5.863	6.4493	5.217	5.064	5.72232	4.861	4.797	5.61249	5.783	5.688	5.28984
P-CHLOROPHENYLALANINE	8.246	8.226	9.0486	7.355	7.213	8.15069	7.007	6.894	8.06598	8.129	7.936	7.38048
Hypoglycin B	4.863	4.963	5.4593	3.691	3.736	4.22168	3.929	3.849	4.50333	4.572	4.576	4.25568
Ile Ser	3.417	3.436	3.7796	6.087	6.396	7.22748	5.57	5.716	6.68772	3.452	4.631	4.30683
Dimethyltriazenoimidazole carboxamide	5.605	5.582	6.1402	4.872	4.736	5.35168	4.606	4.537	5.30829	5.497	5.388	5.01084
4-Propylphenol	5.586	5.596	6.1556	5.053	4.923	5.56299	4.839	4.801	5.61717	5.683	5.557	5.16801
8-Pentanoylneosolaniol	5.59	5.574	6.1314	4.57	4.524	5.11212	4.595	4.61	5.3937	5.193	5.206	4.84158
PS(22:1(13Z)/20:5(5Z,8Z,11Z,14Z,17Z))	6.661	6.669	7.3359	5.931	5.825	6.58225	5.805	5.634	6.59178	6.611	6.479	6.02547
N,N'-Dicyclohexylurea	6.137	6.145	6.7595	5.498	5.397	6.09861	5.227	5.153	6.02901	6.13	6.022	5.60046
4,5-Dihydrovomifoliol	3.452	3.451	3.7961	4.439	4.043	4.56859	3.143	3.121	3.65157	3.457	3.634	3.37962
2-Carboxy-4-dodecanolide	2.071	2.07	2.277	5.769	5.323	6.01499	2.318	1.744	2.04048	4.69	4.64	4.3152
Diosbulbinoside F	3.5	3.283	3.6113	2.963	2.943	3.32559	2.84	2.818	3.29706	3.154	3.236	3.00948
L-Threonine	2.361	2.36	2.596	4.82	4.339	4.90307	2.054	2.032	2.37744	3.688	3.476	3.23268
27-O-demethylrifabutin	2.66	2.946	3.2406	2.474	2.454	2.77302	5.342	5.822	6.81174	2.665	2.747	2.55471
2-(Methylthio)benzothiazole	6.076	6.063	6.6693	5.387	5.256	5.93928	5.108	5.053	5.91201	5.989	5.894	5.48142
Diphenylamine	5.554	5.576	6.1336	4.708	4.593	5.19009	4.42	4.228	4.94676	5.354	5.241	4.87413
2-Hydroxy-6-(8-tridecenyl)benzoic acid	5.906	5.619	6.1809	4.967	4.822	5.44886	4.68	4.907	5.74119	5.419	5.647	5.25171
2-Hydroxycinnamic acid	6.556	6.5	7.15	6.475	6.772	7.65236	7.319	7.224	8.45208	6.548	6.498	6.04314
Cortolone	3.694	2.883	3.1713	5.347	5.047	5.70311	3.424	3.412	3.99204	4.622	4.122	3.83346
L-Prolinamide, glycyl-L-prolyl-L-arginyl-	3.044	2.991	3.2901	3.664	3.617	4.08721	3.043	2.992	3.50064	3.446	3.308	3.07644
PA(TXB2/a-17:0)	2.493	1.585	1.7435	4.109	5.34	6.0342	3.818	2.941	3.44097	1.591	2.824	2.62632
Butylate	5.611	5.603	6.1633	4.774	4.686	5.29518	4.537	4.444	5.19948	5.072	5.153	4.79229
Capsiate	5.156	5.206	5.7266	4.564	4.478	5.06014	4.359	4.281	5.00877	5.156	5.012	4.66116
PA(18:4(6Z,9Z,12Z,15Z)/PGF1alpha)	5.98	5.92	6.512	5.126	5.101	5.76413	5.037	4.945	5.78565	5.728	5.633	5.23869
Cyclo(D-trp-D-asp-pro-D-val-leu)	2.945	2.745	3.0195	3.296	3.922	4.43186	6.3	6.145	7.18965	2.431	2.819	2.62167
Gamma-Dodecalactone	4.876	4.847	5.3317	4.169	3.97	4.4861	3.98	3.676	4.30092	4.819	4.702	4.37286
(3beta,17alpha,23S)-17,23-Epoxy-3,29-dihydroxy-27-norlanost-8-en-24-one	6.035	6.055	6.6605	5.263	5.238	5.91894	5.164	5.039	5.89563	5.739	5.645	5.24985
PG(18:1(9Z)-O(12,13)/a-25:0)	6.11	6.063	6.6693	5.35	5.094	5.75622	4.899	4.811	5.62887	5.821	5.851	5.44143
Asebotoxin	4.41	3.003	3.3033	3.574	2.799	3.16287	2.925	2.674	3.12858	4.528	3.092	2.87556
N-Eicosapentaenoyl Glutamine	0.02595	0.02585	0.028435	5.102	5.466	6.17658	4.799	5.186	6.06762	0.02624	2.894	2.69142
Arg-Thr-Lys-Arg	5.593	5.574	6.1314	5.021	4.791	5.41383	4.611	4.466	5.22522	5.531	5.494	5.10942
Trihexosylceramide (d18:1/26:1(17Z))	6.028	6.039	6.6429	5.342	5.161	5.83193	5.036	4.96	5.8032	5.808	5.704	5.30472
Raffinose	7.41	7.44	8.184	6.653	6.534	7.38342	6.256	6.151	7.19667	7.344	7.203	6.69879
PS(14:1(9Z)/20:4(8Z,11Z,14Z,17Z))	6.915	6.94	7.634	6.102	5.958	6.73254	5.704	5.518	6.45606	6.463	6.472	6.01896
8(R)-Hydroperoxylinoleic acid	6.314	6.332	6.9652	5.699	5.58	6.3054	5.411	5.304	6.20568	6.178	6.098	5.67114
PC(16:0/14:0)	7.422	7.388	8.1268	6.457	6.321	7.14273	4.731	4.621	5.40657	7.45	7.365	6.84945
Osmundalin	5.343	5.422	5.9642	4.867	4.85	5.4805	4.619	4.454	5.21118	5.455	5.354	4.97922
PC(17:0/PGJ2)	6.953	6.858	7.5438	5.721	5.584	6.30992	3.608	3.506	4.10202	6.784	6.654	6.18822
(2R,3S)-3-(6-Amino-9H-purin-9-yl)nonan-2-ol	5.204	5.351	5.8861	5.219	5.232	5.91216	4.79	4.618	5.40306	5.057	5.139	4.77927
N(6)-(Octanoyl)lysine	4.68	5.024	5.5264	4.036	4.162	4.70306	3.824	3.642	4.26114	4.508	4.792	4.45656
PIPERONYL BUTOXIDE	4.801	4.549	5.0039	4.627	4.58	5.1754	3.861	3.369	3.94173	4.807	4.64	4.3152
Stearic acid	5.315	5.298	5.8278	4.672	4.509	5.09517	4.419	4.264	4.98888	5.168	5.051	4.69743
Retaspimycin	3.438	3.436	3.7796	3.252	3.232	3.65216	3.129	3.106	3.63402	3.443	3.525	3.27825
Cuminaldehyde	5.396	5.338	5.8718	4.777	4.728	5.34264	4.536	4.44	5.1948	5.422	5.336	4.96248
PE(16:0/20:5(5Z,8Z,11Z,14Z,17Z))	5.982	5.96	6.556	5.126	5.062	5.72006	4.905	4.544	5.31648	6.006	5.649	5.25357
Ganglioside GM3 (d18:1/12:0)	1.96	3.136	3.4496	4.831	4.788	5.41044	5.945	5.861	6.85737	1.479	4.04	3.7572
DG(i-14:0/20:5(5Z,8Z,11Z,14Z,16E)-OH(18R)/0:0)	6.34	6.349	6.9839	5.954	5.838	6.59694	5.567	5.279	6.17643	6.577	6.256	5.81808
4-Ethyl-7,11-dimethyldodeca-trans-2-trans-6-1-o-trien-1-al	5.413	5.54	6.094	4.88	4.708	5.32004	4.733	4.562	5.33754	5.293	5.323	4.95039
Carcinine	5.281	4.181	4.5991	3.672	2.306	2.60578	2.802	4.101	4.79817	3.849	4.866	4.52538
Apo-[3-methylcrotonoyl-CoA:carbon-dioxide ligase (ADP-forming)]	5.218	5.509	6.0599	4.041	4.037	4.56181	4.59	4.361	5.10237	4.611	4.578	4.25754
8-HETrE	2.573	4.625	5.0875	5.251	5.152	5.82176	3.921	3.489	4.08213	3.684	3.512	3.26616
Bempedoic acid	5.5	5.517	6.0687	5.002	4.925	5.56525	4.652	4.312	5.04504	5.279	5.111	4.75323
Dodecanol	5.871	5.914	6.5054	5.274	5.13	5.7969	5.064	4.966	5.81022	5.858	5.82	5.4126
Tridecanol	5.044	5.04	5.544	4.434	4.342	4.90646	4.234	4.033	4.71861	5.133	5.075	4.71975
Calcitroic acid	7.121	7.131	7.8441	6.493	6.44	7.2772	6.358	6.253	7.31601	6.998	6.896	6.41328
PIP(PGE1/22:2(13Z,16Z))	2.994	2.44	2.684	3.964	4.678	5.28614	4.68	4.549	5.32233	2.6	2.528	2.35104
Cer(d17:1/PGE2)	5.926	5.947	6.5417	5.298	5.27	5.9551	5.132	4.943	5.78331	6.165	5.868	5.45724
3-Methyl-1-butylamine	7.283	7.28	8.008	6.703	6.598	7.45574	6.45	6.367	7.44939	7.339	7.228	6.72204
Hexylamine	8.041	8.038	8.8418	7.241	7.159	8.08967	7.03	6.948	8.12916	7.917	7.807	7.26051
Dibutylamine	6.501	6.5	7.15	5.781	5.724	6.46812	5.597	5.521	6.45957	6.464	6.358	5.91294
Ile Glu Glu	3.723	4.32	4.752	6.086	6.505	7.35065	6.322	6.581	7.69977	4.465	5.058	4.70394
DEA	4.436	4.437	4.8807	3.716	3.458	3.90754	3.484	3.421	4.00257	4.395	4.276	3.97668
N-Octanoylsphingosine	5.652	4.823	5.3053	3.458	3.049	3.44537	3.763	4.777	5.58909	3.072	5.262	4.89366
Schidigeragenin B	6.483	6.458	7.1038	5.859	5.762	6.51106	5.88	5.747	6.72399	6.591	6.463	6.01059
Dioctyl succinate	9.626	9.63	10.593	8.905	8.834	9.98242	8.69	8.598	10.05966	9.544	9.425	8.76525
PA(LTE4/20:4(8Z,11Z,14Z,17Z))	4.677	5.155	5.6705	5.043	5.228	5.90764	7.456	6.857	8.02269	4.587	4.989	4.63977
Threonylisoleucine	4.839	4.881	5.3691	5.455	5.903	6.67039	4.712	4.842	5.66514	4.869	4.926	4.58118
Manoyl oxide	5.518	5.596	6.1556	4.921	4.806	5.43078	4.785	4.592	5.37264	5.578	5.476	5.09268
(9S,10E,12Z)-9-hydroperoxy-10,12-octadecadienoate	6.528	6.56	7.216	5.397	5.282	5.96866	5.4	5.405	6.32385	6.19	5.967	5.54931
3-[7-[3-(4-Acetyl-3-hydroxy-2-propylphenoxy)-2-hydroxypropoxy]-4-oxo-8-propylchromen-2-yl]propanoic acid	3.383	3.874	4.2614	4.73	5.082	5.74266	5.564	5.633	6.59061	3.364	4.353	4.04829
Tuberoside	5.168	5.031	5.5341	5.083	5.002	5.65226	4.939	4.989	5.83713	5.508	5.248	4.88064
Mosin C	7.772	7.786	8.5646	6.908	6.844	7.73372	6.688	6.667	7.80039	7.603	7.457	6.93501
PC(18:0/18:2(9Z,12Z))	7.059	6.986	7.6846	6.325	6.223	7.03199	3.629	3.699	4.32783	7.425	7.327	6.81411
Cer(d18:0/20:4(5Z,8Z,11Z,14Z)-OH(16R))	5.814	5.806	6.3866	5.456	5.446	6.15398	5.326	5.321	6.22557	6.262	6.024	5.60232
PE(20:4(6E,8Z,11Z,13E)-2OH(5S,15S)/20:0)	7.404	7.373	8.1103	6.294	6.179	6.98227	1.745	1.724	2.01708	7.267	7.124	6.62532
GPCho(12:0/12:0)	6.469	6.541	7.1951	5.631	5.446	6.15398	5.037	4.8	5.616	6.377	6.298	5.85714
Contignasterol	6.722	6.732	7.4052	6.048	5.968	6.74384	5.876	5.689	6.65613	6.613	6.468	6.01524
Delta-Tocotrienol	5.529	5.809	6.3899	5.298	5.309	5.99917	4.748	4.884	5.71428	5.66	5.827	5.41911
Lubiprostone	7.686	7.696	8.4656	7.028	6.967	7.87271	6.83	6.731	7.87527	7.642	7.515	6.98895
Astromicin	6.696	6.713	7.3843	5.895	5.833	6.59129	5.746	5.625	6.58125	6.445	6.342	5.89806
Phoenicoxanthin	5.965	5.995	6.5945	5.319	5.228	5.90764	5.237	5.003	5.85351	6.017	5.915	5.50095
28-Homobrassinolide	6.569	6.572	7.2292	5.917	5.868	6.63084	5.775	5.61	6.5637	6.454	6.322	5.87946
Scymnol	5.784	5.82	6.402	5.139	5.152	5.82176	4.991	4.871	5.69907	5.892	5.747	5.34471
DG(PGE2/a-17:0/0:0)	5.716	5.675	6.2425	4.955	5.023	5.67599	4.854	4.9	5.733	5.491	5.469	5.08617
Squamoxinone C	6.868	6.904	7.5944	6.094	5.975	6.75175	5.868	5.685	6.65145	6.882	6.787	6.31191
Ovalicin	6.174	6.166	6.7826	5.442	5.391	6.09183	5.218	5.128	5.99976	6.11	5.991	5.57163
Cholesterol glucuronide	6.897	6.897	7.5867	6.134	6.026	6.80938	5.895	5.772	6.75324	6.812	6.665	6.19845
Cholesteryl glucoside	6.379	6.369	7.0059	5.68	5.549	6.27037	5.411	5.296	6.19632	6.349	6.184	5.75112
Actinidic acid	7.298	7.293	8.0223	6.557	6.456	7.29528	6.291	6.155	7.20135	7.234	7.098	6.60114
DG(15:0/22:6(4Z,7Z,10Z,13Z,16Z,19Z)/0:0)	6.279	6.259	6.8849	5.915	5.884	6.64892	5.756	5.726	6.69942	6.578	6.43	5.9799
Octadecanol	5.957	5.936	6.5296	5.235	5.136	5.80368	5.085	5.066	5.92722	6.275	6.223	5.78739
SM(d18:0/22:1(13Z)(OH))	5.517	5.409	5.9499	5.068	4.407	4.97991	3.785	3.763	4.40271	5.675	5.466	5.08338
Diethylamine	4.746	4.727	5.1997	4.055	3.954	4.46802	3.819	3.726	4.35942	4.692	4.559	4.23987
Alisol A 24-acetate	6.173	6.163	6.7793	5.377	5.27	5.9551	5.113	4.977	5.82309	6.069	5.968	5.55024
Oleoyl-estrone	5.937	5.966	6.5626	5.2	5.19	5.8647	4.885	4.764	5.57388	5.726	5.648	5.25264
MG(a-21:0/0:0/0:0)[rac]	5.647	5.442	5.9862	4.67	4.415	4.98895	4.422	4.33	5.0661	5.271	5.228	4.86204
DG(9D5/9D3/0:0)	6.962	6.982	7.6802	6.696	6.693	7.56309	6.609	6.592	7.71264	7.456	7.34	6.8262
(1(10)E,4a,5E)-1(10),5-Germacradiene-12-acetoxy-4,11-diol	6.383	6.369	7.0059	5.538	5.456	6.16528	5.273	5.183	6.06411	6.232	6.121	5.69253
T-4-AMINOCROTONIC ACID (TACA)	4.465	4.44	4.884	4.879	4.701	5.31213	4.962	4.999	5.84883	4.607	4.783	4.44819
MGDG(12:0/16:0)	4.198	3.046	3.3506	5.771	5.546	6.26698	3.506	1.144	1.33848	1.463	1.543	1.43499
Chenodeoxycholylarginine	6.505	6.493	7.1423	5.796	5.764	6.51332	5.593	5.496	6.43032	6.47	6.361	5.91573
DG(11D5/9D3/0:0)	5.859	5.949	6.5439	5.269	5.133	5.80029	5.025	4.897	5.72949	6.026	5.941	5.52513
(6S)-Tetrahydro-L-biopterin	6.423	6.414	7.0554	5.801	5.718	6.46134	5.559	5.461	6.38937	6.462	6.341	5.89713
6-Hydroxydesacetyluvaricin (incorr.)	5.802	5.77	6.347	5.117	5.149	5.81837	4.718	4.536	5.30712	5.651	5.604	5.21172
DG(22:5(4Z,7Z,10Z,13Z,16Z)/22:6(4Z,7Z,10Z,13Z,16Z,19Z)/0:0)	6.98	7.012	7.7132	6.163	5.966	6.74158	3.92	3.523	4.12191	7.326	7.25	6.7425
Beta-D-Glucopyranosylurea	4.525	4.53	4.983	3.856	3.737	4.22281	3.53	3.458	4.04586	4.414	4.263	3.96459
PC(18:1(9Z)/14:0)	5.622	5.318	5.8498	4.541	3.594	4.06122	3.491	3.469	4.05873	6.7	6.728	6.25704
Pregnanetriolone	4.965	5.009	5.15927	3.757	2.921	3.30073	2.007	1.985	2.32245	5.817	5.837	5.42841
Ile Arg	3.972	4.431	4.56393	6.397	6.482	7.32466	7.195	7.168	8.38656	5.153	5.975	5.55675
Prolyl-Histidine	6.59	6.485	6.67955	7.549	7.517	8.49421	7.107	6.889	8.06013	7.304	7.321	6.80853
Zalcitabine	5.6	5.638	5.80714	5.032	4.962	5.60706	4.817	4.734	5.53878	5.787	5.672	5.27496
Cropropamide	6.132	6.146	6.33038	5.411	5.283	5.96979	5.108	5.034	5.88978	6.023	5.886	5.47398
Asparaginylglutamine	5.658	5.677	5.84731	4.948	4.808	5.43304	4.642	4.565	5.34105	5.539	5.411	5.03223
Histidylglutamine	6.337	6.352	6.41552	5.632	5.484	6.19692	5.32	5.243	6.13431	6.236	6.097	5.67021
1,2,5-Trihydroxypyrrole-3-sulfonic acid	6.03	6.031	6.09131	5.316	5.152	5.82176	4.981	4.899	5.73183	5.887	5.758	5.35494
Ecgonine	5.545	5.515	5.57015	4.868	4.831	5.45903	4.884	4.864	5.69088	5.587	5.478	5.09454
Cyclopamine	5.699	5.674	5.73074	5.086	5.115	5.77995	4.913	4.803	5.61951	5.804	5.714	5.31402
Sclareol oxide	6.202	6.24	6.3024	5.518	5.435	6.14155	5.342	5.258	6.15186	6.161	6.057	5.63301
2-(Quinolin-8-yloxy)propanoic acid	4.965	4.98	5.0298	4.007	4.109	4.64317	3.958	3.78	4.4226	4.684	4.628	4.30404
3-Amino-2-methoxynonadec-5-en-4-ol	6.093	6.149	6.21049	5.419	5.338	6.03194	5.255	5.128	5.99976	6.124	6.039	5.61627
DG(PGD2/0:0/i-18:0)	5.659	5.411	5.46511	4.37	2.926	3.30638	2.823	2.801	3.27717	6.19	6.11	5.6823
25-Acetylvulgaroside	5.94	5.956	6.01556	5.296	5.179	5.85227	5.037	4.956	5.79852	5.83	5.695	5.29635
PC(16:1(9Z)/18:1(11Z))	5.381	5.045	5.09545	4.022	3.519	3.97647	1.872	1.954	2.28618	6.417	6.488	6.03384
Nocloprost	5.453	5.441	5.49541	4.621	4.563	5.15619	4.539	4.296	5.02632	5.223	5.149	4.78857
(1R,4R,5S)-1-[(1S)-1-Hydroxy-2-methylpropyl]-4-propyl-6-oxa-2-azabicyclo[3.2.0]heptane-3,7-dione	5.778	5.779	5.83679	4.882	4.761	5.37993	4.572	4.469	5.22873	5.377	5.258	4.88994
Methenamine	5.33	5.316	5.36916	4.692	4.629	5.23077	4.498	4.42	5.1714	5.322	5.196	4.83228
DG(20:4(8Z,11Z,14Z,17Z)/14:1(9Z)/0:0)	6.05	6.04	6.1004	5.314	5.162	5.83306	4.981	4.946	5.78682	6.009	5.913	5.49909
PG(PGE1/20:4(8Z,11Z,14Z,17Z))	6.438	6.465	6.52965	5.531	5.365	6.06245	3.066	3.044	3.56148	6.675	6.576	6.11568
(+/-)8(9)-EET Ethanolamide	6.667	6.683	6.74983	5.809	5.646	6.37998	4.537	4.329	5.06493	6.902	6.825	6.34725
Ile Ala Tyr	4.323	3.767	3.80467	5.888	5.74	6.4862	6.494	6.301	7.37217	4.842	5.323	4.95039
Glycerol 2-(9Z,12Z-octadecadienoate) 1-hexadecanoate 3-O-[alpha-D-galactopyranosyl-(1->6)-beta-D-galactopyranoside]	5.899	5.918	5.97718	4.674	4.343	4.90759	4.692	4.045	4.73265	6.32	6.309	5.86737
Muricin D	6.322	6.322	6.38522	5.669	5.654	6.38902	5.264	5.117	5.98689	6.181	6.141	5.71113
Pirfenidone	5.797	5.548	5.60348	5.344	4.945	5.58785	4.476	4.244	4.96548	6.125	6.016	5.59488
3,8-Dihydroxy-6-methoxy-7(11)-eremophilen-12,8-olide	6.415	6.419	6.48319	5.706	5.642	6.37546	5.494	5.39	6.3063	6.4	6.265	5.82645
20-Hydroxy-leukotriene E4	6.808	6.813	6.88113	6.264	6.246	7.05798	6.066	5.952	6.96384	6.883	6.762	6.28866
Lys Gly	2.629	2.627	2.65327	4.813	4.696	5.30648	4.449	4.398	5.14566	2.999	4.03	3.7479
14,15-DiHETrE	5.905	5.947	6.00647	5.142	5.003	5.65339	4.99	4.726	5.52942	6.308	6.235	5.79855
CL(16:0/16:0/20:4(5Z,8Z,11Z,14Z)/16:1(9Z))	6.518	6.512	6.57712	5.661	5.449	6.15737	4.256	4.195	4.90815	6.796	6.773	6.29889
GPCho(16:0/14:1)	6.17	6.167	6.22867	5.306	5.006	5.65678	4.069	3.757	4.39569	6.45	6.408	5.95944
Annonacin	6.34	6.331	6.39431	5.476	5.274	5.95962	5.189	5.011	5.86287	6.417	6.333	5.88969
TG(10:0/8:0/8:0)	6.026	6.001	6.06101	4.789	4.543	5.13359	4.692	4.374	5.11758	6.03	6.063	5.63859
2-Hexaprenyl-3-methyl-5-hydroxy-6-methoxy-1,4-benzoquinone	6.447	6.447	6.51147	5.653	5.529	6.24777	5.413	5.264	6.15888	6.324	6.205	5.77065
4,4'-Dioctyldiphenylamine	6.538	6.528	6.59328	5.7	5.581	6.30653	5.42	5.309	6.21153	6.192	6.039	5.61627
Cucurbic acid	5.539	5.539	5.59439	4.978	4.905	5.54265	4.762	4.646	5.43582	5.615	5.477	5.09361
MG(0:0/20:3(6,8,11)-OH(5)/0:0)	6.192	6.212	6.27412	5.502	5.438	6.14494	5.309	5.192	6.07464	6.105	6.024	5.60232
PS(15:0/5-iso PGF2VI)	5.614	5.926	5.98526	5.704	5.574	6.29862	4.004	3.132	3.66444	5.657	6.201	5.76693
DG(10:0/20:4(5Z,8Z,11Z,14Z)-OH(18R)/0:0)	5.632	5.675	5.73175	5.143	5.071	5.73023	4.693	4.473	5.23341	5.552	5.458	5.07594
DG(18:3(9,11,15)-OH(13)/0:0/10:0)	6.047	6.061	5.75795	5.403	5.438	6.14494	5.016	4.841	5.66397	5.946	5.841	5.43213
9H-Fluorene-9-carboxamide, 9-(3-aminopropyl)-	4.425	4.492	4.2674	5.088	5.152	5.82176	5.989	5.823	6.81291	4.326	4.322	4.01946
Cer(d17:1/LTE4)	6.484	6.439	6.11705	6.134	6.065	6.85345	5.986	6.002	7.02234	6.912	6.766	6.29238
(6E,8R,10Z)-8-hydroxy-3-oxohexadecadienoic acid	6.23	6.244	5.9318	5.454	5.313	6.00369	5.251	5.086	5.95062	5.92	5.832	5.42376
Bullatetrocin	6.819	6.862	6.5189	5.992	5.841	6.60033	5.73	5.546	6.48882	6.911	6.794	6.31842
12-(3,4-Dimethyl-5-pentylfuran-2-yl)dodecanoylcarnitine	6.448	6.442	6.1199	5.788	5.726	6.47038	5.615	5.518	6.45606	6.517	6.404	5.95572
Butylisopropylamine	6.511	6.508	6.1826	5.841	5.763	6.51219	5.637	5.541	6.48297	6.481	6.359	5.91387
Octylamine	6.368	6.361	6.04295	5.682	5.609	6.33817	5.492	5.39	6.3063	6.326	6.209	5.77437
TG(16:0/18:1(9Z)/20:4(5Z,8Z,11Z,14Z))	6.947	6.938	6.5911	6.072	5.982	6.75966	5.881	5.687	6.65379	6.856	6.752	6.27936
Glucosylsphingosine	5.912	5.928	5.6316	5.702	5.67	6.4071	5.608	5.547	6.48999	6.264	6.021	5.59953
Lobucavir	6.117	6.104	5.7988	5.429	5.359	6.05567	5.226	5.156	6.03252	6.104	5.988	5.56884
Echinocystic acid	5.512	5.499	5.22405	5.259	5.258	5.94154	5.137	5.121	5.99157	5.923	5.74	5.3382
Rocuronium	5.895	5.911	5.61545	5.352	5.346	6.04098	5.16	5.013	5.86521	6.008	5.852	5.44236
DG(11D5/11D3/0:0)	5.377	5.144	4.8868	4.665	4.766	5.38558	4.142	4.569	5.34573	5.275	5.259	4.89087
4alpha-carboxy-4beta,14alpha-dimethyl-9beta,19-cyclo-5alpha-ergost-24(241)-en-3beta-ol	5.554	5.516	5.2402	5.192	5.176	5.84888	5.104	4.998	5.84766	5.866	5.547	5.15871
PE(18:1/0:0)	5.704	5.799	5.50905	5.619	5.559	6.28167	4.564	4.218	4.93506	5.749	5.497	5.11221
DG(18:3(9,11,15)-OH(13)/0:0/8:0)	5.596	5.685	5.40075	5.529	5.467	6.17771	5.052	4.818	5.63706	5.869	5.809	5.40237
DG(PGE2/12:0/0:0)	6.883	6.93	6.5835	6.109	6.013	6.79469	6.05	5.922	6.92874	6.806	6.686	6.21798
Leu Val	3.755	3.841	3.64895	5.415	6.152	6.95176	5.893	5.807	6.79419	4.279	4.798	4.46214
Ethyl 4-methyl-5-(1-methylethoxy)-9H-pyrido(3,4-b)indole-3-carboxylate	4.664	4.602	4.3719	3.725	3.674	4.15162	4.102	3.549	4.15233	4.457	4.34	4.0362
Ecdysone	7.012	7.023	6.67185	6.304	6.205	7.01165	6.111	5.9	6.903	6.963	6.794	6.31842
DG(18:2n6/0:0/18:3n3)	5.895	5.951	5.65345	5.113	4.972	5.61836	4.871	4.733	5.53761	5.471	5.436	5.05548
Squamocin L	6.785	6.798	6.4581	6.007	5.935	6.70655	5.854	5.794	6.77898	6.584	6.441	5.99013
Bullatanocin	7.679	7.705	7.31975	6.771	6.69	7.5597	6.666	6.594	7.71498	7.541	7.396	6.87828
Heteroxanthin	6.504	6.578	6.2491	5.556	5.387	6.08731	5.528	5.362	6.27354	6.311	6.186	5.75298
TG(8:0/12:0/i-14:0)	6.069	5.985	5.68575	5.493	5.453	6.16189	5.202	5.265	6.16005	6.125	6.137	5.70741
2-Pentadecylfuran	5.342	5.413	5.14235	4.796	4.658	5.26354	4.613	4.416	5.16672	5.369	5.339	4.96527
PI(22:6(4Z,7Z,11E,13Z,15E,19Z)-2OH(10S,17)/22:2(13Z,16Z))	5.428	5.349	5.08155	6.225	6.489	7.33257	6.311	6.635	7.76295	5.425	5.631	5.23683
Undecylenic acid	5.405	5.701	5.41595	5.13	5.124	5.79012	4.468	4.718	5.52006	5.46	5.78	5.3754
Surfactin	6.067	6.066	5.7627	6.864	6.884	7.77892	5.758	5.736	6.71112	6.072	6.469	6.01617
SM(d16:1/22:0)	6.34	6.278	5.9641	5.824	5.528	6.24664	5.132	1.908	2.23236	6.855	6.686	6.21798
DG(18:0/0:0/20:3(8Z,11Z,14Z)-2OH(5,6))	6.926	6.935	6.58825	6.704	6.703	7.57439	6.637	6.606	7.72902	7.323	7.097	6.60021
DG(18:1(9Z)-O(12,13)/0:0/i-16:0)	5.951	6.177	5.86815	5.055	5.234	5.91442	5.269	5.144	6.01848	5.913	5.745	5.34285
10,20-Dihydroxyeicosanoic acid	6.931	6.998	6.6481	5.848	6.166	6.96758	5.949	6.232	7.29144	6.899	6.874	6.39282
DG(18:0/16:1(9Z)/0:0)	6.546	6.659	6.32605	6.065	6.079	6.86927	5.98	5.866	6.86322	6.689	6.543	6.08499
LysoPC(20:1(11Z)/0:0)	6.232	6.258	5.9451	5.82	5.798	6.55174	5.774	5.749	6.72633	6.552	6.372	5.92596
PE(22:0/15:0)	6.909	6.934	6.5873	6.113	6.021	6.80373	5.956	5.834	6.82578	6.736	6.598	6.13614
N-Oleoyl Arginine	7.196	7.206	6.8457	6.684	6.687	7.55631	6.639	6.602	7.72434	7.381	7.25	6.7425
Surfactin B	5.383	5.382	5.1129	6.599	6.511	7.35743	5.074	5.052	5.91084	5.388	5.47	5.0871
Palmitoyl Ethanolamide	5.074	5.108	4.8526	4.31	4.116	4.65108	4.244	3.919	4.58523	5.186	5.083	4.72719
Cholesteryl ferulate	6.46	6.508	6.1826	5.763	5.709	6.45117	5.556	5.426	6.34842	6.458	6.281	5.84133
Cycloheptyl	6.693	6.69	6.3555	5.979	5.908	6.67604	5.786	5.707	6.67719	6.662	6.549	6.09057
Alfaprostolum	5.642	5.539	5.26205	5.66	5.677	6.41501	4.998	4.68	5.4756	5.798	5.643	5.24799
(Z)-9-Cycloheptadecen-1-one	5.625	5.701	5.41595	5.052	4.898	5.53474	4.874	4.699	5.49783	5.547	5.557	5.16801
Amafolone	5.829	5.823	5.53185	5.194	5.173	5.84549	5.012	4.789	5.60313	6.055	5.764	5.36052
Docosadienoate (22:2n6)	6.06	6.091	5.78645	5.271	5.175	5.84775	5.204	5.063	5.92371	5.887	5.788	5.38284
Ser Ala Val Thr Ala	3.641	4.239	4.02705	6.487	5.975	6.75175	4.957	4.858	5.68386	3.666	4.316	4.01388
(+/-)-Pelletierine	5.215	5.225	4.96375	4.522	4.408	4.98104	4.344	4.247	4.96899	5.133	5.067	4.71231
3-trans-p-Coumaroylrotundic acid	3.294	0.6804	0.64638	3.702	3.683	4.16179	0.4574	0.4431	0.518427	0.6857	0.7519	0.699267
LysoPC(18:1(11Z)/0:0)	5.492	5.461	5.18795	5.232	5.223	5.90199	4.62	4.418	5.16906	5.612	5.542	5.15406
Decylubiquinone	5.418	5.786	5.4967	4.864	4.728	5.34264	4.383	4.33	5.0661	5.472	5.361	4.98573
15-hydroxyicosanoic acid	5.615	5.471	5.19745	4.906	4.821	5.44773	4.34	4.402	5.15034	5.6	5.078	4.72254
Ricinoleic acid	4.626	4.902	4.6569	4.946	4.973	5.61949	4.12	4.004	4.68468	4.875	4.937	4.59141
Prostaglandin A2	6.438	5.451	5.17845	4.809	4.234	4.78442	4.119	5.253	6.14601	5.205	5.984	5.56512
4-Piperidinone, 1-hydroxy-2,2,6,6-tetramethyl-	5.504	4.41	4.1895	4.077	3.478	3.93014	3.527	4.538	5.30946	4.561	5.323	4.95039
Arabinofuranosylthymine	0.08389	3.632	3.4504	0.05643	0.05407	0.0610991	5.43	5.333	6.23961	0.08478	0.1005	0.093465
N-Linoleoyl Histidine	5.023	5.094	4.8393	4.227	4.093	4.62509	4.063	3.832	4.48344	4.911	5.027	4.67511
Docosahexaenoyl Ethanolamide	5.46	5.511	5.23545	4.637	4.641	5.24433	4.572	3.899	4.56183	5.459	5.401	5.02293
N-Nervonoyl Methionine	4.004	3.906	3.7107	3.843	3.564	4.02732	3.764	3.695	4.32315	4.682	4.469	4.15617
PIP(PGE2/20:0)	3.451	2.842	2.6999	5.119	5.377	6.07601	5.888	5.637	6.59529	4.096	4.855	4.51515
PC(P-16:0/18:1(12Z)-2OH(9,10))	5.725	5.768	5.4796	4.966	5.06	5.7178	4.947	4.637	5.42529	6.051	5.699	5.30007
Deferoxamine	5.399	5.412	5.1414	4.556	4.624	5.22512	4.502	4.372	5.11524	5.013	4.948	4.60164
Methapyrilene	5.508	5.545	5.26775	4.89	4.718	5.33134	4.349	4.362	5.10354	5.383	5.145	4.78485
8,9-Epoxyeicosatrienoic acid	5.727	5.798	5.5081	5.407	5.403	6.10539	5.027	4.835	5.65695	5.521	5.505	5.11965
Val Ala Leu	3.506	3.605	3.42475	6.289	6.342	7.16646	5.905	5.972	6.98724	4.42	5.05	4.6965
4-Hydroxycitrulline	5.845	5.854	5.5613	5.376	5.416	6.12008	5.301	5.199	6.08283	6.116	5.974	5.55582
Basilimoside	4.607	4.64	4.408	3.8	3.667	4.14371	3.534	3.705	4.33485	4.709	4.571	4.25103
N-(3-Methylbut-2-EN-1-YL)-9H-purin-6-amine	5.67	5.701	5.41595	5.269	5.249	5.93137	5.035	4.892	5.72364	5.744	5.637	5.24241
N-Lauroyl Glutamine	4.722	4.963	4.71485	4.551	4.576	5.17088	4.46	4.449	5.20533	5.181	5.191	4.82763
SM(d20:1/PGD1)	6.472	6.482	6.1579	5.809	5.754	6.50202	5.563	5.435	6.35895	6.361	6.242	5.80506
Nepetaside	6.127	6.143	5.83585	5.596	5.571	6.29523	5.361	5.237	6.12729	6.248	6.119	5.69067
CL(18:0/18:0/20:4(5Z,8Z,11Z,14Z)/18:0)	7.099	7.024	6.6728	6.118	5.992	6.77096	3.077	3.055	3.57435	7.14	7.043	6.54999
Xi-3-Nonenoic acid	5.792	5.877	5.58315	5.255	5.232	5.91216	5.049	4.99	5.8383	5.905	5.815	5.40795
(1R,2R,4R,5S)-(+)-p-Menthane-2,5-diol	5.611	5.607	5.32665	4.888	4.804	5.42852	4.705	4.548	5.32116	5.646	5.409	5.03037
Creatine ethyl ester	5.693	5.822	5.5309	4.605	4.561	5.15393	4.771	4.592	5.37264	5.282	5.179	4.81647
N-Lauroyl Threonine	3.568	3.566	3.3877	4.353	4.284	4.84092	3.259	3.236	3.78612	3.71	3.655	3.39915
Sterebin A	4.052	4.235	4.02325	3.625	3.275	3.70075	3.419	3.377	3.95109	3.824	4.084	3.79812
15-Deoxyprostaglandin J2	5.998	5.917	5.62115	5.244	4.954	5.59802	4.978	5.008	5.85936	5.776	5.771	5.36703
2-cis,4-trans-xanthoxin	4.621	4.474	4.2503	3.872	4.156	4.69628	3.213	3.61	4.2237	4.378	4.304	4.00272
Alpha-CEHC	5.162	5.236	4.9742	4.688	4.58	5.1754	4.235	4.155	4.86135	5.153	5.002	4.65186
N-Nervonoyl Cysteine	4.333	4.098	3.8931	3.542	3.97	4.4861	3.815	3.702	4.33134	4.67	4.523	4.20639
Arginylglutamine	5.496	5.5	5.225	4.705	4.556	5.14828	4.412	4.358	5.09886	5.258	5.148	4.78764
PC(16:0/18:2(9Z,12Z))	7.623	7.538	7.1611	6.772	6.686	7.55518	5.108	4.82	5.6394	7.91	7.818	7.27074
Isoambrettolide	5.971	5.903	5.60785	5.201	5.101	5.76413	4.986	5.09	5.9553	5.638	5.81	5.4033
Cetyl recinoleate	5.391	5.562	5.2839	4.742	4.7	5.311	4.567	4.578	5.35626	5.595	5.505	5.11965
4-Androstenediol	3.052	3.088	2.9336	2.417	2.793	3.15609	2.356	2.39	2.7963	3.034	3.069	2.85417
3,7-Dimethyl-5-octene-1,7-diol 1-glucoside	5.607	3.697	3.51215	3.628	3.405	3.84765	2.781	4.419	5.17023	4.248	5.247	4.87971
3-Hydroxyocta-2,4-dienoylcarnitine	5.192	5.221	4.95995	4.421	4.365	4.93245	4.185	4.152	4.85784	5.069	4.898	4.55514
Dihydrozeatin	5.619	5.626	5.3447	4.802	4.688	5.29744	4.509	4.441	5.19597	5.402	5.282	4.91226
PC(18:1(11Z)/18:2(9Z,12Z))	7.423	7.331	6.96445	6.569	6.46	7.2998	4.191	3.982	4.65894	7.629	7.531	7.00383
4-Hydroxyretinoic acid	5.86	5.604	5.3238	4.886	4.761	5.37993	4.701	4.961	5.80437	5.39	5.65	5.2545
Gonal	5.533	5.592	5.3124	4.942	4.88	5.5144	4.841	4.77	5.5809	5.518	5.526	5.13918
PE(14:0/18:1(11Z))	4.024	3.739	3.55205	1.658	1.639	1.85207	3.578	2.894	3.38598	1.846	4.11	3.8223
Cortol	3	2.999	2.84905	5.076	4.821	5.44773	2.692	2.669	3.12273	3.523	3.822	3.55446
7-Hydroxydecanoylcarnitine	3.311	3.31	3.1445	3.777	3.592	4.05896	3.002	2.98	3.4866	3.316	3.401	3.16293
Cholic Acid	5.783	5.857	5.56415	5.196	5.125	5.79125	5.081	4.786	5.59962	5.677	5.583	5.19219
Octanol	5.883	5.96	5.662	5.278	5.13	5.7969	5.014	4.941	5.78097	5.685	5.767	5.36331
17alpha,21-Dihydroxypregnenolone	4.253	4.16	3.952	5.193	4.846	5.47598	3.378	3.419	4.00023	4.567	4.452	4.14036
NH-DVal(NMe)-Val-OMe	3.938	4.081	3.87695	7.062	7.142	8.07046	6.13	6.058	7.08786	5.179	5.921	5.50653
Nandrolone	5.697	5.552	5.2744	4.772	4.718	5.33134	4.582	4.892	5.72364	5.313	5.547	5.15871
Leu Ile Tyr Thr Asn	1.776	1.774	1.6853	4.925	4.848	5.47824	3.955	4.903	5.73651	1.781	3.63	3.3759
Malvalic acid	5.308	5.336	5.0692	4.563	4.379	4.94827	4.33	4.225	4.94325	5.182	5.213	4.84809
(9Z)-(13S)-12,13-epoxyoctadeca-9,11-dienoate	6.132	6.133	5.82635	5.321	5.267	5.95171	5.091	5.007	5.85819	5.986	5.882	5.47026
2',3'-Dideoxyadenosine	5.326	5.3	5.035	4.536	4.462	5.04206	4.299	4.248	4.97016	5.195	5.076	4.72068
2-Aminopurine	5.839	5.822	5.5309	5.12	5.08	5.7404	4.905	4.847	5.67099	5.787	5.654	5.25822
Val Ser Ser Ser Leu	2.878	3.424	3.2528	5.713	5.638	6.37094	0.329	0.3174	0.371358	3.455	3.848	3.57864
Vulgarin	4.507	4.782	4.5429	3.888	4.002	4.52226	3.645	3.844	4.49748	4.592	4.806	4.46958
Cocamidopropyl Betaine	5.295	5.327	5.06065	4.594	4.517	5.10421	4.324	4.247	4.96899	5.263	5.164	4.80252
Phytuberin	6.003	6.007	5.70665	5.257	5.153	5.82289	4.984	4.935	5.77395	5.87	5.799	5.39307
(+/-)-threo-1-(p-Hydroxyphenyl)propylene glycol 4'-glucoside	5.355	5.389	5.11955	4.83	4.728	5.34264	4.599	4.6	5.382	5.461	5.336	4.96248
Bisacurone epoxide	6.152	6.143	5.83585	5.385	5.3	5.989	5.13	5.064	5.92488	6.003	5.911	5.49723
2,5-Dimethylbenzaldehyde	5.306	5.309	5.04355	4.731	4.523	5.11099	4.41	4.414	5.16438	5.266	5.192	4.82856
Benzyl glycinate	4.206	4.192	3.9824	5.723	5.803	6.55739	3.792	4.396	5.14332	4.288	4.247	3.94971
(+/-)-2,2,6-Trimethylcyclohexanone	5.826	5.826	5.5347	5.174	5.071	5.73023	4.933	4.882	5.71194	5.781	5.721	5.32053
Tris(2-butoxyethyl) phosphate	6.972	6.935	6.58825	6.063	5.885	6.65005	5.764	5.63	6.5871	6.79	6.52	6.0636
Pravastatin lactone	3.713	3.801	3.61095	5.331	4.837	5.46581	3.129	3.04	3.5568	4.004	4.103	3.81579
Sorbitan stearate	3.491	3.489	3.31455	5.305	5.111	5.77543	3.975	3.159	3.69603	3.496	3.578	3.32754
Leu Pro Thr	2.232	2.964	2.8158	6.288	6.723	7.59699	6.67	6.582	7.70094	4.018	4.032	3.74976
7-Hydroxyoctanoic acid	5.735	5.729	5.44255	5.067	5.003	5.65339	4.826	4.752	5.55984	5.693	5.623	5.22939
Xi-8-Hydroxyhexadecanedioic acid	2.603	4.112	3.9064	5.846	5.428	6.13364	4.099	3.776	4.41792	3.926	4.375	4.06875
Behenic acid	6.136	5.962	5.6639	5.172	5.239	5.92007	5.02	5.327	6.23259	5.96	6.202	5.76786
Styrene	5.695	5.725	5.43875	5.096	5.042	5.69746	4.837	4.822	5.64174	5.772	5.608	5.21544
PC(10:0/0:0)	3.693	0.9413	0.894235	0.7822	0.7658	0.865354	2.697	2.666	3.11922	3.938	3.529	3.28197
P-Tolualdehyde	5.428	5.437	5.16515	4.736	4.595	5.19235	4.453	4.438	5.19246	5.379	5.217	4.85181
Tetrahydrocortisol	0.6289	0.9868	0.93746	5.282	4.654	5.25902	1.448	1.455	1.70235	2.134	2.337	2.17341
Hymenoxon	6.271	6.259	5.94605	5.561	5.52	6.2376	5.325	5.255	6.14835	6.222	6.118	5.68974
Sulfadimidine	5.889	5.903	5.60785	5.286	5.226	5.90538	5.032	4.957	5.79969	5.946	5.805	5.39865
N-Ethyl trans-2-cis-6-nonadienamide	5.42	5.459	5.18605	4.772	4.723	5.33699	4.572	4.463	5.22171	5.469	5.343	4.96899
Diketogulonic acid	6.52	6.522	6.1959	5.634	5.59	6.3167	5.261	5.139	6.01263	6.671	6.572	6.11196
1H-Pyrazolo[3,4-d]pyrimidin-4-amine	5.735	5.742	5.4549	5.05	4.998	5.64774	4.805	4.748	5.55516	5.722	5.587	5.19591
MG(0:0/22:6(4Z,7Z,10Z,13Z,16Z,19Z)/0:0)	7.154	7.159	6.80105	6.306	6.284	7.10092	6.141	6.044	7.07148	6.968	6.811	6.33423
Withanolide B	6.508	6.501	6.17595	5.8	5.716	6.45908	5.525	5.464	6.39288	6.423	6.316	5.87388
6-Hydroxypentadecanedioic acid	3.569	3.568	3.3896	5.779	5.357	6.05341	3.26	3.238	3.78846	3.868	4.062	3.77766
18-Hydroxycorticosterone	5.358	3.938	3.7411	5.856	5.165	5.83645	3.369	4.1	4.797	4.342	5.182	4.81926
Betaxolol	4.691	5.191	4.93145	4.315	4.381	4.95053	3.894	3.943	4.61331	5.134	4.998	4.64814
Tumonoic Acid E	2.706	2.705	2.56975	5.146	4.73	5.3449	2.398	3.229	3.77793	3.245	3.814	3.54702
(E)-10-Hydroxy-8-decenoic acid	5.38	5.366	5.0977	5.404	4.926	5.56638	4.129	4.006	4.68702	5.118	4.977	4.62861
6b-Hydroxy-8a-methoxy-7(11)-eremophilen-12,8-olide	5.08	5.203	4.94285	4.951	4.593	5.19009	4.082	4.03	4.7151	5.017	4.938	4.59234
9-Octadecen-1-ol, (9Z)-	5.275	5.27	5.0065	4.582	4.501	5.08613	4.423	4.408	5.15736	5.305	5.214	4.84902
N-Cyclohexyl-1,3-Benzothiazol-2-Amine	5.364	5.399	5.12905	4.172	4.313	4.87369	4.286	4.269	4.99473	5.085	5.154	4.79322
Asn Phe	2.69	0.04279	0.0406505	5.088	5.422	6.12686	5.097	5.51	6.4467	0.04342	3.36	3.1248
5,7-Megastigmadien-9-ol glucoside	0.4619	3.439	3.26705	5.792	5.351	6.04663	2.433	2.717	3.17889	0.004859	0.7661	0.712473
Sphingosine	5.497	5.526	5.2497	4.746	4.675	5.28275	4.647	4.417	5.16789	5.669	5.632	5.23776
Prehumulinic acid	5.225	5.182	4.9229	4.397	4.256	4.80928	4.345	4.133	4.83561	4.998	4.932	4.58676
2,3-Dinor-TXB1	1.286	1.285	1.22075	5.726	5.36	6.0568	0.9998	0.9798	1.146366	4.277	4.256	3.95808
L-erythro-4-Hydroxyarginine	6.226	6.208	5.8976	5.148	5.184	5.85792	5.077	4.967	5.81139	5.996	5.892	5.47956
(Z)-5-[(2R,3S,4S)-4-Hydroxy-2-[(E)-3-hydroxyoct-1-enyl]oxan-3-yl]pent-3-enoic acid	5.704	5.701	5.41595	5.166	5.08	5.7404	4.75	4.686	5.48262	5.644	5.55	5.1615
Daumone	5.649	5.645	5.36275	4.976	4.922	5.56186	4.72	4.621	5.40657	5.604	5.512	5.12616
FAPy-adenine	5.176	5.149	4.89155	4.595	4.537	5.12681	4.287	4.242	4.96314	5.198	5.092	4.73556
13,14-Dihydro PGE1	3.556	3.554	3.3763	5.026	4.984	5.63192	3.246	3.224	3.77208	3.561	3.642	3.38706
Tulipinolide	2.785	2.783	2.64385	5.497	4.964	5.60932	2.476	2.454	2.87118	3.251	3.224	2.99832
Imidazoleacetic acid riboside	3.993	3.991	3.79145	4.844	4.703	5.31439	3.684	3.662	4.28454	4.004	4.08	3.7944
3-hydroxynonanoyl carnitine	4.027	3.175	3.01625	5.984	5.684	6.42292	3.005	2.852	3.33684	4.527	4.609	4.28637
Piperdial	2.719	4.091	3.88645	5.299	4.988	5.63644	2.901	2.388	2.79396	4.474	4.481	4.16733
Prostaglandin E1	3.741	2.867	2.72365	5.458	5.079	5.73927	2.705	2.538	2.96946	3.702	3.876	3.60468
Momordicin II	3.81	3.808	3.6176	3.992	4.165	4.70645	4.893	4.768	5.57856	4.73	4.546	4.22778
Tanacetol A	2.798	2.797	2.65715	5.836	5.462	6.17206	2.49	2.468	2.88756	3.773	4.124	3.83532
Ganosporelactone A	3.471	3.47	3.2965	4.611	5.301	5.99013	4.114	4.75	5.5575	3.476	3.558	3.30894
Strophanthidin	4.176	4.358	4.1401	5.804	5.177	5.85001	3.441	3.471	4.06107	4.453	4.46	4.1478
Mangalkanyl glucoside	3.07	3.068	2.9146	5.12	4.763	5.38219	2.761	2.739	3.20463	3.075	3.157	2.93601
Avocadene	5.57	5.612	5.3314	4.837	4.933	5.57429	4.705	4.725	5.52825	5.64	5.513	5.12709
Argatroban	5.777	5.755	5.46725	4.564	4.666	5.27258	4.546	4.448	5.20416	5.582	5.463	5.08059
6-Hydroxydodeca-8,10-dienoylcarnitine	0.2457	0.245	0.23275	5.43	4.973	5.61949	0.1378	0.1319	0.154323	3.334	0.2855	0.265515
Candoxatrilat	2.963	3.338	3.1711	5.885	5.46	6.1698	2.454	2.432	2.84544	2.767	3.196	2.97228
Metomidate	3.151	2.576	2.4472	5.413	5.261	5.94493	5.466	6.077	7.11009	3.445	4.427	4.11711
7-Hydroxyoctanoylcarnitine	3.06	3.594	3.4143	5.888	5.597	6.32461	2.751	2.729	3.19293	4.501	4.636	4.31148
3-hydroxypristanic acid	5.142	5.237	4.97515	4.65	4.594	5.19122	4.508	4.393	5.13981	5.352	5.264	4.89552
15-Methylpalmitate	7.153	7.188	6.8286	6.481	6.467	7.30771	6.225	6.158	7.20486	7.193	7.092	6.59556
16-Hydroxy-10-oxohexadecanoic acid	2.275	2.273	2.15935	5.05	4.78	5.4014	1.968	1.946	2.27682	3.349	3.744	3.48192
O-(13-Carboxytridecanoyl)carnitine	6.004	5.983	5.68385	5.927	5.66	6.3958	5.088	5.015	5.86755	6.051	5.905	5.49165
4-Dodecylmorpholine	5.751	5.794	5.5043	5.062	4.989	5.63757	4.877	4.765	5.57505	5.852	5.643	5.24799
Sapienic acid	6.219	6.354	6.0363	5.573	5.496	6.21048	5.302	5.289	6.18813	6.295	6.023	5.60139
Supercinnamaldehyde	5.234	5.29	5.0255	4.333	4.22	4.7686	4.043	3.932	4.60044	4.979	4.907	4.56351
Avocadene 1-acetate	4.627	4.701	4.46595	4.278	4.146	4.68498	4.088	4.27	4.9959	4.919	4.169	3.87717
Abietane	6.001	6.02	5.719	5.307	5.367	6.06471	5.139	5.107	5.97519	5.945	5.901	5.48793
(R)-1-O-[b-D-Apiofuranosyl-(1->2)-b-D-glucopyranoside]-1,3-octanediol	5.989	5.96	5.662	5.27	5.205	5.88165	5.087	4.986	5.83362	6.011	5.888	5.47584
3-Hydroxyoctanoic acid	4.759	4.716	4.4802	5.886	5.546	6.26698	3.529	3.374	3.94758	4.628	4.649	4.32357
1-Piperideine	6.421	6.403	6.08285	5.703	5.584	6.30992	5.393	5.321	6.22557	6.335	6.23	5.7939
3-(6-Aminopurin-9-yl)-5-(hydroxymethyl)cyclopentane-1,2-diol	6.465	6.46	6.137	5.846	5.769	6.51897	5.563	5.485	6.41745	6.498	6.383	5.93619
3-hydroxytetradecanedioylcarnitine	0.1428	0.1424	0.13528	5.147	4.881	5.51553	0.07592	1.277	1.49409	0.1442	1.964	1.82652
Piperidines	6.121	6.11	5.8045	5.501	5.431	6.13703	5.225	5.118	5.98806	6.147	6.017	5.59581
Adenine	5.759	5.745	5.45775	5.145	5.068	5.72684	4.9	4.818	5.63706	5.789	5.672	5.27496
Isopetasoside	1.1	1.098	1.0431	5.042	4.703	5.31439	0.8251	2.82	3.2994	3.349	1.181	1.09833
2-Phenylethanol glucuronide	4.734	5.064	4.8108	3.9	3.598	4.06574	3.42	3.187	3.72879	4.868	4.674	4.34682
Umbelliferone	5.397	5.483	5.20885	4.595	4.38	4.9494	4.236	3.784	4.42728	5.32	5.201	4.83693
CDP-DG(16:0/TXB2)	5.091	5.322	5.0559	3.504	3.498	3.95274	3.988	3.186	3.72762	5.26	5.497	5.11221
Menadione bisulfite	4.741	4.787	4.54765	2.584	3.022	3.41486	2.462	2.44	2.8548	4.489	4.431	4.12083
3,9-Dihydroxydecanoylcarnitine	3.495	3.534	3.3573	5.829	5.518	6.23534	2.681	2.667	3.12039	4.091	3.992	3.71256
(8alpha,10beta,11beta)-3-Hydroxy-4,15-dinor-1(5)-xanthen-12,8-olide	3.472	3.415	3.24425	5.729	5.411	6.11443	2.966	2.491	2.91447	4.405	4.448	4.13664
3-(L-Menthoxy)-2-methylpropane-1,2-diol	3.796	3.976	3.7772	2.824	3.018	3.41034	3.66	3.169	3.70773	3.847	3.917	3.64281
Lawsone	4.852	4.83	4.5885	3.835	3.858	4.35954	3.695	3.511	4.10787	4.677	4.517	4.20081
Arctiopicrin	4.807	4.797	4.55715	5.715	5.344	6.03872	3.09	3.14	3.6738	4.832	4.671	4.34403
Esmolol	1.222	2.097	1.99215	5.145	4.767	5.38671	0.09479	0.09052	0.1059084	1.222	0.8861	0.824073
N,N-Dimethyldecylamine oxide	4.635	4.799	4.55905	4.035	3.979	4.49627	3.991	3.743	4.37931	4.696	4.616	4.29288
4-[2-[2-[3-Acetamido-2,5-dihydroxy-6-(hydroxymethyl)oxan-4-yl]oxypropanoylamino]propanoylamino]-5-amino-5-oxopentanoic acid	3.383	3.381	3.21195	4.571	5.039	5.69407	4.15	4.741	5.54697	3.388	3.47	3.2271
N-(4-Methylpentan-2-yl)-N-phenylbenzene-1,4-diamine	1.778	1.375	1.30625	3.93	3.649	4.12337	1.086	2.081	2.43477	1.381	2.841	2.64213
Glaucarubolone 15-O-beta-D-glucopyranoside	5.129	5.112	4.8564	4.109	3.894	4.40022	3.519	3.522	4.12074	5.057	4.968	4.62024
Didemnin	5.363	5.592	5.3124	5.878	5.91	6.6783	6.016	5.332	6.23844	5.734	6.376	5.92968
Litorin	3.054	3.052	2.8994	2.867	2.848	3.21824	2.745	2.723	3.18591	3.059	3.14	2.9202
CL(8:0/8:0/11:0/i-12:0)	4.078	3.874	3.6803	3.98	1.499	1.69387	3.425	2.795	3.27015	2.951	1.785	1.66005
1,21-Heneicosanediol	3.18	3.178	3.0191	4.268	3.843	4.34259	2.871	2.849	3.33333	3.185	3.267	3.03831
PS(TXB2/20:3(8Z,11Z,14Z))	3.304	3.157	2.99915	2.453	0.3338	0.377194	5.875	5.606	6.55902	3.944	4.097	3.81021
6-Hydroxydodecanedioylcarnitine	4.415	4.36	4.142	4.171	3.976	4.49288	3.625	3.335	3.90195	4.624	4.535	4.21755
Hypochoeroside A	3.04	3.038	2.8861	4.98	4.653	5.25789	2.731	2.709	3.16953	3.045	3.213	2.98809
DG(18:4(6Z,9Z,12Z,15Z)/22:6(4Z,7Z,10Z,13Z,16Z,19Z)/0:0)	1.726	1.725	1.63875	1.545	1.525	1.72325	4.708	4.284	5.01228	3.038	1.812	1.68516
(+/-)-Hexanoylcarnitine	2.821	2.819	2.67805	4.972	4.64	5.2432	2.512	2.49	2.9133	2.826	3.497	3.25221
2,3-Dihydroxypropanamide	3.27	3.692	3.5074	4.326	4.764	5.38332	4.615	4.491	5.25447	3.47	4.2	3.906
Olopatadine	5.074	4.935	4.68825	4.064	3.972	4.48836	3.353	2.683	3.13911	4.904	4.879	4.53747
PI(22:4(7Z,10Z,13Z,16Z)/22:6(4Z,7Z,10Z,13E,15E,19Z)-OH(17))	5.123	5.502	5.2269	7.356	7.909	8.93717	6.07	5.98	6.9966	4.769	5.244	4.87692
(3b,6a,12b,17a,20S)-Dammar-24-ene-3,6,12,17,20-pentol 20-[glucosyl-(1->2)-[rhamnosyl-(1->6)]-glucoside] 6-xyloside	3.694	3.787	3.59765	1.744	1.725	1.94925	1.624	1.602	1.87434	3.034	2.804	2.60772
Cardanolmonoene	5.91	5.895	5.60025	5.453	5.113	5.77769	4.24	4.105	4.80285	5.565	5.443	5.06199
PS(22:6(4Z,7Z,10Z,13Z,16Z,19Z)/22:6(4Z,7Z,11E,13Z,15E,19Z)-2OH(10S,17))	4.675	4.325	4.10875	4.605	4.41	4.9833	5.169	5.325	6.23025	4.253	3.233	3.00669
LOT-1	4.698	4.5	4.275	5.994	6.289	7.10657	5.288	5.532	6.47244	4.388	3.908	3.63444
PS(14:1(9Z)/22:6(4Z,7Z,10Z,13Z,16Z,19Z))	2.321	4.059	3.85605	7.077	7.673	8.67049	6.407	6.249	7.31133	4.467	4.359	4.05387
PA(20:4(6E,8Z,11Z,13E)-2OH(5S,15S)/i-12:0)	5.012	5.083	4.82885	5.257	4.38	4.9494	4.361	4.24	4.9608	5.016	5.292	4.92156
12-O-D-Glucuronoside-13-hydroxyoctadec-9Z-enoate	2.101	2.099	1.99405	3.245	3.326	3.75838	5.069	4.935	5.77395	2.106	2.187	2.03391
Trans-p-Menthane-1,7,8-triol 8-glucoside	4.179	3.907	3.71165	4.69	3.881	4.38553	2.895	2.872	3.36024	4.489	4.365	4.05945
2-Piperidinone	3.176	3.174	3.0153	2.99	2.97	3.3561	4.231	3.991	4.66947	3.181	3.263	3.03459
Corynebactin	2.157	4.506	4.2807	4.894	4.131	4.66803	4.621	3.151	3.68667	2.162	3.827	3.55911
Exemestane	2.849	2.732	2.5954	4.403	4.29	4.8477	4.777	4.678	5.47326	2.814	3.554	3.30522
6-Hydroxyheptanoylcarnitine	0.03424	3.294	3.1293	4.661	4.309	4.86917	0.01714	0.0163	0.019071	0.03463	0.04148	0.0385764
PI(22:5(4Z,7Z,10Z,13Z,16Z)/PGJ2)	4.387	5.137	4.88015	5.984	5.918	6.68734	6.59	6.579	7.69743	5.525	5.461	5.07873
Azaspiracid 3	4.603	4.358	4.1401	4.605	4.193	4.73809	5.309	5.133	6.00561	4.374	4.759	4.42587
RsDPLA	3.844	3.714	3.5283	4.666	3.643	4.11659	5.381	5.188	6.06996	3.72	3.802	3.53586
Hydroxyhomodestruxin B	1.43	3.185	3.02575	5.076	6.046	6.83198	5.252	5.134	6.00678	1.434	3.739	3.47727
Fumigaclavine C	5.516	5.56	5.282	3.919	4.018	4.54034	3.796	3.773	4.41441	5.378	5.115	4.75695
Marrubiin	4.749	4.531	4.30445	4.962	4.879	5.51327	3.077	3.055	3.57435	4.483	4.323	4.02039
Metoclopramide	4.811	4.688	4.4536	3.289	3.584	4.04992	3.089	3.067	3.58839	4.539	4.482	4.16826
3-Pyridinemethanol, 6-amino-alpha-(((1-methyl-4-phenylbutyl)amino)methyl)-	4.04	4.192	3.9824	4.605	4.936	5.57768	4.693	4.482	5.24394	3.887	4.45	4.1385
PS(20:0/20:4(6E,8Z,11Z,13E)-2OH(5S,15S))	3.434	3.432	3.2604	5.621	5.544	6.26472	4.804	4.745	5.55165	3.439	3.521	3.27453
Majoroside F6	5.255	5.376	5.1072	5.761	5.709	6.45117	6.153	6.152	7.19784	5.441	5.675	5.27775
Hexanoyllysine	3.637	3.635	3.45325	5.997	6.014	6.79582	7.015	6.771	7.92207	4.23	3.724	3.46332
3-Hydroxyheptanoylcarnitine	3.792	3.791	3.60145	4.829	4.457	5.03641	3.483	3.461	4.04937	3.797	3.879	3.60747
Semduramicin	6.026	5.929	5.63255	5.886	5.208	5.88504	5.759	5.249	6.14133	6.209	6.28	5.8404
PS(20:1(11Z)/22:6(5Z,8E,10Z,13Z,15E,19Z)-2OH(7S, 17S))	3.78	4.676	4.4422	5.443	5.447	6.15511	3.558	3.249	3.80133	4.939	5.026	4.67418
PC(PGF1alpha/2:0)	2.703	2.803	2.66285	5.583	5.707	6.44891	6.561	6.369	7.45173	2.72	4.046	3.76278
PI(PGJ2/20:1(11Z))	2.078	2.076	1.9722	5.63	5.966	6.74158	4.282	5.141	6.01497	2.083	2.164	2.01252
Ganglioside GD2 (d18:1/24:0)	6.418	6.454	6.1313	6.033	6.15	6.9495	5.167	5.057	5.91669	6.377	6.335	5.89155
CDP-DG(i-24:0/a-17:0)	1.93	2.378	2.2591	4.688	5.163	5.83419	6.684	6.452	7.54884	1.935	2.016	1.87488
Pro Ile	3.643	3.641	3.45895	5.94	5.97	6.7461	5.5	5.588	6.53796	3.648	4.368	4.06224
Isopentenyladenine-9-N-glucoside	5.17	5.707	5.42165	5.149	4.782	5.40366	4.595	4.315	5.04855	5.862	6.572	6.11196
(+)-Neomenthol	4.43	4.379	4.16005	3.143	3.374	3.81262	2.903	2.881	3.37077	4.018	3.754	3.49122
CDP-DG(TXB2/a-15:0)	1.984	1.983	1.88385	6.316	6.106	6.89978	4.552	4.147	4.85199	4.409	4.918	4.57374
PS(PGJ2/20:0)	3.63	3.629	3.44755	4.874	4.32	4.8816	3.321	3.299	3.85983	3.635	3.717	3.45681
PG(i-12:0/TXB2)	5.437	5.34	5.073	5.34	4.849	5.47937	5.55	5.061	5.92137	5.552	5.289	4.91877
Partricin A	4.076	3.923	3.72685	6.208	6.534	7.38342	6.273	6.344	7.42248	3.652	3.921	3.64653
2-Nonene-1,4-diol	4.018	4.017	3.81615	3.832	3.812	4.30756	3.709	3.687	4.31379	4.023	4.105	3.81765
CDP-DG(22:6(4Z,7Z,10Z,13E,15E,19Z)-OH(17)/a-25:0)	5.263	5.391	5.12145	3.814	3.794	4.28722	3.691	3.669	4.29273	4.927	4.651	4.32543
PG(20:4(6E,8Z,11Z,14Z)-OH(5S)/i-19:0)	3.464	3.462	3.2889	5.751	5.86	6.6218	5.568	5.686	6.65262	3.469	3.551	3.30243
Hexadecylamine	6.182	6.181	5.87195	5.324	5.277	5.96301	4.79	4.685	5.48145	6.075	5.904	5.49072
Glu Gln Ile	4.08	4.417	4.19615	5.351	5.652	6.38676	5.48	5.854	6.84918	4.239	4.666	4.33938
Deacetylasperulosidic acid	5.191	5.051	4.79845	2.873	2.853	3.22389	2.75	2.728	3.19176	4.971	4.649	4.32357
Phe Ile	4.811	5.542	5.2649	7.078	7.164	8.09532	6.841	6.782	7.93494	5.298	6.126	5.69718
13E-Tetranor-16-carboxy-LTE4	4.2	4.485	4.26075	4.908	4.282	4.83866	5.653	5.129	6.00093	1.244	4.814	4.47702
(S,E)-N-(4-(4-Acetylpiperazin-1-yl)benzyl)-3-(4-(tert-butyl)phenyl)-N-(1-(4-(4-cyanobenzyl)piperazin-1-yl)-1-oxo-3-phenylpropan-2-yl)acrylamide	2.645	2.205	2.09475	4.216	5.024	5.67712	6.234	6.022	7.04574	2.726	3.334	3.10062
16-Hydroxyhexadecanoic acid	2.994	2.992	2.8424	2.808	2.788	3.15044	3.704	3.036	3.55212	2.999	3.081	2.86533
Cyclopassifloic acid C	3.538	3.536	3.3592	3.352	3.332	3.76516	3.229	4.21	4.9257	3.543	3.625	3.37125
PI(PGD2/22:4(7Z,10Z,13Z,16Z))	5.852	6.081	5.77695	4.884	3.753	4.24089	6.191	5.917	6.92289	6.203	6.258	5.81994
Glu Ser Leu	3.43	3.471	3.29745	2.926	3.213	3.63069	2.543	2.521	2.94957	2.856	2.938	2.73234
Phenylalanyl-prolyl-arginine nitrile	4.178	4.177	3.96815	3.992	3.972	4.48836	3.869	3.847	4.50099	4.183	4.265	3.96645
Janthitrem C	2.517	3.964	3.7658	3.876	4.368	4.93584	2.21	3.865	4.52205	4.018	4.334	4.03062
PG(5-iso PGF2VI/a-21:0)	3.753	3.751	3.56345	3.567	3.547	4.00811	3.444	3.422	4.00374	3.758	3.84	3.5712
Ile Tyr	3.808	3.757	3.56915	3.417	3.397	3.83861	4.465	4.161	4.86837	4.153	4.04	3.7572
Fosinopril	0.9014	0.9	0.855	4.062	4.144	4.68272	0.6454	0.6283	0.735111	4.178	4.595	4.27335
Trans-Cinnamic Acid	5.314	5.253	4.99035	4.256	4.194	4.73922	4.113	3.925	4.59225	5.189	5.09	4.7337
PIP(20:5(5Z,8Z,11Z,14Z,16E)-OH(18R)/16:1(9Z))	2.841	3.052	2.8994	5.794	5.77	6.5201	4.063	3.921	4.58757	2.846	2.928	2.72304
Asp Ile Lys Glu Met	2.369	2.367	2.24865	4.552	3.955	4.46915	2.062	4.276	5.00292	2.374	3.911	3.63723
Methylprednisolone acetate	1.813	0.01312	0.012464	6.235	6.273	7.08849	4.488	5.054	5.91318	0.01331	0.01603	0.0149079
PE(22:2(13Z,16Z)/20:4(5Z,8Z,11Z,14Z)-OH(16R))	2.457	2.455	2.33225	6.994	7.041	7.95633	6.026	6.163	7.21071	2.462	2.543	2.36499
Norvaline	4.6	4.604	4.3738	6.154	6.192	6.99696	4.616	5.037	5.89329	4.502	4.274	3.97482
PG(20:4(7E,9E,11Z,13E)-3OH(5S,6R,15S)/18:1(9Z))	4.093	4.214	4.0033	3.014	2.994	3.38322	5.263	4.932	5.77044	4.427	4.35	4.0455
4-Hydroxyquinoline	3.87	4.205	3.99475	3.076	3.18	3.5934	4.065	4.263	4.98771	3.372	3.857	3.58701
PG(i-22:0/20:5(5Z,8Z,11Z,14Z,16E)-OH(18R))	3.269	3.267	3.10365	3.083	3.063	3.46119	2.96	2.938	3.43746	3.274	3.356	3.12108
PE(TXB2/18:2(9Z,12Z))	4.071	4.07	3.8665	3.885	3.865	4.36745	4.92	4.724	5.52708	4.076	4.158	3.86694
Kynurenic Acid	4.065	4.016	3.8152	3.758	3.353	3.78889	2.779	2.757	3.22569	4.998	4.874	4.53282
Atrial natriuretic factor prohormone (8-33)	4.19	3.885	3.69075	4.236	4.259	4.81267	3.66	2.297	2.68749	4.261	4.553	4.23429
Leu Tyr	3.042	3.459	3.28605	6.321	6.557	7.40941	4.954	4.978	5.82426	3.799	4.441	4.13013
Mytilin A	4.139	4.138	3.9311	3.953	3.933	4.44429	3.83	3.808	4.45536	4.144	4.226	3.93018
13(S)-Hydroperoxylinolenic acid	5.283	5.217	4.95615	4.971	5.056	5.71328	3.685	3.752	4.38984	5.161	5.031	4.67883
PG(a-17:0/LTE4)	4.25	4.152	3.9444	4.843	4.266	4.82058	3.897	4.165	4.87305	4.125	4.5	4.185
Bradykinin Antagonist	6.334	6.324	6.0078	5.746	5.579	6.30427	4.872	4.388	5.13396	6.475	6.592	6.13056
Glu Val Thr Lys	3.494	3.738	3.5511	5.727	6.311	7.13143	6.165	6.017	7.03989	3.64	3.612	3.35916
Ganglioside GD2 (d18:0/16:0)	5.427	4.955	4.70725	5.708	5.555	6.27715	5.831	5.559	6.50403	5.574	5.545	5.15685
Apelin-13	5.104	5.068	4.8146	5.754	5.508	6.22404	5.723	5.482	6.41394	5.484	5.856	5.44608
Penitrem E	4.896	4.597	4.36715	6.448	5.94	6.7122	5.676	5.355	6.26535	5.253	5.811	5.40423
PI(20:4(8Z,11Z,14Z,17Z)-2OH(5S,6R)/22:3(10Z,13Z,16Z))	4.934	4.907	4.66165	4.828	4.791	5.41383	3.601	3.784	4.42728	5.129	5.189	4.82577
Aspartame	4.407	4.356	4.1382	3.869	3.658	4.13354	4.514	4.308	5.04036	4.276	4.256	3.95808
Valylvaline	2.9	2.899	2.75405	2.714	2.694	3.04422	4.558	4.529	5.29893	2.905	2.987	2.77791
17a-Ethynylestradiol	1.734	0.4517	0.429115	0.3416	0.331	0.37403	5.307	5.199	6.08283	1.191	0.511	0.47523
Quinoline-4,8-diol	4.658	4.463	4.23985	3.871	3.377	3.81601	3.717	3.24	3.7908	4.397	4.254	3.95622
PS(20:0/22:4(7Z,10Z,13Z,16Z))	3.115	3.592	3.4124	4.053	4.924	5.56412	3.937	4.168	4.87656	3.622	3.869	3.59817
Cloversaponin I	0.5247	0.5236	0.49742	0.4029	0.391	0.44183	4.894	5.004	5.85468	0.5282	0.5875	0.546375
Beta-Acetyldigoxin	5.61	5.727	5.44065	7.423	8.045	9.09085	6.061	5.959	6.97203	5.78	6.203	5.76879
DG(PGD2/10:0/0:0)	3.974	3.701	3.51595	4.626	4.599	5.19687	4.628	4.549	5.32233	3.971	3.674	3.41682
Indole-3-acetyl-isoleucine	2.965	2.963	2.81485	2.779	2.759	3.11767	2.656	2.634	3.08178	2.97	3.052	2.83836
Gly-Pro-Arg-Pro-Lys	5.017	4.893	4.64835	6.194	6.04	6.8252	4.813	5.073	5.93541	5.052	5.195	4.83135
Mycolactone	4.252	4.413	4.19235	4.968	4.863	5.49519	4.776	4.833	5.65461	4.185	4.497	4.18221
Behenoyl-arabinofuranosyl-cytosine	4.018	4.206	3.9957	3.872	3.898	4.40474	5.907	5.691	6.65847	4.01	1.839	1.71027
Ile-Glu-Thr-Asp-fluoromethyl ketone	3.096	3.095	2.94025	5.471	4.667	5.27371	2.787	2.765	3.23505	3.101	3.183	2.96019
Isopenicillin N	5.185	5.184	4.9248	3.443	3.523	3.98099	3.32	3.298	3.85866	5.127	5.061	4.70673
PS(20:2(11Z,14Z)/PGF1alpha)	3.853	3.195	3.03525	5.582	6.107	6.90091	5.704	6.16	7.2072	3.201	3.36	3.1248
5-Hydroxypentanoic acid	8.449	8.373	7.95435	7.59	7.479	8.45127	7.479	7.399	8.65683	8.221	8.189	7.61577
Benzyl acetate	5.495	5.41	5.1395	4.685	4.583	5.17879	4.863	4.704	5.50368	5.507	5.494	5.10942
Fluciclovine	4.494	4.43	4.2085	3.598	3.044	3.43972	3.809	3.69	4.3173	4.549	4.437	4.12641
PI(TXB2/20:2(11Z,14Z))	4.278	4.065	3.86175	4.87	3.73	4.2149	5.718	5.413	6.33321	4.285	4.584	4.26312
Trh-gly-lys	3.208	1.969	1.87055	3.807	1.74	1.9662	4.943	3.962	4.63554	3.013	2.996	2.78628
Myrigalone H	5.282	5.023	4.77185	4.751	4.43	5.0059	1.086	1.066	1.24722	4.892	4.917	4.57281
4-Methoxyphencyclidine	4.438	4.475	4.25125	3.135	3.115	3.51995	3.021	2.99	3.4983	4.027	4.204	3.90972
Hydroxydestruxin B	2.707	3.521	3.34495	3.79	2.501	2.82613	4.054	3.698	4.32666	2.712	3.656	3.40008
CDP-DG(i-22:0/i-12:0)	1.565	1.67	1.5865	1.496	1.366	1.54358	5.266	4.952	5.79384	1.57	1.819	1.69167
Galactosyl 4-hydroxyproline	4.602	4.52	4.294	3.723	3.703	4.18439	3.6	3.578	4.18626	4.109	4.225	3.92925
PI(20:1(11Z)/PGJ2)	4.314	4.31	4.0945	5.574	6.012	6.79356	5.796	6.053	7.08201	3.622	3.538	3.29034
Glu Ile Phe Lys	3.321	3.32	3.154	4.16	4.175	4.71775	4.93	4.494	5.25798	3.871	4.277	3.97761
Pro Gln Tyr	2.187	2.186	2.0767	2.003	1.983	2.24079	4.47	3.429	4.01193	2.193	2.274	2.11482
PA(22:6(4Z,8Z,10Z,13Z,16Z,19Z)-OH(7)/20:2(11Z,14Z))	3.95	3.231	3.06945	4.977	5.467	6.17771	5.169	5.331	6.23727	3.821	3.345	3.11085
Domesticoside	5.003	5.027	4.77565	3.644	3.346	3.78098	3.636	3.22	3.7674	4.961	4.842	4.50306
8-Aminoguanosine	2.822	2.821	2.67995	2.636	2.617	2.95721	5.167	4.85	5.6745	2.827	3.336	3.10248
3,4-Methylenedioxybenzaldehyde	4.512	4.501	4.27595	2.928	2.908	3.28604	2.805	2.783	3.25611	4.328	4.362	4.05666
Indole-3-acetaldehyde	4.5	4.399	4.17905	2.743	2.553	2.88489	4.125	3.732	4.36644	4.126	4.122	3.83346
Tryptophyl-Proline	4.769	4.739	4.50205	3.381	3.361	3.79793	3.258	3.236	3.78612	4.582	4.477	4.16361
1-AMINOCYCLOBUTANE CARBOXYLIC ACID	5.066	5.027	4.77565	6.449	6.342	7.16646	6.667	6.673	7.80741	5.145	5.502	5.11686
7-Aminomethyl-7-carbaguanine	1.22	1.219	1.15805	4.724	4.449	5.02737	5.052	5.055	5.91435	1.225	1.302	1.21086
Epoxy-hexobarbital	4.799	4.866	4.6227	4.168	3.352	3.78776	4.531	4.057	4.74669	4.755	4.783	4.44819
KAPA	6.086	5.405	5.13475	4.985	4.161	4.70193	3.676	4.492	5.25564	5.294	6.015	5.59395
Penitrem B	4.068	3.539	3.36205	3.66	3.986	4.50418	3.901	2.084	2.43828	3.381	3.8	3.534
Withaperuvin D	4.745	4.821	4.57995	5.543	5.234	5.91442	6.217	6.2	7.254	4.497	5.099	4.74207
N-Eicosapentaenoyl Asparagine	4.107	4.462	4.2389	3.166	3.146	3.55498	3.043	3.021	3.53457	4.769	4.399	4.09107
PIP(5-iso PGF2VI/16:2(9Z,12Z))	4.555	4.863	4.61985	4.382	4.511	5.09743	2.781	2.759	3.22803	4.592	5.068	4.71324
Pro Ile Trp	4.392	4.533	4.30635	3.896	3.876	4.37988	4.798	4.564	5.33988	4.494	4.38	4.0734
PA(22:5(4Z,7Z,10Z,13Z,19Z)-O(16,17)/19:2(10Z,13Z))	4.649	4.647	4.41465	4.462	4.442	5.01946	5.242	4.627	5.41359	4.654	4.735	4.40355
Histidylisoleucine	3.28	2.939	2.79205	4.522	4.871	5.50423	4.624	4.622	5.40774	3.113	2.444	2.27292
Polypodine B	5.041	4.852	4.6094	6.542	7.006	7.91678	6.109	6.228	7.28676	5.101	5.53	5.1429
Aminomethyl fluorescein	5.1	5.554	5.2763	4.938	5.521	6.23873	4.71	4.9	5.733	5.114	4.948	4.60164
PIP(PGD2/18:0)	2.485	2.459	2.33605	1.817	1.797	2.03061	5.42	5.18	6.0606	2.006	2.087	1.94091
Malptll	3.261	3.729	3.54255	6.338	6.259	7.07267	6.35	6.251	7.31367	5.824	6.299	5.85807
PS(TXB2/18:1(11Z))	4.316	4.326	4.1097	4.058	4.277	4.83301	4.755	4.447	5.20299	4.419	4.292	3.99156
CDP-DG(20:1(11Z)/PGF2alpha)	3.362	3.934	3.7373	3.928	3.787	4.27931	4.6	4.535	5.30595	4.08	4.975	4.62675
CDP-DG(TXB2/20:3(5Z,8Z,11Z))	3.953	4.457	4.23415	5.273	5.295	5.98335	5.831	5.702	6.67134	4.213	4.961	4.61373
Arg Phe	5.051	5.223	4.96185	4.589	4.007	4.52791	4.01	3.564	4.16988	5.315	5.747	5.34471
Imigliptin	3.58	1.771	1.68245	5.367	5.565	6.28845	1.471	1.449	1.46349	3.817	3.698	3.43914
Merodesmosine	2.841	2.84	2.698	5.648	5.709	6.45117	2.533	2.511	2.53611	2.846	2.928	2.72304
Cyclo(L-Phe-L-Pro)	4.969	4.926	4.6797	4.282	4.297	4.85561	5.38	5.309	5.36209	4.674	4.585	4.26405
Glycinoeclepin C	5.213	5.231	4.96945	4.675	4.766	5.38558	3.654	3.809	3.84709	5.067	5.043	4.68999
Phe Arg Phe	3.301	1.333	1.26635	4.627	3.59	4.0567	5.17	4.779	4.82679	1.339	3.46	3.2178
N(epsilon)-(carboxyethyl)lysine	0.6017	0.6005	0.570475	3.374	3.694	4.17422	3.912	4.146	4.18746	0.6055	2.63	2.4459
6beta-Hydroxydexamethasone	3.665	3.759	3.57105	3.479	3.747	4.23411	3.356	3.334	3.36734	3.741	4.666	4.33938
PA(a-13:0/20:4(5Z,8Z,11Z,13E)-OH(15S))	5	5.224	4.9628	5.417	5.284	5.97092	5.078	5.121	5.17221	4.868	5.462	5.07966
Theasaponin B1	1.379	1.377	1.30815	1.202	1.184	1.33792	1.088	1.068	1.07868	2.234	1.462	1.35966
CDP-DG(i-14:0/i-12:0)	0.8729	0.8716	0.82802	3.8	2.501	2.82613	0.6203	0.8816	0.890416	0.8773	0.9492	0.882756
Hordatine A glucoside	3.398	3.684	3.4998	3.212	4.124	4.66012	4.754	5.148	5.19948	4.507	4.613	4.29009
PI(PGJ2/18:3(9Z,12Z,15Z))	4.65	4.274	4.0603	4.776	3.995	4.51435	6.804	6.632	6.69832	4.609	4.688	4.35984
Ganglioside GM3 (d18:0/20:0)	6.062	5.924	5.6278	6.859	6.841	7.73033	4.898	4.604	4.65004	5.756	5.613	5.22009
28-Galloylglucosylpomolate 3-arabinoside	4.859	4.724	4.4878	4.83	5.076	5.73588	3.449	3.426	3.46026	4.717	4.674	4.34682
Gomphrenin II	4.998	4.89	4.6455	3.984	3.806	4.30078	4.219	3.631	3.66731	4.829	4.843	4.50399
3-dehydroshikimate	4.445	4.259	4.04605	3.447	2.962	3.34706	2.849	2.826	2.85426	4.213	4.172	3.87996
L-alpha-Amino-1H-pyrrole-1-hexanoic acid	3.627	3.33	3.1635	2.997	0.0002613	0.000295269	0.000206	3.667	3.70367	1.419	3.643	3.38799
(2S)-2-Amino-3-(4-hydroxyphenyl)propane-1,1-diol	4.118	4.122	3.9159	4.13	4.035	4.55955	4.24	4.156	4.19756	4.176	4.138	3.84834
(1S,2R)-Naphthalene 1,2-oxide	3.984	3.916	3.7202	3.88	3.711	4.19343	3.936	3.592	3.62792	4.059	3.957	3.68001
(Deamino-Pen1,Tyr(Me)2,Arg8)-Vasopressin	4.789	5.268	5.0046	3.334	4.178	4.72114	4.083	4.125	4.16625	5.096	5.52	5.1336
PIP(22:6(4Z,7Z,11E,13Z,15E,19Z)-2OH(10S,17)/22:3(10Z,13Z,16Z))	3.246	3.245	3.08275	4.465	5.013	5.66469	4.976	5.272	5.32472	3.251	3.333	3.09969
L-Valine, N-(2-hydroxy-3-butenyl)-	3.484	3.483	3.30885	4.085	3.278	3.70414	3.175	3.153	3.18453	3.489	3.571	3.32103
CDP-DG(PGJ2/i-20:0)	3.467	4.057	3.85415	4.312	4.673	5.28049	3.214	2.378	2.40178	3.882	3.681	3.42333
Polymyxin B2	5.876	5.692	5.4074	6.67	6.684	7.55292	5.358	5.145	5.19645	5.586	5.533	5.14569
Deoxycholylcysteine	5.487	5.338	5.0711	6.207	6.211	7.01843	4.563	4.191	4.23291	5.111	4.938	4.59234
SM(d17:1/20:5(7Z,9Z,11E,13E,17Z)-3OH(5,6,15))	3.091	3.775	3.58625	2.818	2.798	3.16174	4.551	4.285	4.32785	3.009	3.091	2.87463
Glycylserylprolylmethionylphenylalanylvalinamide	3.173	4.103	3.89785	4.852	4.8	5.424	5.836	5.4	5.454	3.981	4.62	4.2966
2-Hydroxyquinoline	4.958	4.933	4.68635	4.074	3.96	4.4748	3.833	3.707	3.74407	4.79	4.801	4.46493
Docebenone	5.218	5.245	4.98275	5.86	5.898	6.66474	6.294	6.158	6.21958	4.941	5.11	4.7523
PS(PGF2alpha/16:1(9Z))	7.006	7.123	6.76685	6.274	6.054	6.84102	4.172	4.358	4.40158	6.802	7.109	6.61137
Chaetoglobosin N	3.699	3.425	3.25375	6.164	6.384	7.21392	3.478	3.663	3.69963	3.189	3.271	3.04203
Theasaponin A1	5.319	5.158	4.9001	3.737	3.642	4.11546	5.481	4.986	5.03586	5.085	4.966	4.61838
Tricyclodehydroisohumulone	3.185	3.689	3.50455	4.851	5.077	5.73701	5.137	5.124	5.17524	2.733	3.757	3.49401
PGP(i-20:0/20:4(5Z,8Z,11Z,14Z)-OH(20))	5.536	5.922	5.6259	5.871	5.175	5.84775	6.272	6.117	6.17817	4.429	4.358	4.05294
25-Acetyl-6,7-didehydrofevicordin F 3-glucoside	2.42	2.418	2.2971	5.745	5.597	6.32461	6.122	6.027	6.08727	3.697	4.361	4.05573
Jurubine	3.342	3.34	3.173	4.583	4.16	4.7008	5.075	4.978	5.02778	3.347	3.768	3.50424
Tsugaric acid A 21-glucosyl ester	3.792	3.509	3.33355	5.149	5.562	6.28506	4.775	4.364	4.40764	4.28	4.459	4.14687
3',5'-Dideoxythymidine	3.346	3.701	3.51595	5.368	5.15	5.8195	4.648	4.54	4.5854	4.191	4.495	4.18035
N-Acetyl-DL-methionine	3.63	3.412	3.2414	4.563	4.329	4.89177	3.639	3.526	3.56126	3.599	3.703	3.44379
PS(LTE4/20:3(8Z,11Z,14Z))	5.357	5.728	5.4416	6.349	6.553	7.40489	6.076	6.19	6.2519	5.331	5.859	5.44887
Shoyuflavone B	5.396	5.266	5.0027	4.884	4.471	5.05223	4.138	3.709	3.74609	5.394	5.379	5.00247
Beta-Alanyl-L-lysine	2.837	2.835	2.69325	5.032	4.784	5.40592	4.271	4.17	4.2117	3.74	4.089	3.80277
Tryptophyl-Histidine	0.2156	0.2149	0.204155	0.1518	0.1461	0.165093	5.327	3.872	3.91072	0.2175	0.7387	0.686991
Florbenazine	4.258	4.257	4.04415	4.48	4.253	4.80589	4.106	3.938	3.97738	4.263	4.345	4.04085
Phenylalanylproline	5.222	5.169	4.91055	5.914	6.522	7.36986	6.631	6.736	6.80336	5.513	5.555	5.16615
Phenylalanylalanine	2.77	3.124	2.9678	5.664	5.84	6.5992	2.684	4.068	4.10868	3.378	3.756	3.49308
3-Tyr-C-anp	3.91	4.708	4.4726	4.854	5.511	6.22743	3.415	3.439	3.47339	4.359	4.884	4.54212
PI(20:0/20:4(5Z,7E,11Z,14Z)-OH(9))	2.123	2.122	2.0159	4.68	4.803	5.42739	3.643	3.34	3.3734	3.294	4.01	3.7293
CL(8:0/10:0/11:0/i-17:0)	5.386	5.23	4.9685	6.289	6.274	7.08962	3.487	3.75	3.7875	5.069	5.058	4.70394
Methyl prednisolonate	3.295	3.635	3.45325	4.521	4.42	4.9946	5.653	5.665	5.72165	3.032	3.294	3.06342
PC(LTE4/20:4(5Z,8Z,11Z,14Z))	5.077	4.882	4.6379	5.544	5.935	6.70655	5.619	5.677	5.73377	4.43	4.509	4.19337
Cellopentaosylsitosterol	6.23	6.055	5.75225	5.603	5.832	6.59016	4.064	4.059	4.09959	6.118	6.066	5.64138
PI(18:1(12Z)-2OH(9,10)/22:3(10Z,13Z,16Z))	4.127	4.121	3.91495	5.106	4.473	5.05449	5.606	5.462	5.51662	3.821	3.481	3.23733
Bersimoside I	4.187	3.87	3.6765	6.12	6.097	6.88961	6.62	6.643	6.70943	4.355	4.572	4.25196
Tyrosine methylester	2.785	2.783	2.64385	3.666	3.888	4.39344	4.958	4.701	4.74801	2.79	2.871	2.67003
Isopropylmaleic acid	4.594	4.549	4.32155	3.615	3.595	4.06235	3.492	3.47	3.5047	4.443	4.479	4.16547
PG(PGD2/20:3(5Z,8Z,11Z))	1.051	4.013	3.81235	5.3	5.403	6.10539	3.739	3.192	3.22392	1.056	1.131	1.05183
Trp Leu	2.051	2.05	1.9475	3.664	3.869	4.37197	4.559	4.484	4.52884	2.056	3.157	2.93601
Levallorphan	5.151	5.209	4.94855	6.208	5.831	6.58903	5.091	5.082	5.13282	4.952	5.308	4.93644
Leu Glu Leu	2.352	2.351	2.23345	2.167	2.148	2.42724	4.475	4.042	4.08242	2.358	2.439	2.26827
Neuromedin C 1-8	2.669	2.668	2.5346	6.182	5.876	6.63988	4.877	4.745	4.79245	2.675	2.756	2.56308
4-Isopropylphenserine	3.893	3.912	3.7164	3.791	4.226	4.77538	5.86	5.652	5.70852	3.743	3.626	3.37218
Acetamidopropanal	2.74	2.738	2.6011	4.559	4.651	5.25563	2.431	2.409	2.43309	2.745	2.827	2.62911
PI(18:2(9Z,11E)+=O(13)/22:3(10Z,13Z,16Z))	2.899	0.04245	0.0403275	0.02821	0.027	0.03051	5.395	5.167	5.21867	0.04308	0.05151	0.0479043
Cer(d16:1/5-iso PGF2VI)	2.842	2.841	2.69895	4.133	4.408	4.98104	4.924	5.109	5.16009	2.847	3.541	3.29313
10-Deacetylbaccatin III	1.31	1.308	1.2426	1.135	3.432	3.87816	5.234	5.743	5.80043	3.441	1.393	1.29549
(4Z,7Z,10Z,13Z,16E,18E)-20-Hydroxydocosa-4,7,10,13,16,18-hexaenoylcarnitine	6.488	6.461	6.13795	5.705	5.563	6.28619	5.07	5.003	5.05303	6.483	6.361	5.91573
Ile Val Ile	2.809	2.808	2.6676	4.018	5.051	5.70763	5.13	4.947	4.99647	2.814	2.896	2.69328
D-Dethiobiotin	4.925	4.83	4.5885	5.051	4.815	5.44095	5.031	4.996	5.04596	4.74	4.766	4.43238
PS(20:5(7Z,9Z,11E,13E,17Z)-3OH(5,6,15)/20:4(8Z,11Z,14Z,17Z))	2.169	2.167	2.05865	4.455	5.146	5.81498	1.863	4.185	4.22685	2.174	2.255	2.09715
Arginylasparagine	5.006	5.05	4.7975	3.209	3.101	3.50413	2.998	2.975	3.00475	4.958	4.823	4.48539
PS(PGF1alpha/18:4(6Z,9Z,12Z,15Z))	3.368	3.462	3.2889	5.272	5.979	6.75627	5.148	5.304	5.35704	0.5469	0.3263	0.303459
5,7-Dihydroxyisoflavone	4.518	4.483	4.25885	3.369	3.215	3.63295	4.144	3.672	3.70872	4.322	4.351	4.04643
L-Leucine	1.474	1.97	1.8715	3.816	1.146	1.29498	1.051	1.031	1.04131	3.131	3.92	3.6456
PA(a-13:0/PGJ2)	3.836	3.869	3.67555	5.72	6.155	6.95515	5.81	5.548	5.60348	4.266	4.938	4.59234
Taxine B	4.113	3.914	3.7183	3.717	4.319	4.88047	5.918	5.863	5.92163	4.06	3.98	3.7014
SM(d18:2(4E,14Z)/PGJ2)	5.592	5.48	5.206	5.465	5.427	6.13251	3.828	3.806	3.84406	5.551	5.449	5.06757
N-Lactoylleucine	5.679	5.564	5.2858	5.575	5.334	6.02742	5.529	5.313	5.36613	5.529	5.547	5.15871
PGP(a-15:0/22:6(4Z,7Z,11E,13Z,15E,19Z)-2OH(10S,17))	0.1503	0.1498	0.14231	0.1035	0.09941	0.1123333	0.08021	0.07654	0.0773054	0.1517	0.1775	0.165075
(3b,16a,20R)-25-Acetoxy-3,16,20,22-tetrahydroxy-5-cucurbiten-11-one 3-glucoside	5.74	5.911	5.61545	6.115	6.005	6.78565	5.379	5.722	5.77922	5.857	6.335	5.89155
Trp Tyr Tyr	2.947	3.003	2.85285	2.097	3.531	3.99003	5.958	5.551	5.60651	3.291	3.349	3.11457
Salicylic Acid	4.655	4.616	4.3852	3.993	3.829	4.32677	3.528	3.393	3.42693	4.676	4.669	4.34217
PA(20:2(11Z,14Z)/20:4(6E,8Z,11Z,14Z)-OH(5S))	4.113	4.111	3.90545	3.927	3.907	4.41491	4.836	4.455	4.49955	4.118	4.2	3.906
Arg Leu Leu Asn Leu	4.04	4.36	4.142	6.485	6.054	6.84102	4.74	4.563	4.60863	4.616	5.111	4.75323
SM(d18:2(4E,14Z)/20:5(7Z,9Z,11E,13E,17Z)-3OH(5,6,15))	3.045	3.044	2.8918	4.646	4.51	5.0963	4.829	5.501	5.55601	3.05	5.185	4.82205
N-[3-(1,3-Dioxoisoindol-2-yl)propyl]-2,2,5,5-tetramethyl-1H-pyrrole-3-carboxamide	2.789	2.807	2.66665	4.186	4.286	4.84318	2.427	3.524	3.55924	2.741	3.869	3.59817
1-Methyl-4-phenyl-1,2,3,6-tetrahydropyridine	5.024	5.169	4.91055	3.977	3.967	4.48271	3.71	3.688	3.72488	5.019	4.862	4.52166
Ser Leu Thr	3.143	3.34	3.173	6.828	7.177	8.11001	5.62	5.686	5.74286	4.474	5.161	4.79973
Isoleucylproline	5.894	5.811	5.52045	5.055	4.974	5.62062	4.984	4.806	4.85406	5.6	5.561	5.17173
N-Formyl-Nle-Leu-Phe	4.379	4.306	4.0907	5.342	6.079	6.86927	6.631	6.519	6.58419	4.278	4.149	3.85857
SM(d16:2(4E,8Z)/20:5(6E,8Z,11Z,14Z,17Z)-OH(5))	5.451	5.373	5.10435	5.298	5.337	6.03081	4.462	4.439	4.48339	5.498	5.319	4.94667
Dolichyl b-D-glucosyl phosphate	3.651	3.649	3.46655	3.464	4.091	4.62283	5.313	4.387	4.43087	3.656	3.908	3.63444
PGP(i-16:0/18:1(9Z)-O(12,13))	3.048	2.954	2.8063	4.111	4.494	5.07822	5.662	5.341	5.39441	3.08	3.12	2.9016
Ganglioside GT2 (d18:0/14:0)	5.057	5.01	4.7595	5.529	5.891	6.65683	5.446	5.097	5.14797	4.81	4.893	4.55049
(+/-)-Propionylcarnitine	5.052	4.971	4.72245	4.224	3.982	4.49966	3.556	3.534	3.56934	5.044	4.977	4.87746
Jubanine B	1.788	1.787	1.69765	4.88	5.467	6.17771	1.487	3.916	3.95516	1.793	3.83	3.7534
L-Norleucine	3.775	3.815	3.62425	2.188	4.261	4.81493	5.545	5.422	5.47622	3.779	3.726	3.65148
Asparaginylisoleucine	3.261	3.259	3.09605	4.318	4.26	4.8138	5.151	5.006	5.05606	3.266	3.941	3.86218
1-Hydroxycarvedilol	4.65	4.708	4.4726	2.842	2.738	3.09394	4.726	4.973	5.02273	4.949	4.787	4.69126
Hydrocinnamate-(orn-Pro-dcha-Trp-Arg)	2.319	2.318	2.2021	4.327	3.674	4.15162	4.653	4.942	4.99142	3.811	4.842	4.74516
5,7-Dihydroxyflavone	5.457	5.4	5.13	4.073	3.487	3.94031	3.274	3.252	3.28452	4.996	4.98	4.8804
24-Fluorocalcitriol	3.87	3.868	3.6746	3.683	4.264	4.81832	5.813	5.646	5.70246	3.875	3.957	3.87786
Dibutyl succinate	4.964	4.953	4.70535	3.747	3.88	4.3844	3.624	3.602	3.63802	4.775	4.72	4.6256
PE(20:3(8Z,11Z,14Z)-2OH(5,6)/P-18:0)	0.1424	0.142	0.1349	4.868	0.09394	0.1061522	5.22	5.047	5.09747	3.419	4.06	3.9788
Abscisic alcohol	5.053	4.966	4.7177	3.71	2.867	3.23971	2.601	2.578	2.60378	4.615	4.546	4.45508
SM(d16:2(4E,8Z)/20:4(6E,8Z,11Z,13E)-2OH(5S,15S))	5.393	5.26	4.997	5.711	5.716	6.45908	3.332	3.123	3.15423	5.067	5.014	4.91372
3-Hydroxysintaxanthin	5.525	5.506	5.2307	4.602	4.289	4.84657	3.187	3.165	3.19665	5.307	5.17	5.0666
CDP-DG(i-12:0/i-18:0)	4.859	4.592	4.3624	6.48	6.886	7.78118	5.031	5.774	5.83174	4.483	4.983	4.88334
Tyramine	3.813	3.548	3.3706	4.627	4.765	5.38445	4.73	4.823	4.87123	3.66	3.812	3.73576
Lanatoside	2.545	2.082	1.9779	5.057	4.961	5.60593	5.412	5.364	5.41764	4.43	5.311	5.20478
Asparaginylarginine	5.195	5.139	4.88205	4.105	3.912	4.42056	3.318	3.295	3.32795	5.164	4.984	4.88432
Ala Ile Ile	2.496	2.494	2.3693	2.31	2.291	2.58883	2.188	3.436	3.50472	2.501	2.583	2.53134
PIP(22:2(13Z,16Z)/LTE4)	5.291	5.402	5.1319	4.387	4.714	5.32682	4.457	4.53	4.6206	5.142	5.386	5.27828
4-Hydroxy-3-polyprenylbenzoate	5.425	5.423	5.15185	4.47	4.243	4.79459	4.799	4.743	4.83786	5.404	5.248	5.14304
1,2-Dihydronaphthalene-1,2-diol	4.877	4.814	4.5733	4.148	4.022	4.54486	4.364	4.135	4.2177	4.941	4.865	4.7677
Cauloside C	5.809	5.732	5.4454	5.786	5.674	6.41162	4.344	4.177	4.26054	5.384	5.325	5.2185
Raddeanin A	4.446	4.348	4.1306	5.527	5.797	6.55061	6.71	6.229	6.35358	5.191	5.429	5.32042
Sucrose, 1-laurate	3.357	3.307	3.14165	4.838	3.752	4.23976	2.852	2.83	2.8866	3.557	3.717	3.64266
Nelfinavir	4.905	5.107	4.85165	3.815	3.402	3.84426	4.069	4.255	4.3401	5.274	5.969	5.84962
1-ACETYLPIPERIDINE	3.91	3.908	3.7126	4.238	4.144	4.68272	2.745	2.437	2.48574	3.856	3.804	3.72792
Lumiflavin	4.746	4.743	4.50585	4.137	4.084	4.61492	3.494	3.27	3.3354	4.731	4.776	4.68048
PC(P-18:1(9Z)/LTE4)	4.073	3.265	3.10175	4.664	4.752	5.36976	6.072	5.919	6.03738	3.239	3.22	3.1556
Leu Ile Val	3.518	3.516	3.3402	3.332	4.635	5.23755	4.688	4.586	4.67772	3.523	3.605	3.5329
PC(22:6(4Z,7Z,10Z,13Z,16Z,19Z)/PGF2alpha)	3.308	4.471	4.24745	0.9909	0.9732	1.099716	3.242	2.834	2.89068	4.465	4.999	4.89902
PE(18:4(6Z,9Z,12Z,15Z)/20:4(6E,8Z,11Z,13E)-2OH(5S,15S))	4.76	4.578	4.3491	5.927	5.737	6.48281	6.583	6.51	6.6402	5.026	5.22	5.1156
Tragopogonsaponin B	4.041	4.161	3.95295	4.892	4.74	5.3562	5.143	5.683	5.79666	4.24	4.574	4.48252
PG(20:4(5Z,8Z,11Z,14Z)/22:6(4Z,7Z,10Z,13Z,16Z,19Z))	6.276	6.261	5.94795	5.536	5.5	6.215	5.138	5.088	5.18976	6.281	6.163	6.03974
PG(PGE2/i-24:0)	4.667	5.248	4.9856	5.74	5.937	6.70881	6.048	5.828	5.94456	4.37	5.048	4.94704
Leucylproline	5.646	5.564	5.2858	4.909	4.776	5.39688	4.63	4.555	4.6461	5.43	5.404	5.29592
PA(17:0/6 keto-PGF1alpha)	2.258	2.257	2.14415	2.073	2.054	2.32102	5.464	5.49	5.5998	2.263	2.345	2.2981
Methohexital	3.212	3.71	3.5245	5.168	5.336	6.02968	3.845	3.822	3.89844	3.593	4.109	4.02682
Trp Gln Val	1.623	3.503	3.32785	6.621	6.885	7.78005	5.233	5.036	5.13672	4.564	5.158	5.05484
PC(LTE4/16:0)	5.139	5.128	4.8716	6.573	6.653	7.51789	6.386	6.76	6.8952	4.746	5.231	5.12638
LysoPA(24:0/0:0)	3.7	2.838	2.6961	4.771	5.097	5.75961	5.785	5.857	5.97414	3.817	3.968	3.88864
Cichorioside N	5.219	5.153	4.89535	6.694	7.113	8.03769	6.524	6.504	6.63408	5.683	5.702	5.58796
Tryptophyl-Aspartate	4.97	4.204	3.9938	4.959	4.186	4.73018	3.68	3.351	3.41802	4.738	4.293	4.20714
Capsianoside VI	2.954	3.43	3.2585	6.097	5.659	6.39467	7.067	6.94	7.0788	4.905	5.493	5.38314
Gamma-Glu-leu	4.73	4.575	4.34625	6.199	6.027	6.81051	6.09	5.976	6.09552	4.032	3.983	3.90334
Hydroxypropionylcarnitine	5.17	5.068	4.8146	4.531	4.418	4.99234	4.254	4.232	4.31664	4.903	4.873	4.77554
CDP-DG(6 keto-PGF1alpha/a-15:0)	5.217	5.114	4.8583	3.468	3.19	3.6047	3.087	3.065	3.1263	5.086	5.226	5.12148
CDP-DG(i-12:0/i-12:0)	3.672	3.67	3.4865	4.397	3.466	3.91658	5.286	5.056	5.15712	3.677	3.759	3.68382
Secologanin	4.65	4.337	4.12015	3.914	3.019	3.41147	2.916	2.894	2.4599	4.253	4.337	4.25026
Alanyltryptophan	0.01178	0.01174	0.011153	2.984	3.369	3.80697	4.92	5.007	4.25595	3.387	3.15	3.087
N-lactoyl-phenylalanine	5.933	5.85	5.5575	5.126	4.986	5.63418	5.269	5.151	4.37835	5.912	5.906	5.78788
Ethyl 3-[(5-methyl-4-oxo-1,5-diazacycloundecane-1-carbonyl)amino]propanoate	4.312	4.371	4.15245	3.413	3.665	4.14145	7.014	6.79	5.7715	4.14	4.735	4.6403
9-Hydroxyhexadecanoic acid	2.905	2.903	2.75785	4.502	5.319	6.01047	2.756	3.455	2.93675	2.91	2.992	2.93216
Ser Glu Glu Glu Ile	5.177	5.346	5.0787	6.314	6.458	7.29754	5.168	5.714	4.8569	5.501	5.917	5.79866
PE(22:6(4Z,7Z,10Z,13Z,16Z,19Z)/22:4(7Z,10Z,13Z,16Z))	3.681	3.279	3.11505	2.466	3.582	4.04766	2.343	2.321	1.97285	3.093	2.738	2.68324
CDP-DG(PGF1alpha/22:6(4Z,7Z,10Z,13Z,16Z,19Z))	5.24	5.1	4.845	5.437	5.205	5.88165	4.942	4.882	4.1497	5.323	5.35	5.243
Gln Ile Ile	3.018	3.945	3.74775	4.732	5.537	6.25681	3.367	4.006	3.4051	3.126	4.061	3.97978
Heptanoylcarnitine	4.409	4.408	4.1876	5.122	5.174	5.84662	4.1	4.078	3.4663	4.414	4.496	4.40608
25-O-Desacetyl rifabutin	4.817	4.998	4.7481	5.701	6.128	6.92464	7.722	7.507	6.38095	5.112	5.361	5.25378
PG(20:4(6E,8Z,11Z,14Z)-OH(5S)/i-22:0)	1.121	1.119	1.06305	0.9519	0.9344	1.055872	6.018	5.796	4.9266	1.126	1.202	1.17796
Isopentyl gentiobioside	2.529	2.528	2.4016	5.444	5.401	6.10313	4.055	4.705	3.99925	2.534	2.616	2.56368
Degammae	5.902	6.007	5.70665	5.079	4.69	5.2997	5.059	4.735	4.02475	5.92	6.173	6.04954
Ile Leu Tyr	2.512	3.792	3.6024	6.521	6.538	7.38794	5.834	6.198	5.2683	3.659	4.797	4.70106
Sinomenine	3.549	3.084	2.9298	4.424	4.654	5.25902	5.709	5.641	4.79485	3.091	4.171	4.08758
(5E)-7-{4,6-Dihydroxy-2-[(1E,5E)-3-hydroxyocta-1,5-dien-1-yl]oxan-3-yl}hept-5-enoylcarnitine	4.696	4.745	4.50775	4.885	5.07	5.7291	5.905	5.795	4.92575	1.122	3.83	3.7534
PG(20:3(6,8,11)-OH(5)/22:4(7Z,10Z,13Z,16Z))	4.637	5.097	4.84215	3.443	2.934	3.31542	5.309	4.468	3.7978	4.249	4.98	4.8804
2-(6-Hydroxy-3-oxo-3H-xanthen-9-yl)benzoic acid	4.796	4.842	4.5999	3.184	3.164	3.57532	3.061	3.039	2.58315	4.244	4.271	4.18558
Niridazole	5.23	5.149	4.89155	2.881	2.861	3.23293	2.758	2.736	2.3256	4.64	4.523	4.43254
3-Hydroxylidocaine	3.331	3.329	3.16255	4.793	4.872	5.50536	4.594	4.53	3.8505	3.336	3.418	3.34964
Pectenotoxin 2 secoacid	3.582	3.2	3.04	4.717	4.537	5.12681	5.755	5.848	4.9708	3.461	3.72	3.6456
PA(PGE2/18:2(9Z,11Z))	2.972	2.97	2.8215	2.786	3.238	3.65894	2.663	2.641	2.24485	2.977	3.059	2.99782
Tyr Leu	4.491	4.823	4.58185	5.957	6.402	7.23426	6.518	6.599	5.60915	4.607	5.202	5.09796
(S)-Pterosin A	2.036	3.192	3.0324	5.14	5.229	5.90877	4.899	4.796	4.0766	2.856	4.079	3.99742
Moxidectin	3.98	3.846	3.6537	4.514	3.853	4.35389	4.568	4.637	3.94145	3.528	4.464	4.37472
Isoleucyl-Glutamate	5.037	4.958	4.7101	3.158	3.778	4.26914	4.29	4.612	3.9202	4.748	4.712	4.61776
PGP(i-14:0/18:2(9Z,11E)+=O(13))	4.635	4.876	4.6322	4.274	4.674	5.28162	3.095	3.073	2.61205	4.733	5.177	5.07346
(2E,6E,8E)-Decatrienoylcarnitine	5.345	5.403	5.13285	4.567	4.319	4.88047	3.783	3.761	3.19685	4.96	4.554	4.46292
Glycyl-Arginine	6.833	6.839	6.49705	6.043	5.998	6.77774	5.487	5.431	4.61635	6.84	6.73	6.5954
Ile Asn Tyr	3.981	3.553	3.37535	5.125	5.137	5.80481	6.482	6.355	5.40175	3.704	3.945	3.8661
PS(TXB2/16:1(9Z))	6.043	6.297	5.98215	3.937	4.529	5.11777	3.434	2.701	2.29585	5.65	6.03	5.9094
PG(PGJ2/i-16:0)	4.339	4.709	4.47355	5.139	5.128	5.79464	3.16	3.454	2.9359	4.586	5.08	4.9784
PI(PGJ2/22:5(4Z,7Z,10Z,13Z,16Z))	4.57	5.052	4.7994	4.846	4.58	5.1754	3.394	1.555	1.32175	4.816	5.405	5.2969
PGP(i-24:0/PGD2)	3.557	4.211	4.00045	2.348	1.675	1.89275	2.608	3.792	3.2232	4.538	5.341	5.23418
VI2Fuc-nLc6	5.392	4.864	4.6208	4.414	4.604	5.20252	4.268	4.353	3.70005	4.982	4.561	4.46978
PE(20:4(6E,8Z,11Z,13E)-2OH(5S,15S)/20:3(5Z,8Z,11Z))	4.231	3.687	3.50265	5.727	5.595	6.32235	7.535	7.5	6.375	4.187	4.698	4.60404
PE(20:5(5Z,8Z,11Z,14Z,16E)-OH(18)/20:3(8Z,11Z,14Z))	2.53	3.101	2.94595	2.344	2.324	2.62612	6.994	6.967	5.92195	2.535	2.616	2.56368
Vernolide A	3.379	3.378	3.2091	3.193	3.173	3.58549	3.07	3.048	2.5908	3.384	4.052	3.97096
1-(beta-D-Ribofuranosyl)-1,4-dihydronicotinamide	4.44	4.749	4.51155	2.998	3.561	4.02393	2.875	2.853	2.42505	4.391	4.778	4.68244
L-Hexanoylcarnitine	5.879	5.776	5.4872	4.976	4.833	5.46129	4.615	4.499	3.82415	5.77	5.752	5.63696
CDP-DG(i-18:0/20:4(5Z,8Z,11Z,13E)-OH(15S))	2.766	1.38	1.311	1.205	1.187	1.34131	4.942	4.751	4.03835	3.309	1.466	1.43668
Phenylalanyl-prolyl-arginine	3.729	3.947	3.74965	5.647	5.293	5.98109	6.14	6.091	5.17735	4.595	5.174	5.07052
PIP(22:3(10Z,13Z,16Z)/22:6(4Z,7Z,11E,13Z,15E,19Z)-2OH(10S,17))	5.791	5.597	5.31715	7.641	7.734	8.73942	5.818	6.179	5.25215	6.302	6.588	6.45624
PA(24:1(15Z)/20:4(6E,8Z,11Z,13E)-2OH(5S,15S))	3.508	4.498	4.2731	6.296	6.854	7.74502	4.684	4.863	4.13355	4.462	4.956	4.85688
CDP-DG(PGF1alpha/22:3(10Z,13Z,16Z))	4.834	4.819	4.57805	6.082	6.296	7.11448	4.106	4.464	3.7944	4.78	5.177	5.07346
1-cyclohexyl-3-[[1-(hydroxymethyl)cyclopropyl]methyl]urea	5.993	5.99	5.6905	5.951	6.145	6.94385	6.392	6.334	5.3839	5.987	5.932	5.81336
1-Hydroxyisoquinoline	4.264	4.234	4.0223	2.774	2.754	3.11202	2.651	2.629	2.23465	3.974	4.033	3.95234
Leu Gln Tyr	3.825	3.683	3.49885	5.742	5.721	6.46473	6.326	6.25	5.3125	4.212	5.178	5.07444
Hydrocortisone phosphate	2.549	2.548	2.4206	2.364	2.344	2.64872	5.857	6.049	5.14165	2.554	2.636	2.58328
Dehydrodidemnin B	3.705	3.729	3.54255	5.626	5.071	5.73023	5.527	5.708	4.8518	5.125	5.61	5.4978
CDP-DG(i-22:0/5-iso PGF2VI)	4.135	3.39	3.2205	6.364	6.541	7.39133	4.835	5.052	4.2942	5.23	5.771	5.65558
P-Coumaric Acid	3.948	4.035	3.83325	4.756	4.842	5.47146	2.554	3.357	2.85345	4.016	4.172	4.08856
[1S-[1alpha,2alpha(Z),3alpha,4alpha]]-7-[3-[[2-[(Phenylamino)carbonyl]hydrazino]methyl]-7-oxabicyclo[2.2.1]hept-2-yl]-5-heptenoicacid	3.068	3.943	3.74585	5.44	5.502	6.21726	2.756	2.734	2.3239	3.07	4.498	4.40804
CDP-DG(i-14:0/18:1(12Z)-2OH(9,10))	4.973	5.171	4.91245	4.981	4.752	5.36976	5.101	4.981	4.23385	5.671	6.163	6.03974
Neuromedin C	4.4	4.473	4.24935	5.852	5.626	6.35738	6.698	6.23	5.2955	4.8	5.624	5.51152
PE(22:4(7Z,10Z,13Z,16Z)/TXB2)	2.48	2.479	2.35505	5.207	4.18	4.7234	2.947	2.151	1.82835	2.485	2.567	2.51566
11-Oxo-androsterone glucuronide	4.334	3.974	3.7753	5.659	5.761	6.50993	6.509	6.318	5.3703	4.042	4.774	4.67852
Kyotorphin	5.506	5.46	5.187	3.94	3.885	4.39005	3.782	3.759	3.19515	5.187	5.238	5.13324
Pro Tyr	3.65	3.393	3.22335	2.888	2.868	3.24084	6.171	6.025	5.12125	3.567	3.846	3.76908
PI(22:3(10Z,13Z,16Z)/6 keto-PGF1alpha)	1.137	1.136	1.0792	0.9678	0.9503	1.073839	6.819	6.519	5.54115	1.142	1.219	1.19462
Desglucocheirotoxin	0.003631	3.552	3.3744	5.666	5.661	6.39693	6.358	6.054	5.1459	4.887	5.813	5.69674
Manumycin A	3.788	3.706	3.5207	4.223	4.54	5.1302	6.454	6.235	5.29975	3.524	4.167	4.08366
Ile Phe Gln	2.884	2.718	2.5821	5.549	5.741	6.48733	5.87	5.761	4.89685	3.908	4.768	4.67264
4(1H)-Pyridinone, 3-hydroxy-1-(3-hydroxypropyl)-2-methyl-	4.75	4.659	4.42605	3.528	2.746	3.10298	2.643	2.62	2.227	4.559	4.475	4.3855
Indoline	4.701	4.601	4.37095	3.818	3.512	3.96856	2.703	2.634	2.2389	4.541	4.483	4.39334
N-phenylanthranilic acid	4.153	4.558	4.3301	1.023	3.835	4.33355	3.753	4.161	3.53685	3.914	4.355	4.2679
Ganglioside GD2 (d18:0/22:0)	3.068	3.066	2.9127	2.882	2.862	3.23406	5.287	5.077	4.31545	3.073	3.155	3.0919
PI(PGJ2/20:0)	1.733	1.732	1.6454	5.669	5.038	5.69294	6.069	6.128	5.2088	3.56	4.728	4.63344
Theasaponin	2.112	2.111	2.00545	1.928	1.908	2.15604	1.806	1.785	1.51725	2.817	3.303	3.23694
Licoricesaponin C2	2.325	2.324	2.2078	4.299	3.525	3.98325	2.018	3.243	2.75655	2.33	3.314	3.24772
6'-Sialyllactosamine	4.301	4.299	4.08405	4.273	4.095	4.62735	5.876	5.823	4.94955	4.306	4.388	4.30024
Val-Gly-Val-Ala-Pro-Gly	4.785	4.975	4.72625	6.651	6.339	7.16307	5.619	5.793	4.92405	5.164	5.72	5.6056
Floratheasaponin E	3.233	3.71	3.5245	5.295	5.465	6.17545	6.245	6.449	5.48165	4.201	4.734	4.63932
12-Hydroxy-13-O-D-glucuronoside-octadec-9Z-enoate	3.143	3.37	3.2015	4.813	4.593	5.19009	5.501	5.53	4.7005	3.148	5.148	5.04504
5-Hydroxytrtradeca-8,11-dienoylcarnitine	0.06634	3.334	3.1673	6.771	6.242	7.05346	5.963	6.098	5.1833	0.06706	4.602	4.50996
Cholylcitrulline	5.889	5.907	5.61165	4.742	4.359	4.92567	3.508	3.486	2.9631	5.585	5.454	5.34492
PA(6 keto-PGF1alpha/20:4(5Z,8Z,11Z,14Z))	4.245	4.893	4.64835	5.744	6.015	6.79695	4.462	4.234	3.5989	4.656	5.355	5.2479
Halichondrin B	4.132	3.671	3.48745	5.805	5.399	6.10087	5.446	5.433	4.61805	4.23	4.38	4.2924
PG(PGE2/16:1(9Z))	2.021	3.302	3.1369	4.553	4.916	5.55508	5.445	5.392	4.5832	2.026	3.471	3.40158
PC(2:0/22:6(5Z,8E,10Z,13Z,15E,19Z)-2OH(7S, 17S))	3.766	3.835	3.64325	5.958	5.994	6.77322	6.801	6.914	5.8769	4.505	4.909	4.81082
Pacific Ciguatoxin 4A	5.013	4.912	4.6664	6.393	6.307	7.12691	5.771	5.657	4.80845	5.169	5.562	5.45076
Toremifene	3.7	3.697	3.51215	3.586	2.83	3.1979	4.413	4.15	3.5275	3.508	3.277	3.21146
Annomuricatin A	3.531	4.452	4.2294	5.433	5.53	6.2489	6.198	6.083	5.17055	4.607	5.141	5.03818
Neurotensin (1-8)	5.408	5.757	5.46915	4.542	3.971	4.48723	3.42	4.501	3.82585	5.821	6.117	5.99466
5-Dihydroxyhept-6-enoic acid	4.964	4.899	4.65405	4.242	3.932	4.44316	2.72	2.885	2.45225	4.955	4.982	4.88236
PS(20:4(6E,8Z,11Z,13E)-2OH(5S,15S)/14:0)	3.523	4.675	4.44125	3.76	2.252	2.54476	5.333	5.431	4.61635	2.462	2.544	2.49312
Befunolol	3.193	2.971	2.82245	2.713	4.158	4.69854	4.484	4.323	3.67455	2.904	2.986	2.92628
PA(22:6(4Z,7Z,10Z,13Z,16Z,19Z)/LTE4)	5.295	5.136	4.8792	2.319	2.299	2.59787	4.268	3.958	3.3643	5.125	5.16	5.0568
PG(16:1(9Z)/PGF1alpha)	2.933	2.931	2.78445	4.921	5.047	5.70311	2.624	2.602	2.2117	2.938	3.02	2.9596
PS(22:6(4Z,7Z,10Z,13Z,16Z,19Z)/18:2(9Z,12Z))	2.671	3.711	3.52545	5.642	5.897	6.66361	7.368	7.26	6.171	4.922	5.471	5.36158
PC(2:0/22:6(4Z,7Z,11E,13Z,15E,19Z)-2OH(10S,17))	2.231	2.229	2.11755	4.792	5.23	5.9099	3.789	1.902	1.6167	4.147	4.496	4.40608
PG(16:0/22:6(4Z,8Z,10Z,13Z,16Z,19Z)-OH(7))	6.295	6.341	6.02395	5.529	5.323	6.01499	4.181	4.226	3.5921	6.155	6.204	6.07992
Tinocrisposide	1.918	1.916	1.8202	4.4	3.149	3.55837	6.293	5.972	5.0762	2.481	2.726	2.67148
PS(20:5(5Z,8Z,11Z,14Z,17Z)/20:4(8Z,11Z,14Z,17Z))	4.531	4.53	4.3035	4.345	4.325	4.88725	6.652	6.69	5.6865	4.536	4.618	4.52564
Pyr-his-trp-ser-tyr-D-lys-leu-arg-pro-gly-NH2	0.001083	3.655	3.47225	4.804	4.988	5.63644	5.935	5.72	4.862	3.644	3.959	3.87982
N-Stearoyl Arginine	5.306	5.274	5.0103	3.278	3.259	3.68267	3.156	3.133	2.66305	5.199	4.952	4.85296
Algestone	5.551	5.554	5.2763	4.682	3.962	4.47706	4.116	3.649	3.10165	5.41	5.305	5.1989
PS(22:6(5Z,8E,10Z,13Z,15E,19Z)-2OH(7S, 17S)/16:0)	4.712	4.755	4.51725	5.266	5.38	6.0794	3.517	2.652	2.2542	4.573	5.003	4.90294
Prednisolone	5.29	5.254	4.9913	4.581	4.629	5.23077	3.996	3.974	3.3779	5.135	4.93	4.8314
PGP(a-13:0/18:3(9,11,15)-OH(13))	1.712	1.711	1.62545	1.531	1.512	1.70856	3.686	3.209	2.72765	1.717	1.798	1.76204
26-Desglucoavenacoside A	5.495	5.638	5.3561	4.15	4.684	5.29292	0.1849	0.1773	0.150705	5.501	5.695	5.5811
Tyr Gly Ile	4.57	4.653	4.42035	5.228	5.719	6.46247	5.906	6.066	5.1561	4.527	4.842	4.74516
Leucyl-Threonine	3.648	3.639	3.45705	4.194	4.328	4.89064	2.509	2.487	2.11395	3.871	3.955	3.8759
PGP(i-22:0/22:6(4Z,7Z,10Z,12E,16Z,19Z)-OH(14))	5.937	6.322	6.0059	4.983	4.795	5.41835	4.472	4.879	4.14715	6.032	6.37	6.2426
PI(5-iso PGF2VI/22:4(10Z,13Z,16Z,19Z))	5.453	5.419	5.14805	7.165	7.129	8.05577	6.904	6.883	5.85055	6.007	6.36	6.2328
Ganglioside GD1a (d18:0/12:0)	3.423	3.421	3.24995	6.024	6.428	7.26364	3.113	4.114	3.4969	3.428	4.03	3.9494
Netilmicin	2.005	2.004	1.9038	1.821	4.804	5.42852	5.724	5.639	4.79315	2.01	2.091	2.04918
Riboflavin (Vitamin B2)	6.787	6.814	6.4733	6.015	5.801	6.55513	5.633	5.544	4.7124	6.608	6.583	6.45134
Bisbynin	1.813	1.812	1.7214	4.02	3.972	4.48836	5.166	5.192	4.4132	1.818	3.903	3.82494
PIP(20:0/TXB2)	2.224	2.222	2.1109	2.039	3.751	4.23863	5.938	5.502	4.6767	2.229	2.31	2.2638
Dimerum acid	4.981	4.793	4.55335	5.248	5.286	5.97318	6.404	5.957	5.06345	5.054	5.706	5.59188
CDP-DG(PGF2alpha/i-22:0)	6.049	6.237	5.92515	4.922	4.817	5.44321	4.204	2.361	2.00685	6.422	6.637	6.50426
Butyl 4-aminobenzoate	5.709	5.668	5.3846	5.316	5.204	5.88052	4.925	4.732	4.0222	6.15	6.096	5.97408
Leu Leu	4.332	4.341	4.12395	5.929	6.106	6.89978	5.102	4.595	3.90575	4.469	5.159	5.05582
Vinflunine	3.332	3.331	3.16445	4.24	4.832	5.46016	5.688	5.251	4.46335	3.337	3.419	3.35062
(10E,12E,14E)-9-Hydroxy-16-oxooctadeca-10,12,14-trienoylcarnitine	3.534	3.004	2.8538	2.364	2.344	2.64872	4.756	4.542	3.8607	2.768	2.636	2.58328
(2R,3S,5R)-5-(4,5-Dihydroimidazo[2,1-f]purin-3-yl)-2-(hydroxymethyl)oxolan-3-ol	2.951	2.427	2.30565	3.859	4.375	4.94375	6.337	5.37	4.5645	2.101	4.188	4.10424
PE(6 keto-PGF1alpha/20:1(11Z))	4.649	4.513	4.28735	3.427	3.17	3.5821	5.198	5.153	4.38005	4.192	4.049	3.96802
Gln Ile	4.383	3.989	3.78955	5.212	5.549	6.27037	6.02	6.221	5.28785	5.098	5.167	5.06366
Grazoprevir	3.926	3.462	3.2889	5.118	5.286	5.97318	6.128	5.703	4.84755	3.23	4.902	4.80396
Canarigenin 3-[glucosyl-(1->4)-6-deoxy-alloside]	3.742	2.705	2.56975	5.714	5.486	6.19918	5.027	4.824	4.1004	4.64	5.034	4.93332
DG(14:0/0:0/LTE4)	2.491	2.49	2.3655	3.062	2.286	2.58318	4.785	5.349	4.54665	3.382	3.313	3.24674
Calcidiol	4.095	4.325	4.10875	4.559	4.601	5.19913	4.719	4.856	4.1276	4.056	4.444	4.35512
Soyasaponin aa	4.539	4.599	4.36905	5.146	4.917	5.55621	5.39	4.836	4.1106	4.41	4.393	4.30514
Isoflavanone	4.981	4.884	4.6398	4.108	4.025	4.54825	3.181	3.159	2.68515	4.977	4.961	4.86178
PI(PGF2alpha/20:3(8Z,11Z,14Z))	0.172	0.1715	0.162925	3.825	0.1147	0.129611	4.593	4.331	3.68135	0.1737	0.2024	0.198352
PC(20:5(6E,8Z,11Z,14Z,17Z)-OH(5)/18:3(6Z,9Z,12Z))	5.292	6.007	5.70665	4.706	5.084	5.74492	5.163	5.555	4.72175	4.979	5.766	5.65068
Pegvaliase	2.771	2.846	2.7037	5.284	5.395	6.09635	2.417	2.395	2.03575	2.731	2.812	2.75576
Quinoneimine	1.531	1.529	1.45255	4.708	4.955	5.59915	4.7	5.087	4.32395	1.536	1.615	1.5827
4-(Phenylamino)benzoic acid	4.859	5.213	4.95235	2.746	4.731	5.34603	4.768	5.168	4.3928	4.532	4.954	4.85492
Vinleucinol	4.67	4.243	4.03085	5.543	5.868	6.63084	6.127	6.013	5.11105	4.047	4.189	4.10522
PIP(PGE2/20:1(11Z))	5.065	5.04	4.788	4.924	4.766	5.38558	6.755	6.988	5.9398	4.375	4.496	4.40608
Homovanillin	3.894	3.868	3.6746	2.636	2.616	2.95608	2.513	2.491	2.11735	4.145	4.13	4.0474
Basilol	3.65	3.648	3.4656	3.464	3.444	3.89172	3.341	3.319	2.82115	3.655	3.737	3.66226
PGP(20:5(7Z,9Z,11E,13E,17Z)-3OH(5,6,15)/a-25:0)	6.264	6.549	6.22155	5.587	5.023	5.67599	5.829	5.686	4.8331	6.58	6.898	6.76004
Val Ser Ile	2.664	2.663	2.52985	3.451	4.417	4.99121	4.104	4.409	3.74765	2.669	2.751	2.69598
3-Methylpentanoylcarnitine	5.61	5.512	5.2364	4.832	4.542	5.13246	4.366	4.143	3.52155	5.54	5.505	5.3949
CDP-DG(i-19:0/PGD2)	5.437	5.317	5.05115	3.357	4.244	4.79572	5.42	4.909	4.17265	5.028	4.947	4.84806
PS(TXB2/18:1(9Z))	1.884	1.883	1.78885	4.539	4.586	5.18218	5.116	5	4.25	1.889	1.97	1.9306
Cephalomannine	3.29	3.289	3.12455	4.197	3.63	4.1019	4.626	3.939	3.34815	3.498	3.449	3.38002
Ginsenoside Rh7	3.549	1.114	1.0583	0.9466	3.809	4.30417	3.827	3.715	3.15775	3.567	1.196	1.17208
PE(PGF1alpha/20:2(11Z,14Z))	3.037	2.972	2.8234	4.591	5.105	5.76865	4.672	4.525	3.84625	3.117	3.061	2.99978
Medicagenic acid 3-O-b-D-glucuronide	2.224	2.222	2.1109	4.303	4.157	4.69741	5.765	5.573	4.73705	2.229	3.38	3.3124
Floratheasaponin C	0.1734	0.1729	0.164255	0.1204	3.715	4.19795	4.767	4.827	4.10295	3.462	3.679	3.60542
Prolyl-Gamma-glutamate	4.757	4.662	4.4289	4.454	5.033	5.68729	5.66	5.54	4.709	4.926	4.864	4.76672
PGP(5-iso PGF2VI/i-16:0)	2.995	2.069	1.96555	2.686	0.008486	0.00958918	5.89	5.784	4.9164	2.435	2.803	2.74694
DL-p-Chlorophenylalanine methyl ester hydrochloride	5.539	5.496	5.2212	4.691	4.463	5.04319	4.173	3.827	3.25295	5.494	5.383	5.27534
PE(PGE2/DiMe(9,5))	2.872	3.159	3.00105	4.01	4.305	4.86465	5.089	5.022	4.2687	2.877	2.959	2.89982
CDP-DG(PGD2/i-19:0)	3.391	0.3061	0.290795	0.2224	3.154	3.56402	3.995	4.476	3.8046	0.3094	0.3531	0.346038
PC(DiMe(13,5)/LTE4)	4.487	4.722	4.4859	4.984	4.912	5.55056	5.805	5.784	4.9164	4.534	4.827	4.73046
Ile Phe Glu	2.943	2.942	2.7949	2.971	2.738	3.09394	3.953	2.612	2.2202	2.948	3.03	2.9694
Cis-Zeatin O-glucoside	7.583	7.484	7.1098	6.466	6.184	6.98792	5.74	5.42	4.607	7.416	7.393	7.24514
Val Leu Ser	4.681	4.962	4.7139	7.042	7.123	8.04899	7.25	7.512	6.3852	5.817	6.285	6.1593
Actinodaphnine	0.3462	1.398	1.3281	3.565	4.173	4.71549	5.536	5.51	4.6835	0.5122	1.809	1.77282
CDP-DG(i-12:0/18:3(10,12,15)-OH(9))	2.851	2.875	2.73125	4.168	3.213	3.63069	5.176	4.392	3.7332	2.856	2.938	2.87924
PG(20:4(7E,9E,11Z,13E)-3OH(5S,6R,15S)/i-19:0)	3.214	3.399	3.22905	3.344	4.339	4.90307	4.695	4.63	3.9355	3.219	3.729	3.65442
Hexanoylcarnitine	5.591	5.471	5.19745	4.811	4.734	5.34942	4.36	4.161	3.53685	5.562	5.519	5.40862
His Gly Phe His Val	0.4787	0.4776	0.45372	0.3635	3.827	4.32451	5.359	5.644	4.7974	0.482	0.5386	0.527828
Gln Tyr Leu	2.999	2.997	2.84715	3.974	4.374	4.94262	5.339	5.454	4.6359	3.004	3.086	3.02428
DG(2:0/18:1(9Z)-O(12,13)/0:0)	4.752	4.773	4.53435	6.606	6.412	7.24556	6.751	6.891	5.85735	5.306	5.713	5.59874
MG(22:6(5Z,8E,10Z,13Z,15E,19Z)-2OH(7S, 17S)/0:0/0:0)	3.772	3.718	3.5321	6.772	6.612	7.47156	7.087	7.198	6.1183	5.195	5.817	5.70066
Entacapone	5.935	5.231	4.96945	4.995	4.637	5.23981	4.273	3.27	2.7795	5.326	4.939	4.84022
Acolongifloriside K	2.571	3.19	3.0305	5.094	5.142	5.81046	5.903	6.112	5.1952	3.259	4.06	3.9788
(Betas)-beta-(((2S)-2-(4,4-Dimethyl-3-((4-((((2-methylphenyl)amino)carbonyl)amino)phenyl)methyl)-2,5-dioxo-1-imidazolidinyl)-4-methyl-1-oxopentyl)amino)benzenepropanoic acid	3.298	3.296	3.1312	5.157	4.581	5.17653	3.886	3.307	2.81095	3.303	4.402	4.31396
Abbott-195773	6.493	6.701	6.36595	6.881	6.909	7.80717	6.169	6.099	5.18415	6.637	7.162	7.01876
N-Eicosapentaenoyl Valine	3.248	2.819	2.67805	5.846	6.039	6.82407	2.512	3.389	2.88065	3.414	2.908	2.84984
Araliasaponin I	0.01398	3.759	3.57105	5.576	5.982	6.75966	6.609	6.449	5.48165	3.302	5.343	5.23614
13-Dihydrocarminomycin	5.736	5.641	5.35895	3.857	3.837	4.2207	3.734	3.712	3.1552	5.584	5.423	5.31454
PI(22:2(13Z,16Z)/PGJ2)	1.449	1.447	1.37465	5.449	5.891	6.4801	3.778	3.416	2.9036	1.453	1.533	1.50234
Val Ile Lys Asp	4.874	4.864	4.6208	6.511	6.914	7.6054	3.461	4.426	3.7621	5.001	4.967	4.86766
2-Naphthylamine	4.252	4.391	4.17145	3.664	3.732	4.1052	4.269	4.377	3.72045	4.598	4.684	4.59032
Quillaic acid 3-[galactosyl-(1->2)-glucuronide]	4.713	4.712	4.4764	4.527	4.507	4.9577	4.439	4.382	3.7247	4.718	4.8	4.704
3-hydroxydodecanoyl carnitine	3.676	2.166	2.0577	6.35	5.926	6.5186	2.668	2.805	2.38425	4.809	5.052	4.95096
PS(18:1(9Z)-O(12,13)/14:1(9Z))	4.858	5.429	5.15755	3.385	0.0963	0.10593	6.332	5.761	4.89685	4.728	5.492	5.38216
Ile Arg Leu	3.574	3.572	3.3934	5.275	5.48	6.028	5.634	6.06	5.151	3.579	3.661	3.58778
(1(10)E,4E,6a,9b)-9-(2-Methylpropanoyloxy)-1(10),4,11(13)-germacratrien-12,6-olide	1.502	1.5	1.425	4.435	4.364	4.8004	4.498	4.445	3.77825	1.507	3.359	3.29182
Furanogermenone	4.449	4.34	4.123	3.161	3.142	3.4562	3.039	3.016	2.5636	4.324	4.37	4.2826
PIP(LTE4/22:3(10Z,13Z,16Z))	5.129	4.932	4.6854	4.368	4.2	4.62	5.943	6.108	5.1918	4.707	4.695	4.6011
1-Methyl-2-nitro-3-((tetrahydrofuran-3-yl)methyl)guanidine	3.72	3.846	3.6537	4.753	4.665	5.1315	3.761	2.369	2.01365	3.898	4.324	4.23752
6Z-8-Hydroxygeraniol 8-O-glucoside	3.077	2.544	2.4168	4.485	4.228	4.6508	5.951	5.649	4.80165	2.649	4.091	4.00918
Gly-Pro-Gly-Arg-Ala-Phe	2.505	2.503	2.37785	3.556	3.663	4.0293	2.197	2.641	2.24485	2.51	4.18	4.0964
1-[(5-Amino-5-carboxypentyl)amino]-1-deoxyfructose	4.022	4.172	3.9634	3.797	4.063	4.4693	5.008	5.335	4.53475	4.119	4.248	4.16304
Terbutaline	4.998	4.912	4.6664	3.713	3.741	4.1151	3.59	3.568	3.0328	4.762	4.664	4.57072
2-Methyl-3-methoxy-4-phenylbutyric acid	4.233	4.1	3.895	4.732	4.527	4.9797	5.123	4.822	4.0987	4.344	3.887	3.80926
PS(22:6(4Z,7Z,10Z,13Z,16Z,19Z)/20:4(6Z,8E,10E,14Z)-2OH(5S,12R))	4.65	4.735	4.49825	4.418	4.83	5.313	3.588	4.711	4.00435	5.08	5.234	5.12932
PS(PGD2/18:4(6Z,9Z,12Z,15Z))	5.313	5.313	5.04735	3.552	4.496	4.9456	0.227	0.2181	0.185385	5.491	5.625	5.5125
Etorphine	0.1407	0.1402	0.13319	4.736	4.346	4.7806	5.305	4.885	4.15225	2.987	3.779	3.70342
6-(3-aminopiperidin-1-yl)-2-(2-methoxyethyl)pyridazin-3-one	2.23	2.805	2.66475	5.94	5.771	6.3481	6.136	6.312	5.3652	4.357	4.983	4.88334
PA(18:1(12Z)-2OH(9,10)/10:0)	2.905	2.903	2.75785	4.474	4.578	5.0358	6.064	5.852	4.9742	2.91	2.992	2.93216
Cholyl-L-dopa	3.404	3.403	3.23285	5.3	5.105	5.6155	5.628	5.23	4.4455	4.346	4.996	4.89608
Cysteinyl-Arginine	4.381	4.46	4.237	5.319	5.239	5.7629	6.557	5.311	4.51435	4.716	5.209	5.10482
Gentamicin C2	0.5557	0.5546	0.52687	2.667	3.451	3.7961	3.505	2.825	2.40125	0.5594	3.747	3.67206
CDP-DG(18:1(9Z)/20:5(7Z,9Z,11E,13E,17Z)-3OH(5,6,15))	6.138	6.101	5.79595	4.62	4.959	5.4549	4.467	5.021	4.26785	6.343	6.413	6.28474
N-alpha-Acetyl-L-lysine	2.517	3.216	3.0552	4.744	4.646	5.1106	5.57	5.422	4.6087	3.538	4.103	4.02094
Glycocholic Acid	5.311	5.234	4.9723	3.63	2.944	3.2384	3.017	2.717	2.30945	5.789	5.728	5.61344
PS(16:0/22:6(5Z,8E,10Z,13Z,15E,19Z)-2OH(7S, 17S))	3.261	2.752	2.6144	5.2	5.722	6.2942	2.446	3.63	3.0855	3.905	4.416	4.32768
1,5-Naphthalene diisocyanate	5.072	5.016	4.7652	3.198	3.178	3.4958	3.075	3.053	2.59505	4.661	4.49	4.4002
Epothilone A	4.921	5.099	4.84405	6.764	6.78	7.458	7.592	7.735	6.57475	5.207	5.584	5.47232
(Z)-3-Methyl-2-(2-pentenyl)-2-cyclopenten-1-one	1.632	3.435	3.26325	5.115	5.722	6.2942	1.333	2.898	2.4633	3.082	3.53	3.4594
Astragaloside III	3.471	3.47	3.2965	4.742	4.618	5.0798	6.387	6.175	5.24875	3.476	3.558	3.48684
Leukoaminochrome	5.275	5.179	4.92005	4.347	4.225	4.6475	3.902	3.568	3.0328	5.168	5.106	5.00388
PG(20:4(8Z,11Z,14Z,17Z)/5-iso PGF2VI)	4.669	5.219	4.95805	5.098	5.169	5.6859	4.949	4.069	3.45865	4.51	4.961	4.86178
Soyasaponin II	4.629	4.454	4.2313	4.152	4.209	4.6299	6.733	6.373	5.41705	4.408	4.489	4.39922
Benzoic Acid	6.948	6.876	6.5322	6.16	6.056	6.6616	5.797	5.672	4.8212	6.834	6.791	6.65518
2,3,4,5-Tetrahydro-2-pyridinecarboxylic acid	2.743	2.741	2.60395	4.26	4.562	5.0182	2.434	2.412	2.0502	2.748	2.829	2.77242
PE(16:1(9Z)/18:3(9Z,12Z,15Z))	1.618	1.616	1.5352	1.437	1.418	1.5598	5.69	5.853	4.97505	1.623	1.703	1.66894
PIP(22:5(4Z,7Z,10Z,13Z,19Z)-O(16,17)/22:2(13Z,16Z))	2.601	0.2122	0.20159	0.1498	0.1872	0.20592	0.1174	0.1122	0.09537	3.246	3.697	3.62306
Musabalbisiane C	2.555	2.553	2.42535	4.718	5.31	5.841	2.247	2.225	1.89125	2.56	2.758	2.70284
Thr Ile	2.77	2.769	2.63055	4.577	4.891	5.3801	2.462	2.44	2.074	2.775	3.633	3.56034
Ingap (104-118)	0.08069	3.695	3.51025	4.362	4.89	5.379	6.14	5.789	4.92065	0.08155	0.09672	0.0947856
PG(18:1(11Z)/PGF1alpha)	4.136	4.125	3.91875	4.332	5.033	5.5363	7.273	7.354	6.2509	4.413	4.376	4.28848
PC(22:5(4Z,7Z,10Z,13Z,16Z)/16:1(9Z))	3.154	1.746	1.6587	4.948	5.037	5.5407	5.542	5.172	4.3962	1.753	1.833	1.79634
Ganosporeric acid A	5.339	5.82	5.529	5.993	6.45	7.095	7.73	7.679	6.52715	4.985	5.576	5.46448
Verbenalin	2.148	2.146	2.0387	1.963	1.944	2.1384	1.842	1.82	1.547	2.153	2.234	2.18932
Chemistry 2	1.78	2.092	1.9874	5.259	5.737	6.3107	5.955	5.865	4.98525	1.534	3.651	3.57798
Felypressin	4.985	5.229	4.96755	3.176	3.156	3.4716	3.053	3.031	2.57635	5.179	5.473	5.36354
PS(18:1(9Z)/18:1(9Z)-O(12,13))	0.006969	0.006943	0.00659585	5.733	5.733	6.3063	4.083	4.628	3.9338	0.00705	0.008499	0.00832902
PGP(20:4(6Z,8E,10E,14Z)-2OH(5S,12R)/a-21:0)	4.865	5.036	4.7842	5.502	5.688	6.2568	4.948	5.136	4.3656	5.034	5.436	5.32728
D-GLUTAMIC ACID	2.424	2.422	2.3009	2.238	2.218	2.4398	4.789	4.663	3.96355	2.429	2.51	2.4598
Sarecycline	3.971	4.128	3.9216	2.614	2.618	2.8798	2.415	2.393	2.03405	4.436	4.394	4.30612
Desmopressin	4.273	4.684	4.4498	2.843	2.823	3.1053	2.72	2.698	2.2933	4.434	4.802	4.70596
Lopinavir	3.488	2.982	2.8329	4.708	5.202	5.7222	7.84	7.686	6.5331	3.957	3.529	3.45842
Modithromycin	4.96	5.224	4.9628	6.901	6.649	7.3139	7.12	7.144	6.0724	5.929	6.358	6.23084
Calenduloside E	3.272	4.261	4.04795	5.938	6.303	6.9333	2.963	2.941	2.49985	3.277	4.685	4.5913
Ile Ile	2.614	2.613	2.48235	5.209	5.306	5.8366	3.691	3.886	3.3031	3.348	4.132	4.04936
3-Amino-3-(4-hydroxyphenyl)propanoate	4.121	4.084	3.8798	4.112	3.937	4.3307	4.707	4.567	3.88195	4.291	4.226	4.14148
Etiracetam	1.085	2.591	2.46145	5.452	5.494	6.0434	5.122	5.19	4.4115	3.542	4.194	4.11012
PE(PGE2/22:5(4Z,7Z,10Z,13Z,16Z))	5.383	5.634	5.3523	7.451	7.398	8.1378	6.316	6.268	5.3278	6.101	6.48	6.3504
5-Methylthioribose	3.358	3.594	3.4143	3.753	3.331	3.6641	4.191	3.869	3.28865	4.343	4.378	4.29044
Rifalazil	1.416	1.414	1.3433	1.238	1.22	1.342	5.427	5.492	4.6682	1.421	1.5	1.47
PA(18:1(12Z)-O(9S,10R)/i-19:0)	4.845	5.06	4.807	4.811	5.092	5.6012	2.602	2.58	2.193	4.643	4.946	4.84708
Deforolimus	4.555	4.623	4.39185	6.085	5.88	6.468	6.13	6.13	5.2105	5.264	5.592	5.48016
PIP(16:0/20:5(5Z,8Z,11Z,14Z,16E)-OH(18))	5.249	5.311	5.04545	5.893	6.429	7.0719	6.652	6.46	5.491	5.51	5.707	5.59286
4,5-Dihydroniveusin A	5.061	4.925	4.67875	3.82	4.201	4.6211	4.706	4.635	3.93975	4.756	4.692	4.59816
Lyciumin D	4.438	4.436	4.2142	4.252	4.765	5.2415	5.547	5.852	4.9742	4.443	4.525	4.4345
Glycyl-Isoleucine	3.55	3.548	3.3706	5.763	6.032	6.6352	3.241	3.374	2.8679	3.555	3.637	3.56426
Arabinofuranosylcytosine	3.929	3.928	3.7316	3.792	4.761	5.2371	4.317	4.264	3.6244	3.935	4.016	3.93568
Isoleucyl-Gamma-glutamate	2.477	2.476	2.3522	3.834	3.389	3.7279	4.521	4.371	3.71535	2.482	2.564	2.51272
Fluvoxamine	3.424	3.118	2.9621	5.306	5.364	5.9004	5.602	4.512	3.8352	2.9	4.645	4.5521
PGP(22:6(4Z,7Z,10Z,12E,16Z,19Z)-OH(14)/i-20:0)	3.877	3.988	3.7886	5.319	4.856	5.3416	6.319	6.225	5.29125	3.702	4.149	4.06602
PA(20:4(6E,8Z,11Z,13E)-2OH(5S,15S)/22:0)	2.394	2.392	2.2724	5.896	6.05	6.655	4.451	4.827	4.10295	3.828	4.731	4.63638
Phenyl-Alanine	4.009	4.185	3.97575	4.656	4.973	5.4703	3.799	3.765	3.20025	4.166	4.403	4.31494
Panaxydol chlorohydrin	3.62	3.396	3.2262	4.797	4.732	5.2052	5.938	5.828	4.9538	3.035	3.327	3.26046
(5Z,7S,8E,10Z,13Z,15E,17S,19Z)-7,17-Dihydroxydocosa-5,8,10,13,15,19-hexaenoylcarnitine	3.964	4.27	4.0565	4.916	4.514	4.9654	5.401	5.335	4.53475	4.471	4.603	4.51094
PG(20:1(11Z)/20:5(7Z,9Z,11E,13E,17Z)-3OH(5,6,15))	5.46	5.289	5.02455	5.854	6.171	6.7881	5.59	5.765	4.90025	5.249	5.223	5.11854
GPEtn(16:1/18:1)	7.592	7.537	7.16015	6.754	6.656	7.3216	5.387	5.237	4.45145	7.719	7.602	7.44996
Balanitoside	0.5238	0.5227	0.496565	5.319	5.773	6.3503	3.607	3.966	3.3711	3.004	0.5865	0.57477
1-O-alpha-D-Glucopyranosyl-D-mannitol	3.257	3.093	2.93835	5.741	5.727	6.2997	4.401	5.054	4.2959	3.267	4.022	3.94156
N-Methacryloyl-L-glutamic acid	5.726	5.753	5.46535	4.922	4.552	5.0072	4.4	3.787	3.21895	6.092	5.973	5.85354
Antibiotic A 204A	5.85	5.693	5.40835	4.882	4.74	5.214	3.167	3.529	2.99965	5.807	5.812	5.69576
2,3-Dihydroxycarbamazepine	4.821	4.518	4.2921	2.232	2.212	2.4332	2.11	2.088	1.7748	4.107	4.077	3.99546
3'-Hydroxyhexobarbital	4.254	4.196	3.9862	2.958	2.939	3.2329	2.836	2.813	2.39105	4.082	4.068	3.98664
26-Glucosyl-1,3,11,22-tetrahydroxyergosta-5,24-dien-26-oate	2.404	2.077	1.97315	0.8955	0.8783	0.96613	0.7903	0.7717	0.655945	2.62	2.48	2.4304
Trigoneoside XIIIa	1.61	1.609	1.52855	5.767	6.207	6.8277	1.312	1.291	1.09735	1.615	1.695	1.6611
Ser-Leu-Ile-Gly-Lys-Val	0.1929	0.1924	0.18278	0.1349	0.1297	0.14267	5.262	5.103	4.33755	0.1947	0.2262	0.221676
Citral propylene glycol acetal	5.924	5.978	5.6791	5.096	5.445	5.9895	5.16	5.458	5.62174	6.101	6.079	5.95742
3-Hydroxy-N6,N6,N6-trimethyl-L-lysine	3.103	2.733	2.59635	4.379	4.209	4.6299	4.222	4.098	4.22094	2.6	0.3337	0.327026
4-Hydroxy-4-(3-pyridyl)-butanoic acid	4.534	4.455	4.23225	3.387	2.822	3.1042	2.719	2.697	2.77791	4.532	4.452	4.36296
Oct-5-enedioylcarnitine	5.64	5.55	5.2725	4.757	4.613	5.0743	3.962	3.939	4.05717	5.494	5.483	5.37334
PIP(PGE1/20:3(8Z,11Z,14Z))	5.737	5.943	5.64585	5.833	5.916	6.5076	5.967	5.982	6.16146	5.542	5.785	5.6693
N-Hydroxy-L-tyrosine	1.355	1.01	0.9595	4.409	4.593	5.0523	4.846	4.911	5.05833	1.244	3.586	3.51428
D-TYROSINE	4.118	4.05	3.8475	4.76	4.969	5.4659	5.244	5.252	5.40956	4.25	4.437	4.34826
Sugiol	2.394	2.526	2.3997	2.208	2.189	2.4079	5.744	5.649	5.81847	2.399	3.461	3.39178
PIP(20:2(11Z,14Z)/PGD1)	4.045	3.485	3.31075	6.895	6.491	7.1401	6.986	6.522	6.71766	5.496	6.041	5.92018
MG(20:3(6,8,11)-OH(5)/0:0/0:0)	6.734	6.72	6.384	6.007	5.984	6.5824	5.89	5.797	5.97091	6.612	6.514	6.38372
Leucyl-Glutamine	1.234	1.233	1.17135	4.483	4.793	5.2723	4.783	4.951	5.09953	1.239	2.626	2.57348
Thyrotropin releasing hormone	0.2769	0.2762	0.26239	5.146	5.471	6.0181	3.856	3.922	4.03966	0.7029	0.3201	0.313698
PG(i-13:0/i-12:0)	3.861	5.05	4.7975	4.996	4.258	4.6838	6.043	6.296	6.48488	2.635	2.717	2.66266
CDP-DG(i-22:0/22:6(5Z,8E,10Z,13Z,15E,19Z)-2OH(7S, 17S))	4.032	4.913	4.66735	3.98	4.72	5.192	1.996	3.72	3.8316	4.617	5.049	4.94802
Indole-3-Carboxylic Acid	4.723	4.742	4.5049	3.739	3.302	3.6322	2.882	2.859	2.94477	4.612	4.527	4.43646
PIP(6 keto-PGF1alpha/20:2(11Z,14Z))	3.912	3.896	3.7012	5.387	5.494	6.0434	5.53	5.695	5.86585	3.772	4.221	4.13658
Diaminopimelic acid	2.896	2.815	2.67425	3.542	4.025	4.4275	5.597	5.543	5.70929	2.892	3.26	3.1948
Eleutherazine B	4.84	4.768	4.5296	5.805	5.869	6.4559	6.416	6.362	6.55286	4.814	5.038	4.93724
N-Methyl-L-Serine	3.593	3.328	3.1616	4.251	4.452	4.8972	4.365	4.378	4.50934	3.56	3.645	3.5721
54-Deoxy-50-hydroxyciguatoxin	1.452	3.36	3.192	4.112	4.513	4.9643	5.993	5.949	6.12747	0.7468	3.496	3.42608
PE(20:5(7Z,9Z,11E,13E,17Z)-3OH(5,6,15)/DiMe(9,3))	4.417	4.721	4.48495	5.884	5.947	6.5417	7.562	7.478	7.70234	4.534	4.946	4.84708
Harmalol	4.681	4.674	4.4403	4.182	3.872	4.2592	3.769	3.747	3.85941	5.067	5.005	4.9049
PA(8:0/20:5(7Z,9Z,11E,13E,17Z)-3OH(5,6,15))	3.552	3.551	3.37345	4.99	5.478	6.0258	5.987	6.243	6.43029	3.557	3.784	3.70832
Diethadione	4.73	4.679	4.44505	3.951	3.615	3.9765	3.512	3.489	3.59367	4.666	4.635	4.5423
Asp Glu Ile	4.545	4.638	4.4061	2.767	2.747	3.0217	2.644	2.622	2.70066	4.506	4.582	4.49036
Ile Leu Glu	3.421	2.688	2.5536	3.48	3.701	4.0711	2.381	2.359	2.42977	3.6	3.462	3.39276
PC(6 keto-PGF1alpha/22:4(7Z,10Z,13Z,16Z))	2.872	2.87	2.7265	5.884	5.85	6.435	5.416	5.274	5.43222	4.328	4.833	4.73634
PI(16:1(9Z)/PGJ2)	3.837	3.67	3.4865	5.407	5.559	6.1149	5.809	5.854	6.02962	3.275	3.359	3.29182
PA(14:1(9Z)/PGJ2)	3.981	4.633	4.40135	5.454	5.892	6.4812	4.597	4.557	4.69371	4.109	5.277	5.17146
Tryptophyl-Serine	3.18	3.179	3.02005	4.218	4.382	4.8202	2.871	2.849	2.93447	3.185	3.267	3.20166
2-Hydroxymyristoylcarnitine	4.644	4.393	4.17335	5.532	5.382	5.9202	3.361	3.266	3.36398	4.588	4.188	4.31364
CDP-DG(20:4(5Z,8Z,11Z,14Z)/22:5(7Z,10Z,13Z,16Z,19Z))	4.144	3.533	3.35635	5.48	5.787	6.3657	4.455	4.991	5.14073	3.614	4.097	4.21991
3-Carbamoyl-2-phenylpropionaldehyde	4.456	4.396	4.1762	3.639	3.104	3.4144	3.001	2.978	3.06734	4.275	4.375	4.50625
Eugenin	3.89	3.914	3.7183	2.756	2.736	3.0096	2.633	2.611	2.68933	4.171	4.01	4.1303
L-phenylalanyl-L-proline	5.809	5.756	5.4682	6.481	7.144	7.8584	7.363	7.442	7.66526	6.107	6.142	6.32626
Aminocaproic acid	5.616	5.596	5.3162	4.963	4.882	5.3702	3.814	3.505	3.61015	5.593	5.491	5.65573
Kudzusaponin SA3	3.396	0.4728	0.44916	3.573	4.043	4.4473	5.33	5.254	5.41162	3.244	3.239	3.33617
Glutathione bicarbonate	5.634	5.551	5.27345	3.863	3.388	3.7268	3.285	3.263	3.36089	5.605	5.523	5.68869
Aplysiatoxin, 17-debromo-	1.65	1.648	1.5656	4.208	3.679	4.0469	1.35	1.329	1.36887	1.655	1.735	1.78705
Neomacrostemonoside D	4.562	4.268	4.0546	5.369	5.495	6.0445	5.355	5.638	5.80714	4.469	4.654	4.79362
Leu Ser Ala Leu Glu	4.207	4.609	4.37855	4.863	5.203	5.7233	6.506	6.517	6.71251	4.37	4.989	5.13867
1-Hydroxy-2,2,5,5-tetramethylpyrrolidine-3-carboxamide	3.153	3.307	3.14165	1.673	3.053	3.3583	4.75	5.149	5.30347	3.265	3.249	3.34647
N-lactoyl-Tyrosine	5.359	5.217	4.95615	5.278	5.15	5.665	3.36	3.337	3.43711	5.365	5.319	5.47857
Pyroglutamyl-prolyl-arginine-4-nitroanilide	4.139	4.347	4.12965	4.511	4.855	5.3405	2.657	3.826	3.94078	3.867	4.169	4.29407
Milbemycin beta2	2.904	2.902	2.7569	2.718	2.698	2.9678	5.277	4.967	5.11601	2.909	2.991	3.08073
Cyclo(Pro-Phe-D-Trp-Lys-Thr-Phe)	4.724	4.832	4.5904	5.906	6.027	6.6297	6.109	5.807	5.98121	4.595	4.384	4.51552
PIP(PGF2alpha/22:2(13Z,16Z))	3.91	4.173	3.96435	5.522	6.539	7.1929	5.785	5.709	5.88027	2.503	4.396	4.52788
L-Asparagine	3.706	3.619	3.43805	3.302	2.36	2.596	5.255	4.589	4.72667	3.583	3.713	3.82439
20-Cooh ltb4	3.911	3.909	3.71355	4.186	3.705	4.0755	5.228	4.419	4.55157	3.916	3.998	4.11794
PI(LTE4/18:1(11Z))	3.444	4.124	3.9178	4.712	4.59	5.049	5.536	5.464	5.62792	3.848	3.841	3.95623
Ile Ile Ala	3.464	3.462	3.2889	4.435	4.422	4.8642	4.303	4.714	4.85542	3.469	3.55	3.6565
7-O-Succinyl macrolactin A	3.165	3.431	3.25945	3.184	4.258	4.6838	0.03862	0.03677	0.0378731	3.617	0.09045	0.0931635
Matesaponin 4	5.26	5.114	4.8583	5.043	4.684	5.1524	1.435	2.811	2.89533	5.007	5.07	5.2221
Jujubasaponin VI	3.907	3.499	3.32405	4.422	4.64	5.104	2.799	2.777	2.86031	3.842	3.298	3.39694
PG(18:1(12Z)-2OH(9,10)/i-13:0)	5.531	5.487	5.21265	6.227	6.385	7.0235	5.803	5.993	6.17279	5.354	5.458	5.62174
PA(22:6(5Z,8E,10Z,13Z,15E,19Z)-2OH(7S, 17S)/15:0)	1.301	1.3	1.235	4.458	5.292	5.8212	7.29	7.13	7.3439	4.212	4.455	4.58865
Scopoletin	5.153	5.12	4.864	4.012	3.869	4.2559	3.766	3.744	3.85632	5.157	5.046	5.19738
4-Biphenylamine	6.297	6.245	5.93275	5.88	5.761	6.3371	5.5	5.284	5.44252	6.725	6.663	6.86289
Leu Gly Leu	1.714	3.461	3.28795	3.011	2.913	3.2043	3.96	1.393	1.43479	3.471	3.052	3.14356
S-(9-deoxy-delta12-PGD2)-glutathione	4.006	3.969	3.77055	5.147	5.456	6.0016	5.491	5.372	5.53316	4.246	4.463	4.59689
CDP-DG(20:3(8Z,11Z,14Z)/22:5(4Z,7Z,10Z,13Z,19Z)-O(16,17))	4.62	4.979	4.73005	4.807	4.459	4.9049	5.92	5.585	5.75255	4.836	5.016	5.16648
12-Ketoporrigenin 3-[4'-(2''-glucosyl-3''-xylosyl)-glucosyl)-galactoside]	4.072	4.298	4.0831	3.711	3.669	4.0359	3.871	2.119	2.18257	4.378	4.534	4.67002
PS(TXB2/20:4(5Z,8Z,11Z,14Z))	4.781	5.011	4.76045	5.51	5.297	5.8267	5.129	4.448	4.58144	5.069	5.547	5.71341
Policapram	4.894	4.902	4.6569	2.922	2.902	3.1922	2.799	2.777	2.86031	4.798	4.584	4.72152
Dehydroisoandrosterone 3-glucuronide	5.049	4.808	4.5676	6.136	6.175	6.7925	4.313	3.937	4.05511	5.808	6.049	6.23047
Nicotinuric Acid	4.692	4.622	4.3909	4.008	3.817	4.1987	3.207	2.933	3.02099	4.628	4.603	4.74109
PS(15:0/18:1(12Z)-2OH(9,10))	2.908	2.906	2.7607	5.08	5.069	5.5759	2.599	2.577	2.65431	2.913	3.853	3.96859
Hovenine A	2.869	2.868	2.7246	2.683	2.664	2.9304	5.119	5.073	5.22519	2.874	2.956	3.04468
3-Hydroxy-6,8-dimethoxy-7(11)-eremophilen-12,8-olide	0.07039	0.07015	0.0666425	2.831	2.996	3.2956	4.74	4.53	4.6659	0.07115	0.08456	0.0870968
CDP-DG(20:5(5Z,8Z,11Z,14Z,16E)-OH(18)/16:1(9Z))	2.592	2.126	2.0197	3.822	4.384	4.8224	5.456	5.457	5.62071	2.485	1.967	2.02601
Mucronine D	1.975	2.549	2.42155	4.843	4.375	4.8125	1.413	1.105	1.13815	4.08	4.401	4.53303
Met Gly Val	3.403	3.278	3.1141	4.977	5.543	6.0973	3.968	4.307	4.43621	2.999	3.091	3.18373
Camelliasaponin C1	4.133	3.565	3.38675	6.078	6.265	6.8915	4.578	4.903	5.05009	5.237	5.541	5.70723
Soyasaponin bg	4.01	4.56	4.332	3.151	1.21	1.331	3.325	1.093	1.12579	4.271	4.715	4.85645
PA(20:5(5Z,8Z,11Z,14Z,16E)-OH(18R)/22:6(4Z,7Z,10Z,13Z,16Z,19Z))	3.433	2.938	2.7911	4.846	5.142	5.6562	4.502	4.462	4.59586	3.357	4.072	4.19416
2-Hydroxyestrone	3.008	0.2448	0.23256	2.21	3.333	3.6663	5.912	5.721	5.89263	0.2477	0.42	0.4326
Isovalerylcarnitine	7.91	7.822	7.4309	7.198	7.057	7.7627	6.836	6.701	6.90203	7.915	7.77	8.0031
Neurokinin A	2.07	2.068	1.9646	5.038	4.774	5.2514	5.453	5.414	5.57642	2.329	3.486	3.59058
Beta-D-Glucosyloxydestruxin B	1.626	1.625	1.54375	4.768	4.737	5.2107	5.477	5.462	5.62586	1.631	1.712	1.76336
Amikacin	2.822	2.82	2.679	2.636	4.524	4.9764	5.015	5.128	5.28184	2.827	2.909	2.99627
CDP-DG(PGD2/i-17:0)	3.928	3.697	3.51215	4.096	4.19	4.609	2.384	4.498	4.63294	4.415	4.509	4.64427
2-Amino-2-methyl-1-propanol	4.236	4.234	4.0223	5.465	5.603	6.1633	4.288	4.22	4.3466	4.299	4.41	4.5423
Gln Val Leu Arg	3.893	4.754	4.5163	5.949	6.196	6.8156	5.498	5.409	5.57127	4.11	4.708	4.84924
Zizybeoside I	3.659	3.657	3.47415	4.713	4.861	5.3471	6.022	6.049	6.23047	3.664	3.746	3.85838
PG(LTE4/20:2(11Z,14Z))	4.637	4.551	4.32345	6.842	7.047	7.7517	7.711	7.795	8.02885	5.28	5.915	6.09245
AmBiosone	4.216	4.294	4.0793	4.484	4.605	5.0655	3.732	4.027	4.14781	4.258	4.466	4.59998
Brivaracetam	3.808	4.044	3.8418	5.4	5.535	6.0885	5.864	5.739	5.91117	3.807	4.453	4.58659
Patulin	4.598	4.496	4.2712	3.389	3.275	3.6025	3.171	3.149	3.24347	4.464	4.337	4.46711
1-O-Hexadecyl-sn-glycero-3-phosphocholine	3.525	4.431	4.20945	6.321	6.4	7.04	1.209	2.842	2.92726	3.359	5.105	5.25815
Isoleucyl-Arginine	4.179	4.824	4.5828	5.878	6.03	6.633	6.063	5.967	6.14601	4.551	5.06	5.2118
2-Pentyl-3-phenyl-2-propenal	3.226	3.023	2.87185	4.312	4.433	4.8763	5.235	5.366	5.52698	3.012	3.572	3.67916
Diallyl Trisulfide	6.199	6.17	5.8615	5.468	5.399	5.9389	5.198	5.122	5.27566	6.115	5.98	6.1594
CDP-DG(i-14:0/18:2(9Z,11Z))	2.222	2.22	2.109	3.388	3.787	4.1657	5.352	5.289	5.44767	2.227	2.308	2.37724
Erinacine D	3.09	3.557	3.37915	2.505	2.485	2.7335	5.678	5.485	5.64955	3.367	2.795	2.87885
Palmitoyl glucuronide	3.248	3.247	3.08465	3.937	3.936	4.3296	5.348	5.132	5.28596	3.254	3.335	3.43505
(R)-2-Amino-3-hydroxypropanoic acid	3.232	3.287	3.12265	3.947	4.027	4.4297	4.492	4.272	4.40016	3.543	4.254	4.38162
2-Amino-4-[(2-hydroxy-1-oxopropyl)amino]butanoic acid	1.609	1.607	1.52665	3.414	4.221	4.6431	1.31	1.289	1.32767	1.614	2.511	2.58633
Notoginsenoside L	1.234	1.233	1.17135	1.061	4.372	4.8092	5.246	5.627	5.79581	1.513	1.39	1.4317
N-Palmitoyl Serine	2.572	2.57	2.4415	4.828	4.82	5.302	4.278	4.301	4.43003	2.577	3.154	3.24862
Epsilon-(Carboxyethyl)lysine	2.664	2.744	2.6068	3.123	3.712	4.0832	3.151	2.334	2.40402	2.669	2.751	2.83353
Cofaryloside	4.524	4.296	4.0812	6.224	6.114	6.7254	5.2	5.239	5.39617	4.326	4.445	4.57835
Serotonin	4.945	4.871	4.62745	4.266	4.602	5.0622	5.256	5.159	5.31377	4.697	4.631	4.76993
Indole-3-Carboxaldehyde	5.519	5.45	5.1775	4.925	5.26	5.786	5.92	5.838	6.01314	5.243	5.238	5.39514
3-Methylindole	4.163	4.103	3.89785	3.395	3.861	4.2471	4.499	4.439	4.57217	3.926	3.863	3.97889
Glu Thr Leu Leu Ser	3.195	3.851	3.65845	5.913	5.193	5.7123	7.094	7.189	7.40467	3.687	4.469	4.60307
Verdamicin	2.908	3.34	3.173	2.722	2.702	2.9722	2.599	2.577	2.65431	2.913	2.995	3.08485
4-(Glutamylamino) butanoate	2.137	2.135	2.02825	4.167	4.205	4.6255	3.236	1.809	1.86327	2.142	2.975	3.06425
Prenalterol	4.34	4.097	3.89215	4.809	4.787	5.2657	4.647	4.433	4.56599	4.22	4.173	4.29819
CDP-DG(22:6(4Z,7Z,10Z,13Z,16Z,19Z)/20:4(5Z,8Z,11Z,14Z))	3.947	4.057	3.85415	2.722	2.702	2.9722	2.599	2.577	2.65431	4.292	4.971	5.12013
Tuliposide A	4.82	4.081	3.87695	4.771	4.377	4.8147	3.092	3.07	3.1621	5.167	5.097	5.24991
Cys-Arg-Glu-Lys-Ala	3.08	3.619	3.43805	5.548	5.655	6.2205	6.113	6.066	6.24798	4.606	5.29	5.4487
Phe Tyr Gln	3.206	1.356	1.2882	5.142	5.31	5.841	6.192	5.882	6.05846	1.781	4.836	4.98108
CDP-DG(TXB2/i-18:0)	3.151	3.149	2.99155	5.467	5.78	6.358	4.667	4.955	5.10365	3.364	4.335	4.46505
Arg Tyr Ile	3.069	3.553	3.37535	4.83	5.187	5.7057	4.561	4.951	5.09953	3.074	4.235	4.36205
Val Asp Ser Arg	4.407	3.855	3.66225	4.609	3.628	3.9908	5.484	5.192	5.34776	4.485	4.498	4.63294
Brevetoxin B4a	3.408	1.221	1.15995	6.031	5.827	6.4097	6.021	6.366	6.55698	4.247	4.797	4.94091
Pro Glu Lys	3.351	3.199	3.03905	5.151	5.266	5.7926	4.618	4.495	4.62985	0.459	3.836	3.95108
PGP(20:4(5Z,8Z,11Z,14Z)-OH(18R)/20:1(11Z))	4.324	4.309	4.09355	5.242	5.95	6.545	5.139	4.955	5.10365	4.119	4.574	4.71122
1-O-Caffeoyl-beta-D-glucose	5.798	5.624	5.3428	4.641	4.034	4.4374	3.274	3.252	3.34956	5.443	5.556	5.72268
Floratheasaponin G	3.517	4.186	3.9767	3.702	2.473	2.7203	4.201	4.733	4.87499	3.511	4.215	4.34145
2-Ethyl-2-hydroxybutanedioylcarnitine	5.266	5.117	4.86115	4.441	3.855	4.2405	3.114	3.092	3.18476	5.231	5.421	5.58363
Ne,Ne dimethyllysine	2.396	2.394	2.2743	4.42	4.381	4.8191	5.211	4.975	5.12425	2.401	2.532	2.60796
CDP-DG(PGF1alpha/i-15:0)	5.142	5.526	5.2497	5.814	5.976	6.5736	1.034	4.354	4.48462	5.368	5.782	5.95546
Mexiletine	4.453	4.551	4.32345	3.039	3.019	3.3209	2.916	2.894	2.98082	4.293	4.257	4.38471
CDP-DG(16:1(9Z)/18:2(9Z,12Z))	5.391	5.994	5.6943	5.793	5.803	6.3833	7.932	7.904	8.14112	5.679	6.109	6.29227
PIP(22:2(13Z,16Z)/PGF2alpha)	3.749	3.628	3.4466	2.631	3.265	3.5915	3.74	2.486	2.56058	3.786	4.477	4.61131
Hovenolactone	3.71	3.705	3.51975	5.409	5.673	6.2403	5.895	5.681	5.85143	3.84	3.855	3.97065
N-Nonanoylglycine	3.784	3.608	3.4276	4.653	4.509	4.9599	4.677	4.378	4.50934	4.017	3.928	4.04584
PI(LTE4/20:2(11Z,14Z))	4.391	4.598	4.3681	6.518	6.507	7.1577	5.327	5.407	5.56921	5.158	5.579	5.74637
Debrisoquine	3.016	3.014	2.8633	5.579	5.68	6.248	6.169	6.049	6.23047	4.306	4.893	5.03979
(2S)-2-Amino-6-[(3-formylpiperidin-1-yl)amino]hexanoic acid	3.978	4.238	4.0261	4.905	5.033	5.5363	3.427	3.904	4.02112	3.848	4.15	4.2745
SCOPOLINE	4.995	4.938	4.6911	3.911	3.788	4.1668	3.614	3.592	3.69976	4.845	4.764	4.90692
CDP-DG(22:6(4Z,7Z,10Z,13Z,16Z,19Z)/PGF1alpha)	6.309	6.453	6.13035	5.079	4.98	5.478	4.034	3.592	3.69976	6.175	6.445	6.63835
PA(TXB2/i-13:0)	4.943	5.186	4.9267	5.047	5.263	5.7893	3.282	3.259	3.35677	4.909	5.316	5.47548
Fumonisin FP2	3.997	5.022	4.7709	6.591	6.496	7.1456	4.574	4.154	4.27862	4.825	5.529	5.69487
Prolylproline	5.722	5.629	5.34755	5.059	4.792	5.2712	4.289	4.069	4.19107	5.795	5.763	5.93589
4-(Dimethylamino)benzaldehyde	0.896	0.8946	0.84987	4.8	5.283	5.8113	0.6406	3.852	3.96756	0.9004	0.9728	1.001984
Epidermin	5.148	5.021	4.76995	4.3	3.988	4.3868	2.764	2.503	2.57809	5.08	5.137	5.29111
P-Coumaraldehyde	4.068	4.023	3.82185	5.704	6.131	6.7441	4.254	4.915	5.06245	4.219	4.472	4.60616
S-(PGA2)-glutathione	4.646	4.517	4.29115	6.56	6.624	7.2864	7.013	7.106	7.31918	5.181	5.776	5.94928
Resolvin E1	1.616	1.614	1.5333	5.424	5.291	5.8201	1.317	1.296	1.33488	1.621	1.701	1.75203
(S)-Multifidol 2-[apiosyl-(1->6)-glucoside]	3.599	1.326	1.2597	4.03	4.152	4.5672	4.239	4.643	4.78229	1.332	3.778	3.89134
PA(16:1(9Z)/20:4(8Z,11Z,14Z,17Z)-2OH(5S,6R))	3.393	3.182	3.0229	3.681	4.228	4.6508	5.693	5.431	5.59393	4.035	3.958	4.07674
PA(PGF2alpha/16:1(9Z))	2.782	2.968	2.8196	3.871	4.161	4.5771	5.985	5.752	5.92456	2.815	3.526	3.63178
Methionyl-Leucine	4.982	4.931	4.68445	4.35	4.161	4.5771	5.82	5.778	5.95134	4.797	4.762	4.90486
Penmacric acid	2.267	0.6256	0.59432	0.4923	0.479	0.5269	0.4128	0.3993	0.411279	0.6307	0.6948	0.715644
PGP(TXB2/i-19:0)	5.46	5.529	5.25255	5.322	4.68	5.148	6.061	5.968	6.14704	5.569	5.617	5.78551
Tgmac	4.97	5.079	4.82505	5.438	5.438	5.9818	5.098	5.06	5.2118	5	5.434	5.59702
Ala Lys Leu Asp	2.957	1.572	1.4934	5.568	6.19	6.809	5.09	5.017	5.16751	2.905	1.658	1.70774
Bunitrolol	3.417	3.548	3.3706	2.517	2.497	2.7467	2.395	2.373	2.44419	3.306	3.201	3.29703
Furan-2-yl-(7-propan-2-yl-9-oxa-3,7-diazabicyclo[3.3.1]nonan-3-yl)methanone	4.648	4.519	4.29305	3.678	3.332	3.6652	3.053	3.031	3.12193	4.733	4.647	4.78641
N6-Methyl-2'-deoxyadenosine	5.313	5.206	4.9457	4.238	3.962	4.3582	3.057	3.035	3.12605	5.179	4.955	5.10365
Zanubrutinib	4.125	3.922	3.7259	5.06	5.321	5.8531	5.483	5.315	5.47445	3.903	4.546	4.68238
Bemegride	4.855	5.048	4.7956	4.014	4.369	4.8059	3.948	4.398	4.52994	4.612	4.92	5.0676
PGP(PGE2/a-25:0)	5.909	6.191	5.88145	6.155	6.233	6.8563	5.741	5.551	5.71753	6.159	6.749	6.95147
Carboxyethyllysine	5.374	5.576	5.2972	5.046	5.277	5.8047	4.628	4.938	5.08614	5.2	5.59	5.7577
PC(22:4(7Z,10Z,13Z,16Z)/LTE4)	4.291	4.375	4.15625	5.135	4.893	5.3823	6.684	6.572	6.76916	4.482	5.152	5.30656
PS(18:1(9Z)/PGD1)	3.843	3.618	3.4371	4.111	3.701	4.0711	4.497	4.482	4.61646	3.595	4.502	4.63706
Ile Leu Gln	3.143	3.141	2.98395	5.946	6.459	7.1049	6.249	6.138	6.32214	3.148	3.809	3.92327
1-Tridecene-3,5,7,9,11-pentayne	4.708	4.232	4.0204	3.277	3.796	4.1756	3.679	3.396	3.49788	4.26	4.047	4.16841
L-Methionine	3.973	4.293	4.07835	4.094	4.297	4.7267	2.344	2.322	2.39166	4.225	4.61	4.7483
(S)-2-Acetolactate	6.352	6.306	5.9907	5.963	5.77	6.347	2.941	2.918	3.00554	6.199	6.19	6.3757
Secologanate	5.949	5.937	5.64015	4.872	4.51	4.961	4.351	4.093	4.21579	5.838	5.847	6.02241
Neuropeptide FF	2.02	2.018	1.9171	4.429	4.73	5.203	6.236	6.237	6.42411	3.171	4.279	4.40737
20-Oxo-leukotriene E4	4.985	5.298	5.0331	5.169	5.367	5.9037	5.219	5.108	5.26124	5.204	5.558	5.72474
8-Amino-7-oxononanoic acid	4.252	4.333	4.11635	5.03	5.327	5.8597	5.43	5.298	5.45694	4.206	4.404	4.53612
Milbemycin A3	2.735	2.734	2.5973	5.64	5.925	6.5175	3.375	3.774	3.88722	2.74	3.308	3.40724
Lablaboside F	5.478	5.79	5.5005	3	2.981	3.2791	4.836	4.46	4.5938	5.458	5.727	5.89881
3-(4-((3-Phenoxybenzyl)amino)phenyl)propanoic acid	4.362	4.75	4.5125	4.962	4.802	5.2822	5.029	4.791	4.93473	4.615	5.173	5.32819
PI(PGF1alpha/20:0)	4.922	4.68	4.446	6.87	7.005	7.7055	4.898	4.874	5.02022	4.728	4.479	4.61337
Tyr Tyr	3.538	2.887	2.74265	5.464	5.682	6.2502	6.11	6.132	6.31596	2.984	3.692	3.80276
3-O-(2-Methoxyethyl) 5-O-(3-phenylprop-2-enyl) 2,6-dimethyl-4-(3-nitrophenyl)-3,4-dihydropyridine-3,5-dicarboxylate	4.036	4.246	4.0337	4.903	4.926	5.4186	3.131	3.109	3.20227	4.014	4.453	4.58659
2'-Deoxymugineic acid	5.037	5.009	4.75855	3.556	3.24	3.564	3.372	2.819	2.90357	4.761	4.731	4.87293
4-(3-Amino-2-HYDROXYPROPOXY)PHENYLACETAMIDE	2.932	2.145	2.03775	4.078	4.018	4.4198	5.301	5.371	5.53213	1.693	1.883	1.93949
CDP-DG(18:2(9Z,11Z)/i-17:0)	3.211	0.0306	0.02907	4.166	4.277	4.7047	4.21	4.991	5.14073	3.148	3.646	3.75538
PA(PGJ2/18:1(11Z))	1.767	1.765	1.67675	2.825	2.77	3.047	3.463	1.444	1.48732	1.772	1.853	1.90859
D-Digitoxose	5.323	5.104	4.8488	4.952	4.478	4.9258	4.375	4.353	4.48359	5.072	5.142	5.29626
Lys Val Gly	2.71	2.065	1.96175	2.859	1.863	2.0493	1.761	1.739	1.79117	3.227	3.542	3.64826
L-Aspartyl-L-Phenylalanine	2.203	2.604	2.4738	4.486	4.805	5.2855	4.441	4.922	5.06966	2.208	2.728	2.80984
Prolyl-Asparagine	4.494	4.567	4.33865	4.623	4.502	4.9522	4.436	4.437	4.57011	4.916	4.758	4.90074
Ile Gln Phe Arg	2.501	2.699	2.56405	4.926	5.014	5.5154	6.249	5.921	6.09863	2.506	4.376	4.50728
5,5-Dimethyl-2-phenylmorpholine	1.116	1.216	1.1552	2.655	2.938	3.2318	4.585	4.3	4.429	1.079	2.983	3.07249
PI(PGD1/18:2(9Z,12Z))	6.49	6.784	6.4448	6.445	6.156	6.7716	6.465	6.662	6.86186	6.653	7.128	7.34184
Ile Ile Asn	2.826	2.977	2.82815	5.097	4.998	5.4978	5.146	5.237	5.39411	2.831	3.628	3.73684
1-(beta-D-Glucopyranosyloxy)-3-octanone	5.272	5.384	5.1148	5.445	5.64	6.204	5.144	5.244	5.40132	5.236	5.737	5.90911
Nefazodone	4.14	4.125	3.91875	5.071	5.418	5.9598	6.742	6.368	6.55904	4.154	4.424	4.55672
PS(PGD2/14:1(9Z))	3.256	3.997	3.79715	4.352	5.028	5.5308	3.057	2.447	2.52041	2.782	4.54	4.6762
4-[N-(p-Coumaroyl)serotonin-4''-yl]-N-feruloylserotonin	3.554	3.293	3.12835	3.156	2.651	2.9161	2.399	2.377	2.44831	2.713	3.817	3.93151
5-Hydroxy-N-formylkynurenine	4.833	4.721	4.48495	3.996	3.749	4.1239	3.646	3.624	3.73272	4.787	4.709	4.85027
PA(i-12:0/PGF1alpha)	3.369	3.368	3.1996	5.465	5.475	6.0225	6.284	6.386	6.57758	2.489	3.973	4.09219
Zearalanone	2.04	2.096	1.9912	2.582	2.43	2.673	1.418	1.396	1.43788	2.014	1.804	1.85812
CDP-DG(22:6(4Z,7Z,10Z,13Z,16Z,19Z)/18:2(9Z,12Z))	4.293	4.383	4.16385	5.729	5.974	6.5714	7.214	6.764	6.96692	4.822	5.444	5.60732
Mcp-tva-argipressin	3.102	3.508	3.3326	3.479	3.675	4.0425	3.407	1.687	1.73761	2.019	2.927	3.01481
(2S)-3-Hydroxy-1-[(2S)-pyrrolidine-2-carbonyl]pyrrolidine-2-carboxylic acid	4.947	4.88	4.636	4.296	4.067	4.4737	3.344	3.321	3.42063	4.896	4.851	4.99653
CDP-DG(18:1(9Z)/PGF1alpha)	3.871	3.442	3.2699	4.801	5.09	5.599	5.901	6.008	6.18824	3.261	3.394	3.49582
Inuline	5.692	5.514	5.2383	5.527	5.432	5.9752	3.763	3.74	3.8522	5.187	5.257	5.41471
Jujuboside B	3.218	3.708	3.5226	4.829	5.335	5.8685	4.541	4.718	4.85954	2.053	3.146	3.24038
Gentamicin B	3.159	3.649	3.46655	5.179	4.934	5.4274	4.622	4.265	4.39295	3.07	4.092	4.21476
PS(18:4(6Z,9Z,12Z,15Z)/5-iso PGF2VI)	2.991	2.996	2.8462	3.798	3.991	4.3901	2.25	3.487	3.59161	2.734	3.671	3.78113
Assamsaponin A	1.897	0.7379	0.701005	0.009509	0.00909	0.009999	6.191	6.26	6.4478	0.01468	3.405	3.50715
Candidin	3.02	3.688	3.5036	4.906	4.993	5.4923	5.496	5.421	5.58363	3.534	4.325	4.45475
Leu Glu Ile Glu	3.987	3.976	3.7772	4.931	4.971	5.4681	3.627	2.484	2.55852	4.297	5.12	5.2736
N-propyl-l-arginine	3.839	3.791	3.60145	4.579	4.29	4.719	2.712	2.69	2.7707	4.108	4.01	4.1303
3-Oxopentanoic acid	4.195	4.266	4.0527	3.831	3.524	3.8764	3.071	3.049	3.14047	4.151	4.106	4.22918
PA(6 keto-PGF1alpha/20:3(8Z,11Z,14Z))	2.954	3.169	3.01055	4.836	4.5	4.95	2.646	2.623	2.70169	2.959	3.041	3.13223
25-O-Deacetylrifabutin	0.04847	0.04831	0.0458945	2.712	0.03079	0.033869	0.02446	0.02327	0.0239681	0.04901	0.05853	0.0667242
Tert-Butyl (4-(3-((7-(hydroxyamino)-7-oxoheptyl)carbamoyl)isoxazol-5-yl)phenyl)carbamate	3.547	3.389	3.21955	5.458	5.475	6.0225	1.421	1.399	1.44097	3.682	4.709	5.36826
DG(22:6(4Z,7Z,11E,13Z,15E,19Z)-2OH(10S,17)/i-13:0/0:0)	0.438	0.437	0.41515	0.3292	0.3188	0.35068	1.891	1.666	1.71598	0.4412	0.4952	0.564528
Panthenol	4.394	4.418	4.1971	2.721	3.728	4.1008	2.599	2.577	2.65431	4.115	3.9	4.446
8-Prenylnaringenin	2.495	2.493	2.36835	2.309	4.648	5.1128	5.872	6.174	6.35922	2.5	2.582	2.94348
2-Amino-9-(4-amino-2-oxopyrimidin-1-yl)-1H-purin-6-one	4.992	4.976	4.7272	3.229	3.129	3.4419	4.795	5.111	5.26433	4.472	4.512	5.14368
PIP(20:3(6,8,11)-OH(5)/22:3(10Z,13Z,16Z))	3.52	3.797	3.60715	5.521	5.544	6.0984	5.996	5.733	5.90499	4.355	4.588	5.23032
PG(18:2(9Z,12Z)/16:0)	1.855	1.853	1.76035	4.307	3.826	4.2086	5.667	5.547	5.71341	1.86	1.941	2.21274
PE(22:6(5Z,7Z,10Z,13Z,16Z,19Z)-OH(4)/14:0)	2.783	2.781	2.64195	4.116	4.09	4.499	6.179	6.07	6.2521	2.788	2.87	3.2718
Zeatin	4.897	4.819	4.57805	4.068	3.686	4.0546	3.583	3.56	3.6668	4.719	4.713	5.37282
Chinenoside I	5.715	5.733	5.44635	6.398	6.573	7.2303	5.808	6.184	6.36952	5.89	5.929	6.75906
PE(18:4(6Z,9Z,12Z,15Z)/6 keto-PGF1alpha)	2.512	2.51	2.3845	2.326	3.262	3.5882	2.204	2.182	2.24746	3.041	2.599	2.96286
Penicillin X	4.955	4.853	4.61035	3.988	3.081	3.3891	2.978	2.955	3.04365	4.769	4.652	5.30328
(+)-Dehydrovomifoliol	4.647	4.644	4.4118	2.791	2.771	3.0481	3.027	2.646	2.72538	4.579	4.346	4.95444
N-(2-Methoxyphenyl)acetamide	4.32	4.311	4.09545	3.758	3.703	4.0733	3.118	3.588	3.69564	4.297	4.136	4.71504
Kuwanon J	5.825	5.595	5.31525	4.949	4.212	4.6332	4.109	4.086	4.20858	5.428	5.455	6.2187
Lucidenic acid J	4.309	4.125	3.91875	5.303	6.201	6.8211	4.852	4.599	4.73697	3.694	3.75	4.275
Isoleucyl-prolyl-proline	5.266	5.318	5.0521	5.252	5.265	5.7915	6.908	6.794	6.99782	5.656	5.705	6.5037
PA(20:5(7Z,9Z,11E,13E,17Z)-3OH(5,6,15)/22:1(13Z))	1.837	2.92	2.774	5.98	5.888	6.4768	5.281	5.165	5.31995	3.688	4.583	5.22462
3-Epinobilin	4.879	4.997	4.74715	4.819	5.132	5.6452	5.387	5.444	5.60732	4.862	4.969	5.66466
N-Desmethylcarboxy Terbinafine	2.554	2.552	2.4244	2.959	2.349	2.5839	5.605	5.608	5.77624	2.559	2.641	3.01074
Chaps	2.087	3.954	3.7563	3.611	4.454	4.8994	5.827	5.847	6.02241	2.092	3.621	4.12794
Nystatin A3	5.106	5.438	5.1661	4.07	4.228	4.6508	3.529	3.808	3.92224	5.297	5.632	6.42048
Rimiterol	4.693	4.799	4.55905	2.714	0.9067	0.99737	2.848	2.227	2.29381	4.801	4.58	5.2212
Theasaponin C1	5.166	4.922	4.6759	3.908	4.905	5.3955	5.03	3.623	3.73169	4.868	4.774	5.44236
PIP(18:2(9Z,12Z)/6 keto-PGF1alpha)	2.901	2.899	2.75405	6.069	6.214	6.8354	3.903	4.386	4.51758	2.906	4.242	4.83588
Stallimycin	3.414	3.853	3.66035	5.582	5.572	6.1292	3.576	3.083	3.17549	3.959	4.975	5.6715
Nicotine glucuronide	3.992	3.991	3.79145	3.806	3.786	4.1646	3.683	3.661	3.77083	3.997	4.079	4.65006
PS(22:5(7Z,10Z,13Z,16Z,19Z)/22:4(7Z,10Z,13Z,16Z))	0.9097	0.9083	0.862885	6.29	6.383	7.0213	4.712	5.315	5.47445	0.9141	5.245	5.9793
PG(PGE1/a-15:0)	2.415	2.413	2.29235	5.066	5.025	5.5275	4.673	4.498	4.63294	3.826	4.861	5.54154
Tubocurarine	2.762	2.76	2.622	4.941	4.808	5.2888	3.801	3.779	3.89237	2.767	3.618	4.12452
Azelastine	5.915	5.656	5.3732	4.041	4.021	4.4231	3.918	3.896	4.01288	5.531	5.574	6.35436
Citrusin II	2.922	2.92	2.774	4.831	4.733	5.2063	5.636	5.994	6.17382	2.927	3.009	3.43026
Abametapir	4.858	4.784	4.5448	3.048	3.028	3.3308	2.925	2.903	2.99009	4.76	4.652	5.30328
Val Ile Gly	0.26	0.2593	0.246335	5.215	5.527	6.0797	5.332	5.37	5.5311	0.2623	3.437	3.91818
P-Acetaminobenzaldehyde	5.706	5.662	5.3789	4.423	3.821	4.2031	2.775	2.753	2.83559	5.499	5.421	6.17994
Asp Leu	3.42	3.697	3.51215	3.919	3.754	4.1294	2.294	2.272	2.34016	3.471	3.881	4.42434
P-Octopamine	3.263	3.595	3.41525	4.765	4.921	5.4131	4.819	4.914	5.06142	3.845	3.823	4.35822
Hebevinoside II	3.353	4.623	4.39185	3.419	3.74	4.114	4.798	5.405	5.56715	3.26	4.828	5.50392
Ketanserin	2.027	2.026	1.9247	3.287	3.624	3.9864	3.598	4.073	4.19519	2.032	3.61	4.1154
Amaranthussaponin IV	5.186	4.777	4.53815	4.999	4.982	5.4802	5.49	5.602	5.77006	4.756	4.821	5.49594
Alpha-AMINO-3-HYDROXY-5-METHYL-4-ISOXAZOLEPROPIONIC ACID	3.512	3.582	3.4029	3.18	3.161	3.4771	4.531	4.254	4.38162	3.568	3.59	4.0926
3-Methyl-N-phenylaniline	4.928	4.852	4.6094	4.43	4.053	4.4583	3.05	2.829	2.91387	5.407	5.344	6.09216
Hoduloside X	5.462	5.45	5.1775	5.106	4.873	5.3603	6.647	6.43	6.6229	5.46	5.485	6.2529
Notoginsenoside T1	4.402	4.4	4.18	4.381	4.847	5.3317	4.118	4.543	4.67929	4.407	4.489	5.11746
PA(PGD2/16:1(9Z))	4.773	4.704	4.4688	5.866	5.953	6.5483	3.109	3.087	3.17961	4.801	5.034	5.73876
Casimiroin	4.845	4.723	4.48685	3.33	3.31	3.641	3.207	3.185	3.28055	4.471	4.441	5.06274
CDP-DG(PGJ2/i-22:0)	4.453	4.561	4.33295	4.403	3.753	4.1283	3.884	3.716	3.82748	4.68	5.169	5.89266
Ile Gly Tyr	2.881	3.255	3.09225	6.537	6.698	7.3678	7.027	7.043	7.25429	5.034	6.022	6.86508
PA(20:4(7E,9E,11Z,13E)-3OH(5S,6R,15S)/24:1(15Z))	2.547	3.376	3.2072	5.888	5.846	6.4306	5.639	5.586	5.75358	5.039	5.552	6.32928
(2R,3R)-3-[[(2S)-1-[4-(Diaminomethylideneamino)butylamino]-4-methyl-1-oxopentan-2-yl]carbamoyl]oxirane-2-carboxylic acid	5.019	4.961	4.71295	3.46	3.877	4.2647	3.908	3.612	3.72036	4.589	4.619	5.26566
PS(22:6(4Z,7Z,10Z,13Z,16Z,19Z)/PGE2)	5.019	5.113	4.85735	2.947	2.234	2.4574	2.131	3.782	3.89546	4.327	4.477	5.10378
Gly Lys Phe	4.457	4.279	4.06505	5.692	5.624	6.1864	5.424	5.408	5.57024	4.407	5.083	5.79462
Subaphylline	3.117	3.266	3.1027	4.516	4.424	4.8664	3.939	3.583	3.69049	3.305	3.947	4.49958
Gamma-Glutamylisoleucine	5.148	5.541	5.26395	5.882	6.04	6.644	5.702	5.824	5.99872	5.38	5.931	6.76134
Sinapoyl aldehyde	4.952	4.796	4.5562	3.825	3.413	3.7543	3.149	3.127	3.22081	4.709	4.647	5.29758
Fusarin C	3.106	3.089	2.93455	5.744	6.093	6.7023	5.513	6.133	6.31699	2.83	3.498	3.98772
Pyoverdin	5.701	5.838	5.5461	5.201	4.909	5.3999	4.286	4.224	4.35072	5.585	5.877	6.69978
Fasoracetam	4.419	4.516	4.2902	4.392	4.587	5.0457	4.336	4.39	4.5217	4.504	4.795	5.4663
1,2,5,6-Tetrahydro-4H-pyrrolo[3,2,1-ij]quinolin-4-one	5.454	5.19	4.9305	5.015	4.609	5.0699	4.176	3.942	4.06026	5.793	5.679	6.47406
Trandolaprilat	2.328	0.002692	0.0025574	5.577	5.348	5.8828	5.638	5.483	5.64749	4.371	5.292	6.03288
Precocene I	5.41	5.347	5.07965	4.695	4.45	4.895	4.071	3.608	3.71624	5.518	5.466	6.23124
CDP-DG(6 keto-PGF1alpha/20:2(11Z,14Z))	1.875	2.504	2.3788	5.469	5.15	5.665	6.621	6.625	6.82375	3.82	4.385	4.9989
Ectoine	5.169	4.84	4.598	4.2	3.818	4.1998	3.395	3.373	3.47419	4.866	4.613	5.25882
Polysorbate 80	3.303	2.688	2.5536	3.665	4.451	4.8961	5.25	5.381	5.54243	2.747	2.776	3.16464
CDP-DG(22:6(4Z,7Z,10Z,13Z,16Z,19Z)/20:4(5Z,8Z,10E,14Z)-OH(12S))	5.864	5.872	5.5784	4.52	4.096	4.5056	4.51	3.554	3.66062	5.762	5.818	6.63252
Asiaticoside	3.426	3.447	3.27465	1.727	1.708	1.8788	1.607	1.585	1.63255	1.916	1.997	2.27658
Tyr Tyr Gln	2.088	2.086	1.9817	4.477	4.257	4.6827	4.408	4.87	5.0161	2.98	2.894	3.29916
SENECIPHYLLINE	4.016	3.711	3.52545	5.477	3.321	3.6531	4.19	4.427	4.55981	4.048	4.597	5.24058
(??)-1-AMINOCYCLOPENTANE-trans-1,3-DICARBOXYLIC ACID	4.656	4.626	4.3947	4.64	4.456	4.9016	2.338	2.316	2.38548	4.569	4.569	5.20866
PS(22:6(5Z,8E,10Z,13Z,15E,19Z)-2OH(7S, 17S)/20:2(11Z,14Z))	4.208	4.187	3.97765	3.554	3.777	4.1547	5.642	5.677	5.84731	4.092	4.285	4.8849
Vanillylamine	3.514	3.419	3.24805	4.123	3.95	4.345	4.695	4.733	4.87499	3.558	3.615	4.1211
PIP(20:5(7Z,9Z,11E,13E,17Z)-3OH(5,6,15)/22:5(7Z,10Z,13Z,16Z,19Z))	1.384	1.383	1.31385	3.22	4.606	5.0666	3.075	3.079	3.17137	1.389	4.225	4.8165
PE(16:1(9Z)/18:3(9,11,15)-OH(13))	1.953	1.951	1.85345	4.922	4.641	5.1051	5.229	5.199	5.35497	1.958	3.377	3.84978
PG(20:3(8Z,11Z,14Z)/PGJ2)	3.456	3.517	3.34115	5.392	6.116	6.7276	3.147	3.125	3.21875	4.008	4.363	4.97382
Ala Lys Tyr	4.937	4.845	4.60275	4.613	4.644	5.1084	6.065	5.957	6.13571	4.55	4.593	5.23602
Ile Val	4.701	4.693	4.45835	4.395	4.704	5.1744	4.881	4.792	4.93576	4.376	4.339	4.94646
8-Hydroxyguanine	5.334	5.266	5.0027	4.394	4.203	4.6233	3.749	3.511	3.61633	5.118	5.053	5.76042
DG(8:0/22:6(4Z,7Z,11E,13Z,15E,19Z)-2OH(10S,17)/0:0)	2.367	2.702	2.5669	5.321	5.444	5.9884	4.563	4.519	4.65457	3.893	4.418	5.03652
Isoleucyl-Glutamine	0.01899	3.539	3.36205	5.584	5.773	6.3503	5.656	5.81	5.9843	3.505	4.457	5.08098
PE(LTE4/DiMe(11,5))	3.251	3.159	3.00105	5.237	5.325	5.8575	5.287	5.264	5.42192	0.4988	0.5564	0.634296
Lidocaine N-Oxide	3.074	3.057	2.90415	4.88	4.698	5.1678	4.518	4.504	4.63912	3.437	3.918	4.46652
Leptine I	3.048	3.493	3.31835	5.143	5.078	5.5858	5.34	5.291	5.44973	3.701	4.175	4.7595
Ampeloside Bs1	4.995	5.32	5.054	3.748	4.648	5.1128	1.999	1.977	2.03631	4.905	5.383	6.13662
Arg Val Tyr	4.397	4.831	4.58945	5.871	6.057	6.6627	5.327	5.439	5.60217	4.557	5.189	5.91546
DN-isobutylamide	4.64	4.596	4.3662	5.176	5.401	5.9411	5.041	5.197	5.35291	4.553	4.665	5.3181
4-Methyl-1H-pyrrole-3-carboxamide	5.426	5.315	5.04925	4.542	4.21	4.631	2.94	2.918	3.00554	5.341	5.307	6.04998
PGP(20:4(5Z,8Z,11Z,13E)+=O(15)/22:6(4Z,7Z,10Z,13Z,16Z,19Z))	6.189	6.119	5.81305	6.298	6.233	6.8563	6.07	6.08	6.2624	6.409	6.535	7.4499
4-Methylumbelliferyl Acetate	4.502	4.371	4.15245	3.52	3.168	3.4848	3.065	3.043	3.13429	4.459	4.363	4.97382
PS(16:0/15:0)	4.993	5.191	4.93145	4.88	4.833	5.3163	1.218	1.197	1.23291	4.825	5.246	5.98044
Leu Asp Ala	3.147	3.229	3.06755	5.451	5.562	6.1182	5.674	5.716	5.88748	3.937	4.533	5.16762
1-Methyl-2-hydroadenosine	5.259	5.218	4.9571	4.447	4.253	4.6783	2.55	2.528	2.60384	5.128	4.99	5.6886
Carmoxirole	5.184	5.261	4.99795	4.772	4.597	5.0567	5.47	5.468	5.63204	4.66	4.939	5.63046
(23S)-23,25-dihdroxy-24-oxovitamine D3 23-(beta-glucuronide)	2.815	2.813	2.67235	4.676	4.407	4.8477	4.916	5.05	5.2015	3.929	4.452	5.07528
2-Phenyl-1,3-propanediol monocarbamate	3.348	3.479	3.30505	4.631	4.882	5.3702	5.269	5.221	5.37763	3.739	4.078	4.64892
[(1S,2S,4S,5S)-2-(6-Aminopurin-9-yl)-5-(hydroxymethyl)-4-bicyclo[3.1.0]hexanyl]methanol	5.95	5.914	5.6183	5.047	5.041	5.5451	4.213	4.256	4.38368	5.726	5.774	6.58236
O-Desmethylquinidine	4.266	4.052	3.8494	4.786	4.646	5.1106	5.484	5.358	5.51874	4.273	4.418	5.03652
L-Agaritine	0.9122	0.9108	0.86526	1.677	3.679	4.0469	5.844	6.079	6.26137	0.9166	0.9894	1.127916
Soyasaponin gamma-G	4.178	4.008	3.8076	3.658	4.005	4.4055	5.655	5.639	5.80817	4.148	4.251	4.84614
PG(18:0/PGF1alpha)	3.364	3.363	3.19485	3.178	3.158	3.4738	4.348	4.34	4.4702	3.369	3.451	3.93414
1-Methylguanine	4.034	3.714	3.5283	4.032	3.792	4.1712	3.406	3.384	3.48552	3.971	4.042	4.60788
(3b,6a,12b,17a,20S)-Dammar-24-ene-3,6,12,17,20-pentol 20-[glucosyl-(1->2)-[rhamnosyl-(1->6)]-glucoside] 3-[glucosyl-(1->6)-glucoside] 6-xyloside	3.127	3.125	2.96875	2.941	2.921	3.2131	5.39	5.068	5.22004	3.132	3.214	3.66396
PI(PGE2/18:3(6Z,9Z,12Z))	2.19	2.189	2.07955	5.059	5.439	5.9829	5.119	5.354	5.51462	3.301	4.941	5.63274
Met Ser His	3.514	3.304	3.1388	4.309	4.495	4.9445	3.832	3.369	3.47007	3.131	4.258	4.85412
Hoduloside VI	3.108	3.068	2.9146	4.963	5.333	5.8663	4.191	3.947	4.06541	3.166	3.616	4.12224
Isopentenyladenine	5.256	5.315	5.04925	4.392	4.151	4.5661	4.12	3.972	4.09116	5.068	5.109	5.82426
PI(16:2(9Z,12Z)/5-iso PGF2VI)	0.5306	0.7914	0.75183	4.557	4.789	5.2679	5.264	5.552	5.71856	0.5342	2.918	3.32652
Hydrazinonicotinamide	4.71	4.619	4.38805	4.025	3.873	4.2603	2.823	2.8	2.884	4.673	4.654	5.30556
Scillipheosidin 3-[glucosyl-(1->2)-rhamnoside]	3.307	3.753	3.56535	3.12	3.425	3.7675	5.4	5.542	5.70826	4.055	4.718	5.37852
Butirosina	3.202	3.2	3.04	3.37	4.206	4.6266	5.22	5.385	5.54655	3.207	3.289	3.74946
PGP(TXB2/18:3(9Z,12Z,15Z))	2.754	2.753	2.61535	2.568	2.549	2.8039	2.446	2.424	2.49672	2.759	2.841	3.23874
Coformycin	5.75	5.667	5.38365	5.079	4.902	5.3922	4.087	3.633	3.74199	5.709	5.715	6.5151
Glycyl-leucine	4.535	4.644	4.4118	4.387	4.809	5.2899	4.224	4.235	4.36205	4.499	4.771	5.43894
Araliasaponin III	4.014	4.243	4.03085	5.269	5.859	6.4449	5.362	5.215	5.37145	3.905	4.583	5.22462
Fluocinonide	1.14	1.139	1.08205	0.9707	1.92	2.112	5.105	4.84	4.9852	1.145	1.222	1.39308
Pro Pro Thr	4.663	4.69	4.4555	4.764	4.997	5.4967	3.671	3.883	3.99949	4.581	4.31	4.9134
Benzoylcholine	5.177	5.187	4.92765	4.208	3.894	4.2834	3.79	3.768	3.88104	5.157	5.026	5.72964
PG(i-19:0/LTE4)	5.477	5.767	5.47865	5.753	5.673	6.2403	3.531	3.187	3.28261	5.649	6.062	6.91068
Ethyl 3-hydroxytridecanoate	2.449	1.76	1.672	5.198	5.236	5.7596	3.017	3.734	3.84602	2.148	3.071	3.50094
PS(20:4(5Z,8Z,11Z,14Z)-OH(18R)/18:3(9Z,12Z,15Z))	3.934	3.941	3.74395	3.946	4.233	4.6563	5.588	5.509	5.67427	3.785	4.051	4.61814
2,8-Dibenzylcyclooctanone	1.173	1.172	1.1134	4.591	4.852	5.3372	5.36	5.644	5.81332	3.347	4.27	4.8678
Octanamide	2.933	2.932	2.7854	5.389	5.463	6.0093	5.633	5.902	6.07906	4.018	4.567	5.20638
Cichorioside D	4.873	5.293	5.02835	5.728	5.966	6.5626	6.365	6.553	6.74959	5.229	5.853	6.67242
CDP-DG(i-18:0/20:3(8Z,11Z,14Z)-2OH(5,6))	2.969	2.967	2.81865	2.783	2.763	3.0393	5.169	5.044	5.19532	2.974	3.055	3.4827
Edotecarin	2.752	3.904	3.7088	4.232	4.165	4.5815	3.65	2.817	2.90151	3.721	4.408	5.02512
Carbocyclic 3-deazaadenosine	2.362	2.36	2.242	6.156	6.029	6.6319	4.569	4.027	3.74511	2.367	2.599	2.96286
Antarelix	3.195	3.194	3.0343	5.039	5.19	5.709	5.708	5.446	5.06478	3.2	3.282	3.74148
PA(19:2(10Z,13Z)/22:6(5Z,8E,10Z,13Z,15E,19Z)-2OH(7S, 17S))	0.9645	0.963	0.91485	0.8027	0.7861	0.86471	4.938	4.715	4.38495	0.969	1.043	1.18902
7-Aminoheptanoic acid	2.377	2.375	2.25625	4.57	5.082	5.5902	3.2	3.934	3.65862	2.382	2.463	2.80782
N6-Acetyl-5S-hydroxy-L-lysine	5.767	5.666	5.3827	5.003	4.842	5.3262	4.603	4.378	4.07154	5.438	5.418	6.17652
PE(18:3(9,11,15)-OH(13)/15:0)	2.929	2.928	2.7816	5.315	5.507	6.0577	6.336	6.411	5.96223	2.934	4.066	4.63524
7-Methylguanine	3.823	2.893	2.74835	4.381	3.943	4.3373	3.535	0.01805	0.0167865	4.762	4.761	5.42754
4-Hydroxy-2,2,6,6-tetramethylpiperidine-1-oxyl	3.704	3.622	3.4409	4.688	4.809	5.2899	4.594	4.542	4.22406	3.921	3.94	4.4916
Alpha-Ionol O-[arabinosyl-(1->6)-glucoside]	2.908	2.254	2.1413	3.375	3.563	3.9193	7.455	7.386	6.86898	2.543	2.726	3.10764
Gliadins	3.113	4.282	4.0679	6.195	6.427	7.0697	5.961	5.77	5.3661	4.688	5.613	6.39882
Fusaric Acid	5.464	5.393	5.12335	4.707	4.616	5.0776	4.51	4.469	4.15617	5.38	5.301	6.04314
Ethyl beta-D-fructofuranoside	5.977	5.878	5.5841	5.48	5.418	5.9598	5.24	5.104	4.74672	6.061	6.02	6.8628
Anacardic acid	0.4728	0.4718	0.44821	4.981	5.328	5.8608	6.492	6.711	6.24123	0.4762	1.872	2.13408
Valyl-Gamma-glutamate	5.09	5.139	4.88205	5.856	5.91	6.501	5.248	5.238	4.87134	4.848	5.042	5.74788
Cholestane-3,7,12,25-tetrol-3-glucuronide	2.57	2.568	2.4396	6.381	6.426	7.0686	5.781	5.794	5.38842	3.819	5	5.7
Leu Ala Ser Ser Thr	3.143	5.215	4.95425	6.628	6.787	7.4657	6.091	6.105	5.67765	4.317	5.24	5.9736
N-Acetylmuramate	1.835	1.834	1.7423	1.653	1.633	1.7963	1.533	1.511	1.40523	2.851	2.358	2.68812
Val Met	2.425	2.423	2.30185	5.253	5.619	6.1809	5.295	4.722	4.39146	2.465	3.826	4.36164
Propafenone glucuronide	4.889	4.887	4.64265	5.728	6.143	6.7573	5.532	5.611	5.21823	4.894	4.976	5.67264
5'-Deoxy-5'-fluorouridine	4.92	4.886	4.6417	6.202	6.014	6.6154	5.981	5.893	5.48049	3.929	3.454	3.93756
Faropenem	2.971	2.174	2.0653	3.618	3.485	3.8335	1.87	1.848	1.71864	2.181	2.262	2.57868
Toluene	3.856	3.789	3.59955	3.855	4.006	4.4066	4.302	4.28	3.9804	4.099	4.038	4.60332
19-Benzyl-7-hydroxy-7,9,16,17-tetramethyl-2,4,15-trioxa-20-azatetracyclo[11.8.0.01,18.014,16]henicosa-5,11-diene-3,8,21-trione	4.725	4.724	4.4878	4.539	5.116	5.6276	5.865	5.757	5.35401	4.73	4.812	5.48568
2-[4-hydroxy-3-(sulfooxy)phenyl]acetic acid	2.805	2.803	2.66285	2.619	2.599	2.8589	2.496	2.474	2.30082	2.81	2.892	3.29688
Benzaldehyde	4.351	4.277	4.06315	4.523	4.672	5.1392	4.981	4.981	4.63233	4.651	4.63	5.2782
Vignatic acid B	3.07	3.068	2.9146	5.231	5.666	6.2326	6.122	6.397	5.94921	3.075	4.228	4.81992
Val-Pro-Asp-Pro-Arg	1.337	1.335	1.26825	6.469	6.929	7.6219	1.048	4.534	4.21662	1.342	1.42	1.6188
L-Alanyl-l-Valine	2.46	2.458	2.3351	4.725	4.952	5.4472	2.846	2.969	2.76117	2.465	3.218	3.66852
Calanolide A	2.732	2.73	2.5935	4.703	4.841	5.3251	2.423	2.401	2.23293	2.737	2.819	3.21366
Pro Ile Gly	2.786	2.784	2.6448	3.784	2.993	3.2923	4.006	4.085	3.79905	2.791	2.873	3.27522
2,4-Diaminoazobenzene	3.234	2.534	2.4073	3.822	4.088	4.4968	5.082	5.212	4.84716	3.023	3.032	3.45648
Midodrine	0.2158	0.2152	0.20444	5.385	6.223	6.8453	4.164	3.964	3.68652	0.2178	0.2519	0.287166
Mitomycin A	2.397	2.396	2.2762	3.279	3.67	4.037	4.839	5.085	4.72905	2.403	2.484	2.83176
Abeado	2.851	3.354	3.1863	4.232	4.393	4.8323	3.941	3.989	3.70977	2.856	4.647	5.29758
5-Hydroxyvalproic acid	4.819	4.762	4.5239	5.475	5.42	5.962	4.154	4.389	4.08177	5.033	4.993	5.69202
(3S,8aS)-3-[(1R)-1-Hydroxyethyl]hexahydropyrrolo[1,2-a]pyrazine-1,4-Dione	4.983	4.832	4.5904	4.36	4.296	4.7256	4.006	3.802	3.53586	4.681	4.694	5.35116
Microcystin-LR	4.618	4.818	4.86618	6.419	6.473	7.1203	6.131	6.819	6.34167	4.566	4.937	5.62818
Azepexole	2.45	2.449	2.47349	4.406	4.551	5.0061	5.01	5.034	4.68162	2.455	2.537	2.89218
Leucyl-Histidine	4.447	4.913	4.96213	5.459	5.608	6.1688	6.005	6.067	5.64231	4.338	4.6	5.244
Hydroxyprolyl-Tyrosine	0.07871	0.0441	0.044541	4.751	5.72	6.292	5.03	5.06	4.7058	0.0002733	0.00033	0.0003762
Threonylalanine	2.902	2.954	2.98354	5.003	5.678	6.2458	4.6	4.673	4.34589	3.046	3.375	3.8475
Leu Thr Asp	3.864	3.834	3.87234	5.965	6.128	6.7408	5.777	5.98	5.5614	3.744	4.45	5.073
Aniline	3.695	3.583	3.61883	2.887	1.603	1.7633	4.407	4.136	3.84648	3.643	3.526	4.01964
5-Hydroxykynurenamine	2.324	2.6	2.626	2.139	2.12	2.332	4.12	3.821	3.55353	3.003	2.446	2.78844
Bioepiderm	3.492	3.491	3.52591	3.306	3.286	3.6146	4.259	4.194	3.90042	3.497	3.579	4.08006
3-[(2R)-2-Aminopropyl]indole-1-carboxylic acid	4.45	4.639	4.68539	4.062	3.932	4.3252	3.3	3.278	3.04854	4.83	4.847	5.52558
Penciclovir	4.682	4.722	4.76922	5.756	6.132	6.7452	6.195	6.149	5.71857	4.609	4.642	5.29188
2,4-Dihydroxypteridine	6.179	6.12	6.1812	5.413	5.286	5.8146	5.131	5.013	4.66209	6.061	5.998	6.83772
N-succinyl-chitosan	1.64	3.177	3.20877	5.331	5.57	6.127	5.227	5.063	4.70859	1.645	3.503	3.99342
Proazulene	3.292	3.291	3.32391	5.254	5.713	6.2843	2.983	2.961	2.75373	4.637	4.799	5.47086
PG(20:4(8Z,11Z,14Z,17Z)-2OH(5S,6R)/18:3(6Z,9Z,12Z))	2.87	2.869	2.89769	5.138	5.39	5.929	6.05	5.95	5.5335	2.875	2.957	3.37098
Glutaric acid	5.75	5.576	5.63176	5.056	4.914	5.4054	5.019	4.89	4.5477	5.604	5.551	6.32814
Dexamethasone acetate	3.906	4.371	4.41471	4.403	4.719	5.1909	4.794	4.801	4.46493	4.325	5.032	5.73648
5-Methylcytidine	4.007	4.167	4.20867	4.703	4.75	5.225	3.144	3.122	2.90346	4.095	4.09	4.6626
Trans-Zeatin-O-glucoside riboside	3.482	4.602	4.74006	4.79	4.871	5.3581	5.965	5.996	5.57628	4.393	5.138	5.85732
Lotaustralin	3.795	4.188	4.31364	5.022	5.727	6.2997	5.526	5.793	5.38749	4.539	4.571	5.21094
Val-pro-pro	4.871	4.901	5.04803	5.006	4.909	5.3999	6.255	6.144	5.71392	5.554	5.587	6.36918
3-Hydroxyvalproic acid	4.953	4.815	4.95945	5.405	5.34	5.874	3.918	4.045	3.76185	5.092	4.998	5.69772
Exo-2-Methyl-3-methylenebicyclo[2.2.1]heptan-2-ol	4.367	4.202	4.32806	4.821	4.734	5.2074	3.361	3.54	3.2922	4.477	4.389	5.00346
Juglone	4.4	4.346	4.47638	3.735	3.518	3.8698	2.991	2.83	2.6319	4.668	4.585	5.2269
Kanamycin	3.636	3.635	3.74405	4.365	4.537	4.9907	5.16	5.26	4.8918	3.641	3.723	4.24422
PA(22:6(5Z,8E,10Z,13Z,15E,19Z)-2OH(7S, 17S)/19:2(10Z,13Z))	0.5787	1.985	2.04455	2.793	3.912	4.3032	6.173	6.069	5.64417	0.5824	1.567	1.78638
Dihydrostreptomycin	3.124	3.123	3.21669	4.769	5.11	5.621	2.815	3.34	3.1062	3.129	3.211	3.66054
Ile Val Gln	1.179	1.178	1.21334	4.149	3.928	4.3208	4.043	3.999	3.71907	1.184	1.261	1.43754
7-Methylguanosine	4.486	4.154	4.27862	5.664	5.565	6.1215	4.981	4.626	4.30218	5.585	5.588	6.37032
(4R,6S)-p-Menth-1-ene-4,6-diol 4-glucoside	1.038	1.036	1.06708	0.8723	2.932	3.2252	3.051	2.162	2.01066	1.042	1.117	1.27338
N-[4-({3-[(3,5-Dimethoxyphenyl)amino]quinoxalin-2-yl}sulfamoyl)phenyl]-3-methoxy-4-methylbenzamide	4.034	4.032	4.15296	5.333	5.026	5.5286	3.725	3.703	3.44379	5.292	5.315	6.0591
7,8-Dihydrovomifoliol 9-[apiosyl-(1->6)-glucoside]	4.24	3.124	3.21772	6.466	6.734	7.4074	4.957	5.026	4.67418	3.131	4.787	5.45718
Linustatin	4.895	4.931	5.07893	4.711	4.494	4.9434	2.496	2.474	2.30082	5.448	5.4	6.156
5-(2,3-Dihydroxy-3-methylbutyl)-4-(3,4-epoxy-4-methylpentanoyl)-3,4-dihydroxy-2-isopentanoyl-2-cyclopenten-1-one	2.157	2.156	2.22068	5.119	5.625	6.1875	4.28	4.829	4.49097	2.162	2.244	2.55816
3-deoxy-D-arabino-heptulosonate-7-phosphate	5.152	5.099	5.25197	4.82	4.571	5.0281	3.747	3.725	3.46425	5.31	5.169	5.89266
5-Hydroxypentanoylcarnitine	1.486	0.7088	0.730064	4.736	4.423	4.8653	0.4809	0.4662	0.433566	0.7142	3.212	3.66168
Met Val Gly	1.22	0.01248	0.0128544	6.558	6.691	7.3601	6.37	6.488	6.03384	4.59	5.479	6.24606
PS(22:6(4Z,7Z,10Z,13Z,16Z,19Z)/20:4(7E,9E,11Z,13E)-3OH(5S,6R,15S))	2.908	1.326	1.36578	3.914	3.924	4.3164	5.817	5.873	5.46189	2.003	1.91	2.1774
Pimelic acid	5.072	4.96	5.1088	4.128	4.244	4.6684	4.551	4.897	4.55421	4.916	4.814	5.48796
Guanine	5.205	4.785	4.92855	5.214	4.813	5.2943	3.454	2.909	2.70537	5.513	5.492	6.26088
2-Aminobutan-1-ol	4.457	4.478	4.61234	4.48	4.577	5.0347	5.142	5.088	4.73184	4.452	4.442	5.06388
PGP(20:3(8Z,11Z,14Z)-O(5,6)/i-24:0)	4.625	4.798	4.94194	5.288	5.382	5.9202	0.02804	0.02668	0.0248124	4.449	5.054	5.76156
Lucidenic acid H	3.471	3.47	3.5741	3.285	3.265	3.5915	5.186	5.615	5.22195	3.476	3.558	4.05612
Centellasaponin C	5.431	5.429	5.59187	5.564	5.395	5.9345	5.618	5.099	4.74207	5.436	5.518	6.29052
PG(22:6(4Z,7Z,10Z,13Z,16Z,19Z)/6 keto-PGF1alpha)	3.211	3.209	3.30527	5.114	5.3	5.83	4.168	3.9	3.627	3.216	3.298	3.75972
PA(22:6(4Z,7Z,10Z,13Z,16Z,19Z)/20:2(11Z,14Z))	3.383	3.382	3.48346	5.428	5.412	5.9532	4.983	4.916	4.57188	4.649	5.329	6.07506
Trans-3-Feruloylcorosolic acid	2.8	2.798	2.88194	4.749	5.205	5.7255	5.957	6.149	5.71857	2.805	3.607	4.11198
Ile Glu	2.609	3.85	3.9655	5.869	6.091	6.7001	6.029	6.077	5.65161	4.32	5.481	6.24834
CDP-DG(20:3(8Z,11Z,14Z)-2OH(5,6)/20:1(11Z))	4.375	4.534	4.67002	4.965	4.394	4.8334	5.288	4.571	4.25103	4.567	4.945	5.6373
[6]-Gingerdiol 4'-O-beta-D-glucopyranoside	3.928	3.927	4.04481	4.995	5.342	5.8762	5.833	6.219	5.78367	3.933	4.015	4.5771
4-hydroxy-5-[4-hydroxy-3-(sulfooxy)phenyl]pentanoic acid	3.992	3.919	4.03657	5.463	5.303	5.8333	4.708	4.315	4.01295	5.283	5.354	6.10356
Lysylleucine	2.951	2.949	3.03747	3.16	3.607	3.9677	4.58	4.487	4.17291	2.956	3.038	3.46332
Isopilocarpinic acid	5.026	4.934	5.08202	3.914	3.722	4.0942	2.919	2.897	2.69421	4.837	4.801	5.47314
Thr Leu Arg	2.916	2.914	3.00142	3.776	4.614	5.0754	5.073	5.388	5.01084	2.921	3.003	3.42342
Allothreonine	4.14	4.032	4.15296	4.231	4.429	4.8719	4.624	4.605	4.28265	4.063	4.095	4.6683
MPPa (Methyl pyropheophorbide-a)	3.701	3.699	3.80997	4.721	5.253	5.7783	4.671	4.533	4.21569	3.706	3.788	4.31832
Glutaminylthreonine	5.382	5.316	5.47548	4.563	4.461	4.9071	4.311	4.133	3.84369	5.352	5.29	6.0306
3-O-(1-Benzhydrylazetidin-3-yl) 5-O-propan-2-yl 2-amino-6-methyl-4-(3-nitrophenyl)-3,4-dihydropyridine-3,5-dicarboxylate	2.256	2.255	2.32265	5.123	5.145	5.6595	6.439	6.035	5.61255	2.261	3.101	3.53514
Pyridoxine	4.686	4.586	4.72358	3.789	3.692	4.0612	3.671	3.217	2.99181	4.65	4.469	5.09466
Atalantoflavone	4.861	4.955	5.10365	4.511	4.734	5.2074	4.838	4.745	4.41285	4.824	4.754	5.41956
Asp Val Glu	2.677	2.675	2.75525	4.783	5.895	6.4845	3.893	4.413	4.10409	2.682	2.763	3.14982
Phenethylamine glucuronide	4.333	4.332	4.46196	5.039	5.471	6.0181	5.557	5.363	4.98759	4.338	4.42	5.0388
Archangelicine	3.476	3.628	3.73684	5.286	5.354	5.8894	4.898	4.669	4.34217	4.744	4.809	5.48226
Taxiphyllin	3.651	2.754	2.83662	3.406	4.607	5.0677	4.973	5.171	4.80903	3.748	3.538	4.03332
Indoleacrylic acid	2.541	0.06262	0.0644986	4.872	4.759	5.2349	5.089	5.191	4.82763	4.12	4.577	5.21778
Hydroxydesmethyltetrahydropiperine sulfate	2.186	2.185	2.25055	5.335	5.126	5.6386	3.954	1.858	1.72794	2.191	3.004	3.42456
Tyr Val Leu	4.214	4.628	4.76684	6.31	6.445	7.0895	5.001	5.002	4.65186	4.314	5.239	5.97246
Propionylcarnitine	7.854	7.744	7.97632	7.168	7.115	7.8265	6.942	6.841	6.36213	7.774	7.758	8.84412
Arctinal	5.356	5.263	5.42089	4.482	4.21	4.631	3.674	3.375	3.13875	5.121	5.116	5.83224
Minocycline	3.266	3.264	3.36192	4.069	4.553	5.0083	3.998	4.294	3.99342	3.271	3.353	3.82242
NMNH	4.586	4.498	4.63294	3.592	3.185	3.5035	3.183	2.068	1.92324	4.453	4.47	5.0958
3-Hydroxy-4-butanolide	5.521	5.397	5.55891	4.792	4.852	5.3372	4.855	4.447	4.13571	5.325	5.253	5.98842
4-Hydroxybenzoic acid glucoside	6.166	6.119	6.30257	5.374	5.458	6.0038	5.548	5.223	4.85739	5.938	5.922	6.75108
8-Oxoguanosine	5.42	5.309	5.46827	4.549	4.657	5.1227	4.527	4.548	4.22964	5.43	5.42	6.1788
Tazolol	3.39	4.368	4.49904	5.715	6.252	6.8772	6.474	6.565	6.10545	4.457	4.921	5.60994
Arg Thr Ile	3.534	3.532	3.63796	3.824	4.739	5.2129	5.261	5.574	5.18382	3.539	3.621	4.12794
Octopamine (p-Hydroxyphenylethanolamine)	4.734	4.801	4.94503	3.839	4.137	4.5507	4.383	4.117	3.82881	4.705	4.634	5.28276
Zonisamide	5.525	5.559	5.72577	4.74	4.233	4.6563	3.009	2.986	2.77698	5.219	5.204	5.93256
(S)-3-Methylthiohexyl acetate	1.203	1.201	1.23703	4.945	5.136	5.6496	5.238	5.124	4.76532	1.207	2.27	2.5878
2-Aminobenzoic Acid	3.902	3.856	3.97168	2.293	2.273	2.5003	5.553	5.257	4.88901	3.96	3.774	4.30236
Trans-3-Hydroxycotinine glucuronide	5.495	5.517	5.68251	4.711	4.376	4.8136	2.805	2.783	2.58819	5.169	5.214	5.94396
Neohesperidose	5.834	5.78	5.9534	5.067	5.07	5.577	4.822	4.486	4.17198	5.633	5.61	6.3954
Agar	3.328	3.327	3.42681	3.142	3.123	3.4353	5.177	5.256	4.88808	3.334	3.415	3.8931
5-(3',4',5'-Trihydroxyphenyl)-gamma-valerolactone-4'-O-sulphate	5.952	5.934	6.11202	5.092	4.783	5.2613	2.726	2.704	2.51472	5.787	5.739	6.54246
L-Isoleucine	6.668	6.711	6.91233	7.094	7.194	7.9134	7.107	7.132	6.63276	7.132	7.118	8.11452
Ile Lys Thr	4.666	4.665	4.80495	4.48	4.92	5.412	5.834	5.959	5.54187	4.671	4.753	5.41842
Gly Leu Glu	2.771	3.591	3.69873	5.02	5.609	6.1699	3.904	4.007	3.72651	2.141	4.079	4.65006
Macrophorin A	3.386	3.384	3.48552	5.16	5.502	6.0522	5.448	5.577	5.18661	3.391	4.562	5.20068
Imipenem	3.009	3.007	3.09721	3.584	3.96	4.356	4.867	4.618	4.29474	3.014	3.096	3.52944
Glycerol glutamate	3.436	3.434	3.53702	4.88	5.152	5.6672	5.886	5.297	4.92621	3.441	3.523	4.01622
Isovalerylglucuronide	6.616	6.512	6.70736	5.35	4.964	5.4604	4.649	4.627	4.30311	6.216	6.172	7.03608
Sultamicillin	6.171	6.019	6.19957	4.741	3.98	4.378	1.828	1.806	1.67958	5.601	5.609	6.39426
3-Hydroxycotinine glucuronide	5.315	5.166	5.32098	4.603	4.094	4.5034	2.87	2.848	2.64864	5.035	5.025	5.7285
Serylmethionine	4.085	3.768	3.88104	3.908	4.329	4.7619	3.622	3.829	3.56097	3.271	3.968	4.52352
DG(PGF2alpha/0:0/2:0)	3.203	3.201	3.29703	3.118	3.869	4.2559	5.125	5.522	5.13546	3.208	3.29	3.7506
Beta-D-Glucopyranose, 1-thio-, 1-(5-(methylsulfinyl)-N-(sulfooxy)pentanimidate)	5.377	5.365	5.52595	4.24	3.082	3.3902	2.35	2.328	2.16504	5.509	5.448	6.21072
Fluorescin	5.236	5.414	5.57642	4.256	3.207	3.5277	2.894	2.872	2.67096	5.085	5.192	5.91888
Perillic acid	4.935	4.869	5.01507	3.801	3.714	4.0854	3.625	3.558	3.30894	4.47	4.435	5.0559
Tetrahydrodipicolinate	5.184	5.076	5.22828	4.39	4.182	4.6002	4.372	4.228	3.93204	5.069	4.999	5.69886
Cyclo(glycylleucylvalylleucylprolylseryl)	3.696	3.694	3.80482	3.509	3.49	3.839	4.405	3.851	3.58143	3.701	3.783	4.31262
Met Glu	2.857	3.087	3.17961	3.891	4.25	4.675	5.5	5.586	5.19498	3.082	2.605	2.9697
(2R,4R)-4-Aminopyrrolidine-2,4-dicarboxylic acid	5.502	5.448	5.61144	4.713	4.631	5.0941	4.274	4.04	3.7572	5.39	5.337	6.08418
2-Keto-3-Deoxy-D-Mannooctanoic Acid	5.267	4.705	4.84615	4.399	2.672	2.9392	4.094	2.547	2.36871	5.131	4.482	5.10948
Asn Ile Leu	3.348	4.081	4.20343	5.023	5.868	6.4548	4.735	4.779	4.44447	3.715	4.331	4.93734
Mascaroside	3.497	3.386	3.48758	4.676	4.5	4.95	2.241	1.194	1.11042	1.973	4.185	4.7709
3'-(1-Butylphosphoryl)adenosine	6.861	6.671	6.87113	5.729	5.518	6.0698	4.381	3.475	3.23175	6.585	6.522	6.58722
Leu Ser	3.74	3.484	3.58852	6.353	6.441	7.0851	5.731	5.788	5.38284	4.539	5.41	5.4641
Homo-L-arginine	5.041	4.923	5.07069	5.347	5.324	5.8564	4.72	4.662	4.33566	5.101	5.036	5.08636
O-Acetylserine	6.12	6.063	6.24489	5.587	5.468	6.0148	4.962	4.871	4.53003	5.917	5.854	5.91254
Oxazine	5.473	5.411	5.57333	4.792	4.718	5.1898	4.465	4.365	4.05945	5.251	5.175	5.22675
Cyclolinopeptide B	3.501	3.499	3.60397	4.109	4.755	5.2305	6.12	6.121	5.69253	3.506	3.588	3.62388
Cis-4-Decenedioic acid	5.339	5.517	5.68251	4.093	4.448	4.8928	3.288	3.615	3.36195	4.957	5.221	5.27321
Lys Leu Glu	3.275	3.273	3.37119	4.301	4.778	5.2558	4.758	5.136	4.77648	3.28	3.362	3.39562
Methionyl-Glycine	3.999	3.997	4.11691	4.395	5.133	5.6463	4.418	4.64	4.3152	4.004	4.086	4.12686
2,5-Furandicarboxylic acid	5.686	5.661	5.83083	4.911	4.868	5.3548	4.562	4.442	4.13106	5.728	5.642	5.69842
N6-iminoethyl-l-lysine	5.177	5.107	5.26021	4.547	4.422	4.8642	3.771	3.636	3.38148	5.053	5.072	5.12272
(2R,2'S)-Isobuteine	5.004	4.869	5.01507	4.811	4.635	5.0985	3.415	2.722	2.53146	5.062	4.998	5.04798
(-)-Epigallocatechin 3-cinnamate	5.952	5.912	6.08936	5.316	5.152	5.6672	3.483	2.462	2.28966	5.792	5.785	5.84285
Ophthalmic Acid	5.997	6.188	6.37364	4.627	4.508	4.9588	4.356	3.565	3.31545	6.077	5.912	5.97112
Methionyl-Alanine	0.02421	0.02412	0.0248436	0.01592	0.05784	0.063624	4.625	4.034	3.75162	0.0677	0.0294	0.029694
H-Val-pro-asn-leu-pro-gln-arg-phe-NH2	3.419	3.417	3.51951	5.524	5.534	6.0874	5.755	5.804	5.39772	3.424	3.506	3.54106
Mefloquine	5.2	5.119	5.27257	4.05	3.623	3.9853	2.996	2.974	2.76582	5.011	4.876	4.92476
Cyclo(his-pro)	5.823	5.711	5.88233	4.972	4.877	5.3647	5.04	4.927	4.58211	5.556	5.548	5.60348
Hydroxyprolyl-Valine	6.763	6.812	7.01636	5.985	5.73	6.303	6.424	5.787	5.38191	7.109	7.083	7.15383
Acetyl-DL-Leucine	4.065	3.971	4.09013	4.497	4.28	4.708	2.299	2.1	1.953	4.18	3.933	3.97233
N-Acetyl-1-aspartylglutamic acid	5.247	5.202	5.35806	4.409	4.341	4.7751	3.895	3.428	3.18804	5.098	5.053	5.10353
DG(22:6(4Z,7Z,11E,13Z,15E,19Z)-2OH(10S,17)/8:0/0:0)	3.18	3.179	3.27437	5.354	5.481	6.0291	5.119	4.898	4.55514	4.302	4.578	4.62378
Lysylaspartic acid	0.0002419	0.000241	0.00024823	4.243	4.378	4.8158	4.974	4.855	4.51515	0.0002447	0.6773	0.684073
3-Hydroxymethylglutaric acid	5.365	5.323	5.48269	4.232	3.436	3.7796	3.333	3.31	3.0783	5.181	5.085	5.13585
Kaltostat	5.929	5.867	6.04301	4.436	4.076	4.4836	3.417	3.395	3.15735	5.712	5.584	5.63984
Apiforol sulfate	5.485	5.551	5.71753	4.495	4.42	4.862	4.295	4.273	3.97389	5.59	5.501	5.55601
Methylmalonylcarnitine	6.262	6.171	6.35613	5.734	5.814	6.3954	5.316	5.376	4.99968	6.225	6.193	6.25493
6-Dehydrotestosterone glucuronide	3.314	3.312	3.41136	4.637	4.688	5.1568	4.266	4.198	3.90414	4.304	4.194	4.23594
Serylhydroxyproline	5.329	5.335	5.49505	4.598	4.438	4.8818	3.44	2.754	2.56122	5.2	5.06	5.1106
O-6-deoxy-a-L-galactopyranosyl-(1->2)-O-b-D-galactopyranosyl-(1->4)-2-(acetylamino)-1,5-anhydro-2-deoxy-D-arabino-Hex-1-enitol	5.737	5.647	5.81641	4.415	3.71	4.081	2.978	2.956	2.74908	5.286	5.263	5.31563
Antiarrhythmic peptide	2.808	2.807	2.89121	5.278	5.704	6.2744	5.73	5.836	5.42748	2.813	2.895	2.92395
(1R,2R,3S,1'R)-Nepetalinic acid	5.607	5.873	6.04919	4.423	4.901	5.3911	3.738	4.327	4.02411	5.128	5.555	5.61055
Gln Lys Glu	4.178	4.176	4.30128	4.421	4.514	4.9654	4.073	4.342	4.03806	4.183	4.265	4.30765
Keto-3-deoxy-D-manno-octulosonic acid	5.818	5.252	5.40956	5.069	4.201	4.6211	4.446	3.741	3.47913	5.682	5.04	5.0904
Lysyltyrosine	1.09	1.089	1.12167	3.349	3.773	4.1503	4.912	5.103	4.74579	1.095	3.567	3.60267
LysoPC(6:0/0:0)	5.815	5.73	5.9019	5.295	5.233	5.7563	4.609	4.492	4.17756	5.69	5.729	5.78629
Sweroside	4.335	4.083	4.20549	5.422	5.574	6.1314	5.007	4.647	4.32171	5.059	5.057	5.10757
Gln Pro Glu	3.33	3.314	3.41342	5.034	5.058	5.5638	5.551	5.644	5.24892	2.668	3.152	3.18352
Caffeoyl tyrosine	5.353	5.473	5.63719	4.789	4.214	4.6354	3.652	2.895	2.69235	5.656	5.134	5.18534
Dihydro-3-hydroxy-4,4-dimethyl-2(3H)-Furanone	5.255	5.15	5.3045	4.729	4.513	4.9643	3.692	3.431	3.19083	4.986	4.893	4.94193
Niacinamide	5.464	5.535	5.70105	4.666	4.444	4.8884	4.023	3.787	3.52191	5.503	5.41	5.4641
Ser His Met	3.886	4.232	4.35896	0.7953	3.865	4.2515	0.6945	3.044	2.83092	4.133	4.678	4.72478
3'-Adenylic Acid	6.03	6.165	6.34995	5.691	5.335	5.8685	4.334	3.746	3.48378	6.031	6.071	6.13171
Thymidine	4.809	4.748	4.89044	5.308	5.106	5.6166	2.973	2.951	2.74443	4.535	4.361	4.40461
1-Acetoxy-2-hydroxy-16-heptadecen-4-one	5.046	4.99	5.1397	4.569	4.402	4.8422	4.696	4.486	4.17198	4.934	4.866	4.91466
Glycylvaline	3.55	3.701	3.81203	4.008	5.163	5.6793	3.458	3.141	2.92113	3.342	3.715	3.75215
Urocanic Acid	4.977	4.95	5.0985	4.237	4.187	4.6057	5.222	4.962	4.61466	4.902	4.817	4.86517
Aminoadipic acid	6.036	5.965	6.14395	5.024	4.908	5.3988	4.668	4.568	4.24824	5.793	5.71	5.7671
Isonicotinic acid	5.513	5.405	5.56715	4.454	4.5	4.95	4.029	4.167	3.87531	5.617	5.599	5.65499
Biotin amide	3.781	3.779	3.89237	4.336	4.775	5.2525	4.583	4.944	4.59792	3.786	3.868	3.90668
DG(i-15:0/0:0/20:4(6E,8Z,11Z,13E)-2OH(5S,15S))	3.909	3.908	4.02524	3.723	3.703	4.0733	5.672	5.497	5.11221	3.914	3.996	4.03596
2,6-Diamino-5-hydroxyhexanoic acid	3.17	3.168	3.26304	4.661	4.945	5.4395	5.644	5.489	5.10477	3.175	3.257	3.28957
Neurotensin 11-13	2.984	2.982	3.07146	2.798	2.778	3.0558	5.957	5.736	5.33448	2.989	3.071	3.10171
PC(2:0/0:0)	5.8	5.747	5.91941	4.984	4.864	5.3504	4.668	4.509	4.19337	5.651	5.586	5.64186
Leu Arg	3.57	3.681	3.79143	5.369	5.677	6.2447	5.988	5.67	5.2731	4.503	5.076	5.12676
Cellopentaose	5.489	5.7	5.871	3.984	3.965	4.3615	3.861	3.839	3.57027	5.603	5.564	5.61964
LEUCOGENENOL	5.477	5.333	5.49299	4.673	4.028	4.4308	1.545	1.523	1.41639	5.523	5.499	5.55399
Ethyl glucuronide	5.056	5.013	5.16339	4.055	3.854	4.2394	3.125	3.286	3.05598	4.919	4.948	4.99748
5-amino-6-(5-phospho-D-ribosylamino)uracil	5.098	5.158	5.31274	4.269	4.241	4.6651	3.773	3.567	3.31731	5.065	4.943	4.99243
N2-Succinyl-L-ornithine	2.482	2.481	2.55543	3.956	3.856	4.2416	5.344	5.135	4.77555	2.487	2.569	2.59469
Hydroxyethyl methacrylic acid	5.175	5.168	5.32304	5.073	5.036	5.5396	3.769	3.669	3.41217	4.926	4.853	4.90153
Citrulline	5.399	5.316	5.47548	4.745	4.565	5.0215	4.72	4.64	4.3152	5.319	5.266	5.31866
Tromethamine	5.514	5.454	5.61762	4.731	4.662	5.1282	4.403	4.291	3.99063	5.358	5.348	5.40148
Cytidine	4.119	4.119	4.24257	3.976	4.651	5.1161	3.718	3.606	3.35358	4.494	4.273	4.31573
3-Methoxypropylamine	5.385	5.45	5.6135	5.689	5.806	6.3866	5.521	5.64	5.2452	5.763	5.73	5.7873
Cerulenin	6.123	6.166	6.35098	5.322	5.282	5.8102	5.176	5.096	4.73928	6.099	5.932	5.99132
3-Isopropylmalic acid	5.195	5.225	5.38175	4.446	4.412	4.8532	4.189	4.078	3.79254	4.921	4.831	4.87931
5-Methylcytosine	4.737	4.687	4.82761	3.887	3.742	4.1162	2.983	2.564	2.38452	4.541	4.517	4.56217
Cellulose, microcrystalline	5.893	5.666	5.83598	5.775	5.435	5.9785	3.332	2.889	2.68677	5.534	5.487	5.54187
Glucosamine	6.41	6.354	6.54462	6.42	6.315	6.9465	4.988	4.845	4.50585	6.098	6.047	6.10747
Sesamolinol	5.76	5.78	5.9534	4.844	4.644	5.1084	4.469	4.26	3.9618	5.6	5.542	5.59742
Ile Lys	3.712	3.71	3.8213	4.524	4.802	5.2822	4.443	4.339	4.03527	3.717	3.799	3.83699
Pro His	2.618	3.346	3.44638	2.432	4.005	4.4055	5.035	5.053	4.69929	3.92	3.881	3.91981
Azobilirubin	5.283	5.348	5.50844	4.865	4.618	5.0798	3.194	3.474	3.23082	4.705	4.751	4.79851
Tyr Lys	3.143	3.141	3.23523	2.957	2.937	3.2307	5.243	5.142	4.78206	3.148	3.23	3.2623
Linalool 3,6-oxide primeveroside	3.684	3.682	3.79246	4.913	5.601	6.1611	3.422	3.54	3.2922	3.689	3.771	3.80871
D-Alanyl-l-alanine	3.345	2.366	2.43698	4.362	2.163	2.3793	2.06	2.038	1.89534	2.373	3.085	3.11585
Lupinic acid	5.362	5.456	5.61968	4.525	4.403	4.8433	4.229	4.083	3.79719	5.515	5.495	5.54995
Shikimic acid	5.062	5.055	5.20665	5.272	5.175	5.6925	3.098	2.035	1.89255	4.797	4.668	4.71468
(3Z)-2-Propylpent-3-enoic acid	6.895	6.841	7.04623	6.121	5.969	6.5659	5.649	5.424	5.04432	6.735	6.736	6.80336
8-Hydroxyacyclovir	5.344	5.286	5.44458	4.555	4.634	5.0974	4.445	4.188	3.89484	5.321	5.23	5.2823
CID 9844747	5.735	5.728	5.89984	4.657	4.907	5.3977	5.332	5.229	4.86297	5.468	5.481	5.53581
Phe Phe	1.634	4.039	4.16017	6.552	6.7	7.37	6.606	6.685	6.21705	5.089	5.418	5.47218
D-Glucaro-1,4-lactone	5.28	5.387	5.54861	4.49	4.301	4.7311	4.07	3.898	3.62514	5.372	5.194	5.24594
3-Hydroxypropanal	4.74	4.691	4.83173	4.02	4.03	4.433	3.713	3.589	3.33777	4.619	4.531	4.57631
Itaconic acid	5.69	5.131	5.28493	4.766	3.515	3.8665	4.409	2.751	2.55843	5.547	4.857	4.90557
2-Amino-2-methyl-1,3-propanediol	4.696	4.535	4.67105	4.264	3.937	4.3307	3.476	3.339	3.10527	4.445	4.393	4.43693
Hydroxysepiapterin	3.736	3.734	3.84602	5.337	5.874	6.4614	6.467	6.411	5.96223	3.741	3.993	4.03293
Cucurbitacin A	5.518	5.461	5.62483	5.515	5.342	5.8762	7.112	7.09	6.5937	5.409	5.363	5.41663
6-(2-Hydroxyethoxy)-6-oxohexanoic acid	5.409	5.127	5.28081	5.421	5.181	5.6991	3.989	3.79	3.5247	4.964	4.9	4.949
Adipate semialdehyde	4.991	4.92	5.0676	4.355	4.243	4.6673	3.627	3.474	3.23082	4.738	4.615	4.66115
L-Tyrosine	4.735	4.803	4.94709	5.403	5.735	6.3085	6.317	6.252	5.81436	4.819	4.718	4.76518
3-Hydroxybenzaldehyde	4.916	4.886	5.03258	4.476	4.779	5.2569	5.052	4.972	4.62396	4.749	4.665	4.71165
5-Deoxyribose-1-phosphate	5.714	5.667	5.83701	4.968	4.888	5.3768	4.787	4.783	4.44819	5.629	5.56	5.6156
1-Hydroxy-2,2,5,5-tetramethylpyrrolidine-3-carboxylic acid	5.425	5.343	5.50329	4.637	4.436	4.8796	4.271	4.123	3.83439	5.233	5.162	5.21362
6-Diazo-5-oxo-L-norleucine	5.239	5.159	5.31377	4.82	4.973	5.4703	4.444	4.279	3.97947	5.07	5.018	5.06818
Luteolin 4'-glucoside 7-galacturonide	6.015	5.952	6.13056	5.147	5.27	5.797	4.878	4.776	4.44168	5.849	5.8	5.858
Ile Gln	3.467	3.466	3.56998	4.937	5.346	5.8806	4.724	4.918	4.57374	3.472	3.554	3.58954
Serylproline	2.758	2.756	2.83868	4.402	4.861	5.3471	5.645	5.524	5.13732	2.763	2.844	2.87244
Fraxin	6.106	6.045	6.22635	5.21	5.044	5.5484	4.926	4.881	4.53933	5.991	5.894	5.95294
L-Aspartic Acid	4.734	4.612	4.75036	4.535	4.435	4.8785	3.441	3.153	2.93229	4.621	4.514	4.55914
CDP-DG(16:0/18:3(9,11,15)-OH(13))	3.573	3.571	3.67813	4.312	3.367	3.7037	3.264	3.242	3.01506	3.578	4.272	4.31472
N,N'-diacetylchitobiose	4.654	4.158	4.28274	5.308	5.037	5.5407	2.515	2.102	1.95486	4.659	4.607	4.65307
5-[1-Carboxy-2-(trimethylazaniumyl)ethoxy]-5-oxopentanoate	5.411	5.282	5.44046	4.975	5.234	5.7574	4.659	4.874	4.53282	5.301	5.202	5.25402
Allysine	5.076	5.035	5.18605	5.403	5.241	5.7651	5.104	4.937	4.59141	5.106	4.979	5.02879
1,3-Butadiene	5.501	5.534	5.70002	5.72	5.814	6.3954	5.552	5.672	5.27496	5.876	5.814	5.87214
Cytarabine	5.242	5.396	5.55788	5.035	5.03	5.533	3.839	4.206	3.91158	5.39	5.484	5.53884
Tragopogonsaponin C	5.047	4.697	4.83791	5.791	5.443	5.9873	4.719	4.131	3.84183	5.2	5.53	5.5853
Pipecolic Acid	5.774	5.722	5.89366	5.054	4.962	5.4582	4.89	4.77	4.4361	5.702	5.626	5.68226
D-THREONINE	4.942	4.867	5.01301	5.128	4.997	5.4967	3.444	3.422	3.18246	4.628	4.553	4.59853
Ethamoxytriphetol	4.453	4.451	4.58453	4.348	4.715	5.1865	5.81	5.937	5.52141	4.458	4.54	4.5854
PE(15:0/18:3(9,11,15)-OH(13))	5.179	5.177	5.33231	5.666	5.496	6.0456	6.746	6.779	6.30447	5.184	5.266	5.31866
Crassostrea Secocarotenoid	3.733	3.732	3.84396	4.823	4.853	5.3383	5.758	5.815	5.40795	3.738	3.82	3.8582
Leucyl-Arginine	3.792	3.791	3.90473	4.982	5.385	5.9235	5.937	5.639	5.24427	3.797	4.481	4.52581
N2-Acetyl-L-ornithine	4.937	4.881	5.02743	5.15	5.092	5.6012	4.103	4.041	3.75813	4.742	4.65	4.6965
Histidylleucine	4.48	4.478	4.61234	4.294	4.561	5.0171	5.87	5.751	5.34843	4.485	4.567	4.61267
5-Hydroxymethyl-2-furancarboxaldehyde	6.671	6.632	6.83096	5.5	5.419	5.9609	5.247	5.176	4.81368	6.531	6.436	6.50036
Protoanemonin	6.67	6.617	6.81551	5.47	5.36	5.896	5.225	5.151	4.79043	6.521	6.43	6.4943
N-Acetylneuraminic Acid	6.259	6.248	6.43544	6.119	6.078	6.6858	5.354	5.304	4.93272	6.326	6.193	6.25493
N-Acetyl-L-Histidine	5.456	5.526	5.69178	4.642	4.537	4.9907	4.619	4.515	4.19895	5.504	5.464	5.51864
Triacetic acid	7.355	7.331	7.55093	6.681	6.74	7.414	6.509	6.407	5.95851	7.366	7.26	7.3326
Glucosylisomaltol	5.671	5.632	5.80096	4.876	5.006	5.5066	4.494	4.392	4.08456	5.515	5.401	5.45501
Furfural	6.377	6.372	6.56316	5.719	5.828	6.4108	5.525	5.436	5.05548	6.335	6.219	6.28119
L-Proline	6.632	6.608	6.80624	5.974	5.842	6.4262	6.009	5.932	5.51676	6.591	6.493	6.55793
L-Threoninol	5.607	5.583	5.75049	5.039	4.874	5.3614	5.031	4.951	4.60443	5.587	5.481	5.53581
Filgotinib	7.222	7.221	7.43763	6.588	6.488	7.1368	6.601	6.473	6.01989	7.178	7.066	7.13666
4-(Methylthio)-butanonitrile	5.718	5.653	5.82259	4.954	4.732	5.2052	4.719	4.608	4.28544	5.646	5.548	5.60348
Creatine	7.066	7.016	7.22648	6.327	6.097	6.7067	6.072	5.964	5.54652	6.995	6.909	6.97809
L-Alanine	5.806	5.77	5.9431	5.06	4.856	5.3416	4.819	4.738	4.40634	5.739	5.651	5.70751
(2R,3R,5S)-1,2,3,5,6-Pentahydroxyheptan-4-one	5.986	5.949	6.12747	5.656	5.356	5.8916	4.935	4.817	4.47981	5.791	5.687	5.74387
4-Trimethylammoniobutanoic Acid	5.762	5.753	5.92559	4.941	4.561	5.0171	4.609	4.451	4.13943	5.71	5.58	5.6358
Betaine	6.069	6.047	6.22841	5.254	4.966	5.4626	4.929	4.789	4.45377	6.017	5.892	5.95092
Pyroglutamic Acid	3.983	3.749	3.86147	3.887	4.116	4.5276	3.527	3.762	3.49866	4.017	3.744	3.78144
Morpholine	4.786	4.766	4.90898	4.527	4.122	4.5342	3.778	3.604	3.35172	4.609	4.481	4.52581
Choline Phosphate	6.212	6.241	6.42823	5.556	5.345	5.8795	5.556	5.415	5.03595	6.346	6.161	6.22261
Beta-Guanidinopropionic acid	6.336	6.339	6.52917	5.488	5.298	5.8278	5.241	5.149	4.78857	6.219	6.117	6.17817
2-Amino-4-[carbamimidoyl(methyl)amino]butanoic acid	3.819	4.446	4.57938	4.608	4.601	5.0611	4.918	4.915	4.57095	4.5	4.313	4.35613
L-Histidine	2.608	2.607	2.68521	3.126	3.156	3.4716	4.38	4.277	3.97761	2.956	2.695	2.72195
4-Deoxytetronic acid	5.025	5.106	5.25918	4.403	4.42	4.862	4.489	4.48	4.1664	5.21	5.106	5.15706
17-Dimethylaminogeldanamycin	4.023	4.021	4.14163	3.836	3.817	4.1987	5.294	5.172	4.80996	4.028	4.11	4.1511
Phosphonoacetic Acid	4.417	4.371	4.50213	3.769	3.566	3.9226	2.841	3.036	2.82348	4.376	4.374	4.41774
Asparagine-betaxanthin	5.3	5.071	5.22313	4.432	4.287	4.7157	3.282	2.62	2.4366	4.993	5.001	5.05101
Choline	6.752	6.762	6.96486	5.982	5.822	6.4042	6.024	5.924	5.50932	6.659	6.518	6.58318
N1-Acetylspermine	3.144	0.9302	0.958106	3.467	3.521	3.8731	0.6722	2.196	2.04228	0.936	1.903	1.92203
PE(22:6(5Z,7Z,10Z,13Z,16Z,19Z)-OH(4)/18:3(6Z,9Z,12Z))	5.953	5.802	5.97606	6.115	6.085	6.6935	3.652	3.584	3.33312	5.404	5.353	5.40653
Cyclophosphamide	6.465	6.395	6.58685	5.729	5.657	6.2227	5.47	5.4	5.022	6.396	6.301	6.36401
Glycyl-Glutamate	6.188	6.251	6.43853	5.46	5.441	5.9851	5.502	5.341	4.96713	6.355	6.187	6.24887
Withanolide	4.892	4.813	4.95739	4.33	4.438	4.8818	4.357	4.426	4.11618	4.871	4.885	4.93385
Spermidine	4.977	5.023	5.17369	4.891	4.821	5.3031	5.501	5.415	5.03595	5.055	5.136	5.18736
Lucyin A	2.97	2.601	2.67903	2.424	3.298	3.6278	4.592	4.57	4.2501	2.607	2.689	2.71589
Floionolic acid	5.493	5.471	5.63513	4.779	4.714	5.1854	4.541	4.453	4.14129	5.453	5.337	5.39037
Tyrosyl-Alanine	3.606	3.627	3.73581	4.884	4.148	4.5628	2.966	2.454	2.28222	4.361	4.878	4.92678
PE(20:3(5Z,8Z,11Z)/22:6(4Z,7Z,11E,13Z,15E,19Z)-2OH(10S,17))	5.919	5.785	5.95855	6.212	6.03	6.633	3.479	4.684	4.35612	5.325	5.3	5.353
PE(20:4(5Z,8Z,11Z,13E)-OH(15S)/20:3(5Z,8Z,11Z))	5.81	5.737	5.90911	5.856	5.695	6.2645	4.032	3.956	3.67908	5.554	5.448	5.50248
Epothilone C	4.474	4.529	4.66487	7.056	6.602	7.2622	4.896	5.118	4.75974	4.432	4.992	5.04192
PS(14:0/6 keto-PGF1alpha)	3.886	5.08	5.2324	5.049	4.379	4.8169	3.869	3.952	3.67536	3.739	5.249	5.30149
Ala Phe Leu	3.909	4.136	4.26008	6.598	6.747	7.4217	4.23	4.977	4.62861	4.094	4.729	4.77629
PGP(6 keto-PGF1alpha/i-15:0)	5.415	5.198	5.35394	6.105	6.174	6.7914	6.8	6.567	6.10731	5.532	5.789	5.84689
3-[6-[1-(4-Methylphenyl)-3-pyrrolidin-1-ylprop-1-enyl]pyridin-2-yl]prop-2-enoic acid	5.412	5.448	5.61144	5.616	5.746	6.3206	5.926	5.727	5.32611	5.416	5.625	5.68125
PE(14:0/18:3(10,12,15)-OH(9))	2.324	2.322	2.39166	5.714	5.936	6.5296	4.717	4.605	4.28265	4.125	5.121	5.17221
PGP(i-12:0/18:3(9,11,15)-OH(13))	5.06	5.269	5.42707	5.148	5.282	5.8102	5.455	5.703	5.30379	4.759	4.877	4.92577
PE(20:4(8Z,11Z,14Z,17Z)-2OH(5S,6R)/DiMe(13,5))	5.538	5.564	5.73092	5.805	5.69	6.259	4.282	4.478	4.16454	5.152	4.978	5.02778
Trehalose	7.573	7.529	7.75487	6.743	6.679	7.3469	6.605	6.494	6.03942	7.503	7.418	7.49218
Lucidenic acid G	4.257	4.2	4.326	3.79	3.973	4.3703	5.763	6.143	5.71299	3.884	3.809	3.84709
PGP(PGE2/16:0)	4.566	4.922	5.06966	5.076	4.815	5.2965	2.758	2.735	2.54355	4.887	5.437	5.49137
Fumonisin FP3	5.334	5.572	5.73916	2.851	2.831	3.1141	3.865	3.932	3.65676	5.61	5.986	6.04586
Methylarbutin	5.002	4.973	5.12219	4.347	3.673	4.0403	3.57	3.548	3.29964	5.091	5.335	5.38835
Parsalmide	2.791	2.79	2.8737	4.334	4.097	4.5067	5.372	5.334	4.96062	3.177	3.967	4.00667
Prolyl-Glutamate	2.983	3.827	3.94181	4.972	4.67	5.137	5.739	5.699	5.30007	3.753	4.658	4.70458
8-Methoxykynurenate	3.184	3.676	3.78628	3.149	3.17	3.487	6.111	6.005	5.58465	4.102	3.829	3.86729
Phaseoloside E	4.155	4.081	4.20343	4.344	4.245	4.6695	4.544	4.356	4.05108	4.951	4.916	4.96516
HBOA trihexose	5.397	5.301	5.46003	5.255	5.303	5.8333	5.238	5.1	4.743	5.284	5.279	5.33179
Angiotensin II	4.123	4.098	4.22094	5.023	5.466	6.0126	7.733	7.67	7.1331	4.306	4.695	4.74195
PG(i-14:0/22:6(4Z,7Z,11E,13Z,15E,19Z)-2OH(10S,17))	4.152	3.681	3.79143	6.458	6.413	7.0543	1.544	1.523	1.41639	3.666	4.295	4.33795
Annohexocin	1.133	1.131	1.16493	3.096	3.003	3.3033	6.464	6.33	5.8869	2.039	1.973	1.99273
Phthalimidinoglutarimide	4.907	4.896	5.04288	3.752	3.517	3.8687	3.414	3.392	3.15456	4.7	4.649	4.69549
Indolicidin	6.867	6.989	7.19867	6.423	6.339	6.9729	6.552	6.576	6.11568	7.028	7.358	7.43158
PS(LTE4/20:5(5Z,8Z,11Z,14Z,17Z))	4.576	4.968	5.11704	4.597	4.201	4.6211	5.439	5.067	4.71231	5.027	5.251	5.30351
CDP-DG(18:1(9Z)-O(12,13)/18:1(9Z))	2.215	2.214	2.28042	3.158	2.011	2.2121	2.74	1.887	1.75491	2.221	2.302	2.32502
PS(22:6(4Z,7Z,10Z,12E,16Z,19Z)-OH(14)/22:0)	3.405	3.881	3.99743	5.684	6.379	7.0169	4.532	4.523	4.20639	4.21	4.682	4.72882
N-Acetyl-alpha-D-glucosamine 1-phosphate	6.401	6.343	6.53329	5.747	5.592	6.1512	5.521	5.464	5.08152	6.373	6.277	6.33977
Labradimil	3.233	3.594	3.70182	5.531	2.984	3.2824	5.985	5.56	5.1708	4.469	5.235	5.28735
PS(20:3(8Z,11Z,14Z)-2OH(5,6)/22:5(7Z,10Z,13Z,16Z,19Z))	2.072	2.07	2.1321	6.147	6.123	6.7353	4.82	4.991	4.64163	2.077	3.369	3.40269
Saponin G	4.883	4.861	5.00683	7.828	7.875	8.6625	6.191	6.686	6.21798	5.296	5.541	5.59641
PA(22:6(4Z,7Z,10Z,13E,15E,19Z)-OH(17)/13:0)	4.425	4.288	4.41664	5.601	4.816	5.2976	6.409	6.218	5.78274	5.389	5.801	5.85901
Leu Ser Phe	3.62	3.641	3.75023	6.877	6.181	6.7991	5.613	5.186	4.82298	6.26	6.846	6.91446
PG(PGE2/i-18:0)	4.142	4.003	4.12309	4.459	4.665	5.1315	7.343	7.336	6.82248	4.311	4.012	4.05212
Asp Asn Phe Lys Ala	2.998	3.043	3.13429	6.548	6.484	7.1324	5.556	5.319	4.94667	4.917	5.641	5.69741
Ginsenoside Rg3	5.482	5.579	5.74637	5.125	5.184	5.7024	5.586	5.464	5.08152	5.502	5.631	5.68731
Helianthoside A	3.772	3.751	3.86353	6.517	6.476	7.1236	6.681	6.644	6.17892	5.137	5.761	5.81861
Leu Gln Ala	4.321	5.005	5.15515	6.861	7.067	7.7737	6.883	7.027	6.53511	4.907	5.786	5.84386
PA(20:4(6E,8Z,11Z,14Z)-OH(5S)/20:2(11Z,14Z))	5.118	4.967	5.11601	5.457	5.325	5.8575	3.471	3.448	3.20664	5.294	5.542	5.59742
Quinquenoside II	5.903	6.034	6.21502	5.216	5.288	5.8168	4.175	3.682	3.42426	5.815	6.027	6.08727
25-Desacetyl rifapentine	5.546	5.767	5.94001	5.999	6.084	6.6924	5.384	5.467	5.08431	5.492	5.846	5.90446
PGP(PGF1alpha/a-25:0)	4.497	4.835	4.98005	5.289	5.554	6.1094	4.074	3.713	3.45309	5.251	5.581	5.63681
2-[2-(2-Butoxyethoxy)ethoxy]ethanol	5.905	6.22	6.4066	4.558	4.19	4.609	4.087	4.065	3.78045	5.886	5.692	5.74892
PA(PGE2/18:1(11Z))	4.249	4.187	4.31261	3.84	4.548	5.0028	7.81	7.626	7.09218	5.038	4.083	4.12383
Ile Glu Ala	4.111	4.221	4.34763	6.482	6.57	7.227	6.106	6.221	5.78553	4.395	4.95	4.9995
3-Hydroxy-6-octenoylcarnitine	2.533	2.532	2.60796	5.124	4.704	5.1744	2.225	2.203	2.04879	2.538	3.279	3.31179
Loperamide	3.882	3.423	3.52569	3.224	3.513	3.8643	4.929	4.632	4.30776	4.03	4.179	4.22079
PC(4:0/0:0)	6.601	6.495	6.68985	6.125	5.994	6.5934	5.655	5.501	5.11593	6.481	6.525	6.59025
Phenylacetylglycine	7.062	6.969	7.17807	6.077	5.792	6.3712	5.152	5.047	4.69371	6.843	6.812	6.88012
PE(20:5(6E,8Z,11Z,14Z,17Z)-OH(5)/DiMe(13,5))	5.184	5.292	5.45076	8.54	8.585	9.4435	7.062	7.488	6.96384	5.431	5.87	5.9287
Glu Glu	4.007	4.389	4.52067	5.726	5.513	6.0643	5.804	5.843	5.43399	5.078	5.559	5.61459
PI(18:1(9Z)/0:0)	4.428	4.585	4.72255	3.75	3.056	3.3616	3.064	2.649	2.46357	4.004	4.06	4.1006
Neplanocin A	5.904	5.916	6.09348	5.203	5.124	5.6364	5.067	5.049	4.69557	5.899	5.783	5.84083
L-Serine	2.546	2.544	2.62032	4.827	4.401	4.8411	2.238	2.216	2.06088	3.717	3.695	3.73195
9,12,13-TriHOME	4.812	4.812	4.95636	5.168	4.808	5.2888	4.136	3.989	3.70977	5.033	4.925	4.97425
Variabilin	5.132	5.216	5.37248	4.438	4.352	4.7872	4.188	4.001	3.72093	4.816	4.641	4.68741
PS(20:3(8Z,11Z,14Z)-2OH(5,6)/18:1(11Z))	3.907	3.883	3.99949	0.3034	3.62	3.982	6.722	6.602	6.13986	3.937	3.735	3.77235
9,10-Epoxy-18-hydroxy-octadecanoic acid	5.526	5.57	5.7371	5.365	5.279	5.8069	4.89	4.778	4.44354	5.582	5.669	5.72569
PG(20:4(8Z,11Z,14Z,17Z)-2OH(5S,6R)/i-13:0)	6.55	6.553	6.74959	5.83	5.71	6.281	5.536	5.474	5.09082	6.349	6.257	6.31957
PS(22:0/14:0)	4.046	4.229	4.35587	4.924	4.744	5.2184	3.636	3.617	3.36381	4.038	4.464	4.50864
PE(22:6(4Z,7Z,11E,13Z,15E,19Z)-2OH(10S,17)/22:4(7Z,10Z,13Z,16Z))	6.421	6.811	7.01533	6.412	6.442	7.0862	6.172	6.216	5.78088	6.59	7.064	7.13464
LysoSM(d18:0)	6.409	6.415	6.60745	5.737	5.615	6.1765	5.522	5.42	5.0406	6.409	6.315	6.37815
PC(18:2/0:0)	5.866	5.729	5.90087	5.354	5.277	5.8047	4.838	4.743	4.41099	5.784	5.727	5.78427
3-Ketosphingosine	5.992	5.82	5.9946	5.213	5.183	5.7013	5.078	5.162	4.80066	5.86	5.993	6.05293
PE(20:4(5Z,8Z,11Z,14Z)/22:5(4Z,7Z,10Z,13Z,16Z))	6.678	5.425	5.58775	4.743	3.815	4.1965	4.107	5.469	5.08617	4.907	6.316	6.37916
Polidocanol	6.696	6.745	6.94735	6.018	5.92	6.512	5.838	5.557	5.16801	6.81	6.583	6.64883
Octaethyleneglycol monododecyl ether	6.788	6.866	7.07198	6.104	5.955	6.5505	5.89	5.612	5.21916	6.843	6.62	6.6862
Heptaethylene glycol monododecyl ether	6.814	6.862	7.06786	6.17	6.024	6.6264	5.921	5.668	5.27124	6.828	6.641	6.70741
Gingerglycolipid C	4.528	4.683	4.82349	5.779	5.22	5.742	3.786	3.083	2.86719	3.95	3.814	3.85214
3'-Sialyllactose	6.402	6.449	6.64247	5.497	5.69	6.259	5.81	5.803	5.39679	6.224	6.209	6.27109
MG(22:6(4Z,7Z,10Z,13Z,16Z,19Z)/0:0/0:0)	7.361	7.379	7.60037	6.634	6.569	7.2259	6.517	6.423	5.97339	7.266	7.148	7.21948
Glu Leu Gly Lys Gln	5.102	5.046	5.19738	6.352	6.087	6.6957	6.146	6.09	5.6637	5.083	5.419	5.47319
Garcinoic Acid	6.042	6.114	6.29742	5.492	5.404	5.9444	5.353	5.223	4.85739	6.091	5.977	6.03677
Abt-510	4.507	4.505	4.64015	5.601	5.535	6.0885	4.198	4.176	3.88368	4.512	4.594	4.63994
Hydroxyrepaglinide	6.878	6.882	7.08846	6.022	5.964	6.5604	5.911	5.833	5.42469	6.666	6.545	6.61045
Palmitic amide	7.059	7.038	7.24914	6.344	6.257	6.8827	6.165	6.119	5.69067	7.223	7.135	7.20635
LysoPC(15:0/0:0)	5.771	5.622	5.79066	2.953	2.933	3.2263	4.001	3.382	3.14526	5.92	5.579	5.63479
MG(18:1(11Z)/0:0/0:0)	6.634	6.662	6.86186	5.798	5.713	6.2843	5.61	5.536	5.14848	6.482	6.368	6.43168
PE(16:1(9Z)/P-18:1(11Z))	6.599	6.556	6.75268	5.798	5.716	6.2876	5.064	4.983	4.63419	6.682	6.566	6.63166
PC(16:0/18:1(9Z))	8.121	8.062	8.30386	7.264	7.167	7.8837	5.609	5.526	5.13918	8.349	8.247	8.32947
Octadecanamide	6.891	6.82	7.0246	6.111	6.022	6.6242	6.009	5.969	5.55117	7.109	6.979	7.04879
Linalool 3,7-oxide beta-primeveroside	4.478	4.842	4.98726	4.528	5.196	5.7156	5.363	5.463	5.08059	4.742	5.004	5.05404
Ganodermic acid TQ	6.217	6.228	6.41484	5.655	5.584	6.1424	5.499	5.332	4.95876	6.215	6.119	6.18019
PS(TXB2/22:1(13Z))	4.209	3.963	4.08189	6.723	6.536	7.1896	6.136	5.952	5.53536	5.043	5.605	5.66105
MFA	7.512	7.519	7.74457	6.743	6.672	7.3392	6.542	6.449	5.99757	7.343	7.207	7.27907
PE(14:0/15:0)	6.634	6.707	6.90821	5.878	5.664	6.2304	4.65	4.602	4.27986	6.878	6.797	6.86497
1-(cis-13-Docosenoyl)-rac-glycerol	6.766	6.775	6.97825	5.937	5.857	6.4427	5.715	5.62	5.2266	6.547	6.417	6.48117
DG(18:3(9,11,15)-OH(13)/0:0/12:0)	6.924	6.915	7.12245	6.135	6.041	6.6451	5.906	5.793	5.38749	6.865	6.752	6.81952
DG(18:0/18:2(9Z,12Z)/0:0)	7.257	7.226	7.44278	6.979	6.964	7.6604	6.915	6.843	6.36399	7.707	7.57	7.6457
PC(18:3(9Z,12Z,15Z)/18:1(9Z))	6.697	6.692	6.89276	5.904	5.701	6.2711	4.355	3.583	3.33219	7.056	7.004	7.07404
DGDG(18:1/14:0)	5.776	5.861	6.03683	4.756	4.462	4.9082	5.007	4.515	4.19895	6.242	6.28	6.3428
Yuccoside C	4.799	5.113	5.26639	7.078	7.288	8.0168	4.092	4.224	3.92832	4.645	5.356	5.40956
Triethanolamine	6.427	6.43	6.6229	5.613	5.549	6.1039	5.382	5.308	4.93644	6.292	6.159	6.22059
DG(20:4(8Z,11Z,14Z,17Z)/22:4(7Z,10Z,13Z,16Z)/0:0)	6.567	6.572	6.76916	5.737	5.579	6.1369	5.152	5.03	4.6779	6.914	6.857	6.92557
Glabracin A	6.477	6.471	6.66513	5.713	5.527	6.0797	5.432	5.277	4.90761	6.78	6.687	6.75387
PS(18:0/18:1(11Z))	5.436	5.075	5.22725	4.004	3.317	3.6487	3.129	3.106	2.88858	6.622	6.714	6.78114
Ser Phe	3.259	3.15	3.2445	6.827	6.889	7.5779	5.002	5.185	4.82205	4.418	4.653	4.69953
Virginiamycin m1	4.583	4.631	4.76993	4.623	4.577	5.0347	5.419	4.921	4.57653	4.585	4.786	4.83386
PE(6 keto-PGF1alpha/16:0)	4.627	4.941	5.08923	7.046	7.116	7.8276	7.917	7.987	7.42791	5.171	5.655	5.71155
PC(18:1(9Z)/18:4(6Z,9Z,12Z,15Z))	5.732	5.568	5.73504	4.768	4.595	5.0545	3.105	3.083	2.86719	6.589	6.675	6.74175
PE(18:2(9Z,12Z)/22:6(4Z,7Z,10Z,13Z,16Z,19Z))	6.488	6.471	6.66513	5.611	5.446	5.9906	4.77	4.406	4.09758	6.707	6.615	6.68115
PE(20:1(11Z)/18:3(9Z,12Z,15Z))	6.349	6.375	6.56625	5.554	5.452	5.9972	3.385	3.238	3.01134	6.694	6.586	6.65186
PC(20:4(8Z,11Z,14Z,17Z)/16:0)	6.524	6.545	6.74135	5.664	5.407	5.9477	2.841	2.819	2.62167	6.977	6.948	7.01748
Beta-Sitosterol 3-O-beta-D-galactopyranoside	6.327	6.329	6.51887	5.56	5.442	5.9862	5.371	5.248	4.88064	6.27	6.173	6.23473
Sebacic Acid	6.699	6.711	6.91233	6.097	6.051	6.6561	5.89	5.81	5.4033	6.755	6.644	6.71044
PS(22:2(13Z,16Z)/PGE1)	5.115	5.273	5.43119	6.7	6.859	7.5449	4.954	5.187	4.82391	4.973	5.291	5.34391
DG(i-16:0/0:0/20:4(5Z,8Z,11Z,14Z)-OH(19S))	6.347	6.345	6.53535	5.916	5.744	6.3184	5.572	5.556	5.16708	6.502	6.331	6.39431
DG(18:0/0:0/20:5(7Z,9Z,11E,13E,17Z)-3OH(5,6,15))	3.378	4.106	4.22918	5.947	5.638	6.2018	3.687	3.158	2.93694	3.249	3.867	3.90567
Diisobutyl adipate	6.145	6.413	6.60539	5.958	5.993	6.5923	5.435	5.626	5.23218	6.392	6.591	6.65691
4-(2,6,6-Trimethyl-1-cyclohexen-1-yl)-2-butanone	5.214	5.261	5.41883	4.725	4.544	4.9984	4.499	4.286	3.98598	5.264	5.213	5.26513
2-Lysophosphatidylcholine	5.985	5.941	6.11923	4.459	4.161	4.5771	4.918	4.637	4.31241	6.291	6.146	6.20746
4-Oxo-L-proline	6.321	6.241	6.42823	6.28	6.173	6.7903	4.951	4.9	4.557	6.077	6.015	6.07515
Cis-Quinceoxepane	5.357	5.403	5.56509	4.781	4.69	5.159	4.622	4.463	4.15059	5.293	5.281	5.33381
D-(+)-dihydrocarvone	5.104	5.199	5.35497	4.615	4.416	4.8576	4.418	4.219	3.92367	5.089	5.042	5.09242
MG(18:1(9Z)-O(12,13)/0:0/0:0)	5.649	5.636	5.80508	5.247	5.168	5.6848	4.927	4.796	4.46028	5.681	5.545	5.60045
LysoPC(20:4(8Z,11Z,14Z,17Z)/0:0)	5.748	5.717	5.88851	5.442	5.369	5.9059	4.896	4.857	4.51701	5.827	5.666	5.72266
3-O-Sulfogalactosylceramide (d18:1/22:0)	2.824	2.822	2.90666	7.035	7.186	7.9046	5.643	6.03	5.6079	5.112	6.101	6.16201
Lys Ala Thr Glu His	4.101	3.948	4.06644	4.057	4.246	4.6706	5.902	5.464	5.08152	3.407	4.146	4.18746
9-Oxo-nonanoic acid	5.553	4.518	4.65354	4.121	3.718	4.0898	3.53	4.569	4.24917	4.65	5.372	5.42572
(3S,3'S,5R,5'R,6R)-3,6-Epoxy-5,6-dihydro-3',5,8'-trihydroxy-beta,kappa-caroten-6'-one	7.672	7.674	7.90422	6.912	6.845	7.5295	6.659	6.563	6.10359	7.559	7.455	7.52955
(S)-Nerolidol 3-O-[a-L-Rhamnopyranosyl-(1->4)-a-L-rhamnopyranosyl-(1->2)-[4-(4-hydroxy-3-methoxycinnamoyl)-(E)-a-L-rhamnopyranosyl-(1->6)]-b-D-glucopyranoside]	5.281	5.431	5.59393	3.873	3.709	4.0799	4.187	3.607	3.35451	5.607	5.832	5.89032
PA(20:5(6E,8Z,11Z,14Z,17Z)-OH(5)/22:1(13Z))	6.749	6.751	6.95353	5.854	5.845	6.4295	5.556	5.49	5.1057	6.564	6.415	6.47915
PE(P-18:1(11Z)/22:6(4Z,7Z,10Z,13Z,16Z,19Z))	7.517	7.444	7.66732	6.545	6.434	7.0774	5.103	5.08	4.7244	7.514	7.421	7.49521
N-Stearoyl Aspartic acid	3.236	4.026	4.14678	5.341	5.031	5.5341	3.022	2.998	2.78814	3.806	3.803	3.84103
PGP(PGJ2/i-19:0)	4.846	4.579	4.71637	5.101	5.69	6.259	7.919	7.692	7.15356	4.933	4.938	4.98738
3,12-Dihydroxytetradecanoylcarnitine	3.629	3.628	3.73684	4.94	4.552	5.0072	3.32	3.298	3.06714	3.634	3.716	3.75316
7(14)-Bisabolene-2,3,10,11-tetrol	5.43	5.623	5.79169	4.98	4.928	5.4208	4.504	4.403	4.09479	5.693	5.479	5.53379
PE(16:1(9Z)/P-18:1(9Z))	7.503	7.418	7.64054	6.579	6.51	7.161	5.355	5.171	4.80903	7.669	7.559	7.63459
N-Palmitoyl Cysteine	4.581	4.669	4.80907	5.134	4.781	5.2591	3.921	3.719	3.45867	4.667	4.746	4.79346
Ile Ile Val	4.692	5.033	5.18399	6.836	7.045	7.7495	7.318	7.265	6.75645	5.255	6.091	6.15191
(1'R)-Nepetalic acid	5.65	5.664	5.83392	4.871	4.834	5.3174	4.684	4.589	4.26777	5.574	5.474	5.52874
Bactenecin	3.072	3.071	3.16313	5.602	5.618	6.1798	3.21	2.741	2.54913	4.654	5.072	5.12272
Arachidoyl Ethanolamide	5.9	5.937	6.11511	5.246	5.162	5.6782	5.448	5.346	4.97178	5.86	5.89	5.9489
Canrenoic acid	5.588	5.603	5.77109	4.806	4.741	5.2151	4.552	4.303	4.00179	5.421	5.367	5.42067
3,4-Dihydroxy-2-methoxy-4-methyl-3-[2-methyl-3-(3-methyl-but-2-enyl)-oxiranyl]-cyclohexanone	5.828	5.777	5.95031	5.147	5.08	5.588	4.904	4.832	4.49376	5.787	5.697	5.75397
4-Hydroxy-alprenolol	6.078	6.058	6.23974	5.254	5.193	5.7123	4.97	4.898	4.55514	5.872	5.767	5.82467
Sphinganine	6.538	6.602	6.80006	5.905	5.793	6.3723	5.98	5.856	5.44608	6.521	6.537	6.60237
Tridecanedioylcarnitine	0.914	0.02019	0.0207957	5.7	5.206	5.7266	3.16	3.24	3.0132	4.25	4.065	4.10565
Fluorogestone acetate	5.57	5.558	5.72474	4.881	4.873	5.3603	4.681	4.601	4.27893	5.597	5.455	5.50955
4-Hydroxy-6-octenoylcarnitine	3.247	2.251	2.31853	5.612	5.257	5.7827	1.946	2.666	2.47938	2.258	3.688	3.72488
PC(8:0/0:0)	6.207	6.049	6.23047	5.383	5.185	5.7035	4.658	4.346	4.04178	6.037	5.977	6.03677
Lauryldiethanolamine	7.869	7.875	8.11125	7.162	7.207	7.9277	6.994	6.961	6.47373	7.808	7.765	7.84265
N,N,N',N',N'',N''-Hexakis(methoxymethyl)-1,3,5-triazine-2,4,6-triamine	7.084	7.076	7.28828	6.155	6.105	6.7155	5.938	5.849	5.43957	7.002	6.851	6.91951
3-amino-2-naphthoic acid	2.3	2.729	2.81087	2.115	2.095	2.3045	5.107	4.979	4.63047	3.068	2.387	2.41087
L-Homoserine	5.152	4.8	4.944	4.966	4.612	5.0732	2.95	2.592	2.41056	4.998	4.702	4.74902
7-Hydroxytetradecanedioylcarnitine	2.696	2.768	2.85104	5.631	5.326	5.8586	2.62	1.316	1.22388	2.632	3.61	3.6461
Cortivazol	4.721	4.684	4.82452	4.914	4.817	5.2987	5.273	5.182	4.81926	5.128	5.221	5.27321
(Z)-4-Hydroxy-6-dodecenoic acid lactone	2.578	3.168	3.26304	4.764	4.361	4.7971	3.747	3.419	3.17967	3.722	3.689	3.72589
6-Deoxy-4-O-(3,6-di-O-methyl-beta-D-glucopyranosyl)-2,3-di-O-methyl-alpha-L-mannopyranose	5.717	5.73	5.9019	4.805	4.791	5.2701	4.506	4.354	4.04922	5.772	5.617	5.67317
Sativic acid	4.16	3.837	3.95211	5.25	5.053	5.5583	2.367	2.68	2.4924	4.181	4.162	4.20362
PI(TXB2/22:6(4Z,7Z,10Z,13Z,16Z,19Z))	6.676	6.98	7.1894	5.425	5.154	5.6694	5.336	5.505	5.11965	6.797	7.178	7.24978
3-(Aminomethyl)-2,5,9-trimethyl-7H-furo[3,2-g]chromen-7-one	5.925	5.929	6.10687	4.98	4.903	5.3933	4.681	4.543	4.22499	5.629	5.464	5.51864
CDP-DG(20:5(6E,8Z,11Z,14Z,17Z)-OH(5)/i-12:0)	3.3	3.271	3.36913	3.684	3.407	3.7477	5.95	5.296	4.92528	3.44	3.886	3.92486
Thr Glu Arg Glu	3.617	3.482	3.58646	6.106	6.399	7.0389	5.739	6.225	5.78925	4.005	4.73	4.7773
CL(22:5(4Z,7Z,10Z,13Z,16Z)/22:6(4Z,7Z,10Z,13Z,16Z,19Z)/22:6(4Z,7Z,10Z,13Z,16Z,19Z)/22:6(4Z,7Z,10Z,13Z,16Z,19Z))	4.982	4.941	5.08923	7.139	6.266	6.8926	7.508	7.55	7.0215	6.493	6.678	6.74478
Phe Leu Leu	4.27	4.289	4.41767	6.194	6.636	7.2996	6.015	6.093	5.66649	4.053	5.089	5.13989
Val Ile	4.487	4.85	4.9955	7.093	7.242	7.9662	5.686	5.422	5.04246	4.954	5.733	5.79033
PA(20:5(5Z,8Z,10E,14Z,17Z)-OH(12)/20:1(11Z))	3.595	3.258	3.35574	6.95	6.792	7.4712	7.07	7.087	6.59091	5.379	5.769	5.82669
PG(5-iso PGF2VI/18:3(9Z,12Z,15Z))	5	5.069	5.22107	3.939	4.863	5.3493	5.217	4.714	4.38402	5.196	5.259	5.31159
CDP-DG(i-13:0/PGF2alpha)	3.6	3.922	4.03966	6.31	6.237	6.8607	2.712	2.69	2.5017	3.439	3.728	3.76528
Verbascose	6.145	6.33	6.5199	4.524	4.605	5.0655	4.145	3.471	3.22803	6.174	6.12	6.1812
Mepartricin	2.672	1.379	1.42037	5.587	6.119	6.7309	3.462	2.865	2.66445	0.6509	3.58	3.6158
Simonin IV	6.215	6.076	6.25828	6.81	6.716	7.3876	4.944	4.789	4.45377	5.948	5.873	5.93173
Elatoside E	6.101	6.351	6.54153	6.727	6.763	7.4393	4.882	4.832	4.49376	6.351	6.8	6.868
Leu Phe Ala Glu	4.419	4.427	4.55981	3.606	3.221	3.5431	3.428	3.096	2.87928	4.056	3.935	3.97435
Ile Trp	4.143	4.324	4.45372	6.666	6.541	7.1951	6.835	6.855	6.37515	5.929	6.408	6.47208
CDP-DG(18:2(9Z,11Z)/i-22:0)	3.914	4.242	4.36926	5.578	5.706	6.2766	5.119	5.238	4.87134	4.255	4.963	5.01263
Fungizone	5.351	5.637	5.80611	2.261	2.241	2.4651	4.364	4.446	4.13478	5.826	6.165	6.22665
Rifametane	2.632	2.631	2.70993	2.539	3.816	4.1976	6.425	6.511	6.05523	2.638	2.719	2.74619
6-Acetamidohexanoic acid	4.703	4.296	4.42488	3.277	3.257	3.5827	3.154	3.132	2.91276	4.233	4.575	4.62075
Phe Met	3.381	4.087	4.20961	6.374	6.338	6.9718	5.192	4.828	4.49004	3.463	4.526	4.57126
N-Valylphenylalanine	4.511	5.335	5.49505	6.184	6.447	7.0917	5.165	5.254	4.88622	4.708	5.674	5.73074
Cortisone	4.854	4.797	4.94091	4.355	4.252	4.6772	4.632	4.652	4.32636	4.648	4.538	4.58338
CDP-DG(PGF1alpha/18:1(9Z))	3.41	3.91	4.0273	6.684	6.691	7.3601	6.897	7.211	6.70623	3.531	4.208	4.25008
Lenapenem	3.168	3.166	3.26098	4.758	5.022	5.5242	5.661	5.821	5.41353	3.173	4.096	4.13696
5-phosphonooxy-L-lysine	5.681	5.662	5.83186	4.866	4.852	5.3372	4.433	4.58	4.2594	5.31	5.27	5.3227
Levetiracetam	3.524	3.794	3.90782	4.51	4.669	5.1359	4.711	4.703	4.37379	3.662	4.199	4.24099
Ile Gln Tyr	2.824	2.754	2.83662	6.48	6.684	7.3524	6.619	6.783	6.30819	4.005	4.98	5.0298
Ile Leu	3.777	4.3	4.429	6.118	6.213	6.8343	4.987	5.327	4.95411	4.409	5.086	5.13686
PA(8:0/20:3(6,8,11)-OH(5))	5.029	5.849	6.02447	5.908	6.144	6.7584	5.235	5.191	4.82763	5.182	5.279	5.33179
Amidinophenylpyruvic acid	5.217	5.244	5.40132	4.242	4.114	4.5254	4.011	3.989	3.70977	5.256	5.156	5.20756
PE(20:0/20:3(8Z,11Z,14Z)-2OH(5,6))	5.077	5.598	5.76594	4.445	5.469	6.0159	5.432	5.82	5.4126	4.235	5.362	5.41562
PS(20:5(5Z,8Z,11Z,14Z,17Z)/18:1(12Z)-2OH(9,10))	5.739	5.902	6.07906	7.383	7.45	8.195	6.827	6.882	6.40026	5.987	6.435	6.49935
Epinephrine	4.225	4.165	4.28995	5.48	5.502	6.0522	4.459	5.156	4.79508	4.295	4.201	4.24301
Selamectin	4.388	4.164	4.28892	4.648	4.862	5.3482	6.075	5.895	5.48235	4.435	4.598	4.64398
Pro His Met	3.128	3.057	3.14871	5.942	5.739	6.3129	5.941	5.986	5.56698	4.233	4.722	4.76922
PGP(PGJ2/20:3(5Z,8Z,11Z))	5.173	5.542	5.70826	6.151	6.26	6.886	5.428	5.156	4.79508	6.145	6.305	6.36805
Cyclopropyl-[(3S,4S)-3-(dimethylamino)-4-(hydroxymethyl)piperidin-1-yl]methanone	6.852	6.881	7.08743	5.904	5.74	6.314	5.331	5.109	4.75137	6.826	6.695	6.76195
1,5-Isoquinolinediol	5.309	5.303	5.46209	4.208	3.808	4.1888	3.705	3.683	3.42519	5.248	5.142	5.19342
Leu Leu Gln	3.878	3.92	4.0376	5.908	6.039	6.6429	5.588	5.629	5.23497	4.416	5.143	5.19443
Pro Met His	4.351	4.553	4.68959	5.181	5.195	5.7145	6.201	5.985	5.56605	4.538	4.741	4.78841
PS(19:1(9Z)/22:4(7Z,10Z,13Z,16Z))	2.461	1.614	1.66242	6.122	6.142	6.7562	5.394	5.714	5.31402	4.27	4.775	4.82275
Pentaethylene glycol	6.211	6.19	6.3757	5.407	5.252	5.7772	4.378	4.113	3.82509	6.115	6.065	6.12565
PE(20:5(5Z,8Z,11Z,14Z,17Z)/5-iso PGF2VI)	1.091	0.3617	0.372551	6.037	6.15	6.765	6.943	6.724	6.25332	3.72	4.571	4.61671
Gln Val Lys Glu Leu	3.038	3.133	3.22699	5.289	5.054	5.5594	6.481	6.221	5.78553	4.323	4.789	4.83689
Pteroic acid	2.809	2.808	2.89224	4.675	3.738	4.1118	4.921	4.286	3.98598	2.814	2.896	2.92496
Met Ile Gly	2.639	2.637	2.71611	4.668	4.676	5.1436	6.618	6.53	6.0729	2.644	3.727	3.76427
Pubesenolide	6.187	6.354	6.54462	5.68	6.061	6.6671	6.532	6.631	6.16683	5.906	6.208	6.27008
4,8-Dimethylquinoline	5.47	5.353	5.51359	5.091	4.909	5.3999	4.628	4.444	4.13292	5.588	5.565	5.62065
Ethanone, 1-(9-azabicyclo(4.2.1)non-2-en-2-yl)-, (1R)-	4.648	4.539	4.67517	4.18	3.846	4.2306	3.245	3.069	2.85417	4.858	4.784	4.83184
PIP(6 keto-PGF1alpha/16:2(9Z,12Z))	3.689	3.233	3.32999	3.395	3.461	3.8071	6.971	6.92	6.4356	3.744	4.133	4.17433
Myricanol 5-laminaribioside	2.581	1.739	1.79117	3.405	4.014	4.4154	0.5224	3.249	3.02157	2.037	1.469	1.48369
Glu Ala Phe	3.509	3.074	3.16622	2.741	2.721	2.9931	2.618	2.596	2.41428	3.057	3.014	3.04414
PA(22:6(5Z,8E,10Z,13Z,15E,19Z)-2OH(7S, 17S)/i-18:0)	3.263	3.675	3.78525	5.159	5.052	5.5572	5.503	5.495	5.11035	3.994	4.541	4.58641
Val Asp Thr Asp Tyr	2.777	2.82	2.9046	4.861	4.342	4.38542	1.432	1.411	1.31223	2.966	3.803	3.84103
PE(DiMe(9,3)/18:1(12Z)-2OH(9,10))	3.689	3.607	3.71521	5.626	5.584	5.63984	6.111	6.231	5.79483	3.558	3.709	3.74609
Coagulin R 3-glucoside	5.201	5.157	5.31171	6.289	6.455	6.51955	6.595	6.244	5.80692	5.298	5.83	5.8883
Bryo 1	5.691	5.821	5.99563	4.356	5.135	5.18635	4.5	4.368	4.06224	5.587	5.625	5.68125
Trp Thr Ser	3.517	3.859	3.97477	6.582	7.276	7.34876	2.431	2.409	2.24037	3.557	3.915	3.95415
4-Dodecan-6-ylbenzenesulfonic Acid	6.683	6.666	6.86598	5.963	5.871	5.92971	5.527	5.225	4.85925	6.6	6.506	6.57106
Dhesn	2.682	2.68	2.7604	4.717	4.532	4.57732	5.728	5.495	5.11035	2.687	2.925	2.95425
PG(PGJ2/18:2(9Z,11Z))	3.565	3.557	3.66371	5.321	5.399	5.45299	3.646	4.141	3.85113	3.67	4.392	4.43592
Phe Phe Glu Ser Phe	2.45	2.448	2.52144	4.768	4.831	4.87931	6.005	6.001	5.58093	3.836	2.537	2.56237
Araloside S1	3.882	4.378	4.50934	5.704	5.888	5.94688	6.759	6.554	6.09522	4.62	5.281	5.33381
(2-Phenylacetyl) (2R)-2,5-diaminopentanoate	4.833	4.7	4.841	4.271	3.936	3.97536	3.207	3.297	3.06621	5.148	5.079	5.12979
5,6-Methylenedioxy-2-aminoindane	4.383	4.279	4.40737	3.59	2.817	2.84517	2.714	2.692	2.50356	4.602	4.461	4.50561
Elatoside I	2.968	3.782	3.89546	3.817	3.423	3.45723	3.581	3.134	2.91462	2.741	3.905	3.94405
Ala Pro Ala Tyr Ser	4.647	4.566	4.70298	6.162	6.51	6.5751	5.176	4.926	4.58118	4.539	4.82	4.8682
Ile Ile Arg	3.685	4.384	4.51552	6.525	6.625	6.69125	7.288	7.271	6.76203	5.169	6.124	6.18524
PG(22:5(4Z,7Z,10Z,13Z,16Z)/22:6(4Z,7Z,11E,13Z,15E,19Z)-2OH(10S,17))	4.678	4.661	4.80083	3.383	3.133	3.16433	5.929	5.668	5.27124	4.456	4.641	4.68741
Glutamate	4.651	4.926	5.07378	6.114	5.941	6.00041	6.226	6.274	5.83482	5.475	5.939	5.99839
PG(LTE4/22:5(7Z,10Z,13Z,16Z,19Z))	3.594	3.607	3.71521	3.906	4.345	4.38845	5.413	5.218	4.85274	3.779	4.207	4.24907
Leu His Ser	3.592	3.717	3.82851	4.683	4.892	4.94092	5.19	5.101	4.74393	4.246	4.888	4.93688
PG(TXB2/22:6(4Z,7Z,10Z,13Z,16Z,19Z))	2.901	1.032	1.06296	4.513	4.913	4.96213	6.055	5.941	5.52513	1.038	1.113	1.12413
Phe Tyr Gln Lys	1.169	1.167	1.20201	1.698	0.9803	0.990103	6.162	5.876	5.46468	1.173	1.25	1.2625
PA(PGF1alpha/i-12:0)	4.125	4.329	4.45887	6.235	6.269	6.33169	6.895	7.14	6.6402	4.557	5.422	5.47622
N-Methyl-D-aspartic acid	4.421	4.629	4.76787	5.829	6.114	6.17514	5.856	5.782	5.37726	4.405	4.565	4.61065
PS(18:2(9Z,12Z)/18:1(9Z))	3.489	3.487	3.59161	4.897	4.494	4.53894	5.393	5.334	4.96062	3.494	3.576	3.61176
PS(22:2(13Z,16Z)/20:5(5Z,8Z,11Z,14Z,16E)-OH(18))	1.43	1.428	1.47084	5.435	5.302	5.35502	6.525	6.421	5.97153	3.256	4.754	4.80154
Afamelanotide	3.016	3.152	3.24656	5.184	4.386	4.42986	6.667	6.672	6.20496	4.871	5.272	5.32472
Deoxyguanylic Acid	6.56	6.527	6.72281	5.922	5.741	5.79841	5.482	5.274	4.90482	6.696	6.598	6.66398
CDP-DG(20:1(11Z)/20:4(5Z,8Z,11Z,14Z)-OH(18R))	4.911	4.748	4.89044	7.442	7.63	7.7063	7.445	7.566	7.03638	5.229	5.675	5.73175
5-Hydroxy-L-tryptophan	5.225	4.866	5.01198	5.16	4.876	4.92476	4.099	4.102	3.81486	5.576	5.564	5.61964
4-(4-acetylpiperazine-1-carbonyl)benzoic acid	1.864	2.609	2.68727	4.584	4.697	4.74397	3.212	3.423	3.18339	5.038	4.931	4.98031
Monomenthyl succinate	6.287	6.22	6.4066	5.404	5.276	5.32876	5.162	5.039	4.68627	6.063	6.044	6.10444
Pro Glu Gln	1.088	1.087	1.11961	5.525	6.2	6.262	5.506	6.055	5.63115	1.093	1.169	1.18069
Endoxifen O-glucuronide	3.759	3.757	3.86971	5.95	6.17	6.2317	5.596	6.156	5.72508	3.764	3.846	3.88446
L-DOPA n-Butyl Ester	5.069	5.249	5.40647	4.342	4.307	4.35007	4.73	4.879	4.53747	4.813	4.89	4.9389
L-1,2,3,4-Tetrahydro-beta-carboline-3-carboxylic acid	5.272	5.258	5.41574	4.485	4.284	4.32684	3.251	3.229	3.00297	5.601	5.496	5.55096
2-keto valeric acid	6.677	6.683	6.88349	6.036	6.191	6.25291	5.833	5.688	5.28984	6.526	6.435	6.49935
Valylserine	4.978	4.838	4.98314	5.862	6.129	6.19029	6.211	6.278	5.83854	5.095	5.214	5.26614
Pinometostat	5.273	5.097	5.24991	5.468	5.386	5.43986	7.772	7.648	7.11264	5.134	5.413	5.46713
Tiglic acid	5.77	5.784	5.95752	5.946	6.05	6.1105	5.726	5.84	5.4312	6.154	6.094	6.15494
1,2-Cyclohexanedicarboxylic acid, 4-methyl-	7.913	7.869	8.10507	7.226	7.13	7.2013	6.928	6.79	6.3147	7.876	7.813	7.89113
1-Deoxy-D-xylulose	5.361	5.328	5.48784	4.853	4.836	4.88436	4.815	4.805	4.46865	5.236	5.172	5.22372
2-Hydroxy-3-(4-hydroxyphenyl)propenoic acid	5.013	5	5.15	4.238	4.397	4.44097	3.939	3.791	3.52563	5.076	4.989	5.03889
Dehydroxypaxilline	5.315	5.585	5.75255	5.673	5.933	5.99233	6.433	6.526	6.06918	4.919	5.483	5.53783
Fukiic acid	5.958	5.964	6.14292	5.049	4.826	4.87426	4.601	4.431	4.12083	5.934	5.822	5.88022
Na-Hexanoyl-Nb-inosityltryptophan	3.268	3.266	3.36398	4.803	5.117	5.16817	4.773	4.898	4.55514	3.273	3.355	3.38855
Alpidem	6.438	6.287	6.47561	5.319	4.908	4.95708	4.133	4.11	3.8223	6.184	6.142	6.20342
N-formimidoyl-glutamic acid	5.139	5.059	5.21077	4.363	4.218	4.26018	4.854	4.675	4.34775	4.998	4.921	4.97021
Sinapic acid	5.311	5.309	5.46827	4.479	4.76	4.8076	4.428	4.311	4.00923	5.353	5.26	5.3126
1-Carboxyethyltyrosine	5.606	5.553	5.71959	4.952	4.513	4.55813	4.845	4.617	4.29381	5.654	5.634	5.69034
4-Amino-3-hydroxybutyrate	5.919	5.876	6.05228	5.96	5.87	5.9287	4.638	4.545	4.22685	5.609	5.564	5.61964
N-[(1R)-2,3-Dihydro-1H-inden-1-yl]-adenosine	6.397	6.335	6.52505	5.559	5.269	5.32169	2.044	2.675	2.48775	6.556	6.487	6.55187
PS(18:3(6Z,9Z,12Z)/18:3(10,12,15)-OH(9))	4.295	4.143	4.26729	4.289	5.057	5.10757	6.073	6.041	5.61813	4.16	3.87	3.9087
2-hydroxy-3-methyl-2-Cyclopenten-1-one	5.706	5.65	5.8195	5	4.985	5.03485	4.867	4.739	4.40727	5.566	5.506	5.56106
2-Carboxyoxypropanoic acid	6.195	6.19	6.3757	5.621	5.703	5.76003	5.193	5.273	4.90389	5.742	5.752	5.80952
Glu Glu Ile	2.713	2.267	2.33501	4.828	5.407	5.46107	4.769	5.019	4.66767	1.433	3.917	3.95617
Eltenac	5.299	5.378	5.53934	4.481	4.234	4.27634	3.905	3.528	3.28104	5.225	5.113	5.16413
Glu Ala Glu	4.33	4.022	4.14266	3.976	4.182	4.22382	1.882	2.963	2.75559	3.936	3.769	3.80669
AMPHOTERICIN B METHYL ESTER	3.396	3.395	3.49685	5.761	5.976	6.03576	6.349	6.355	5.91015	3.401	4.174	4.21574
Tyr Gln Lys	3.863	3.781	3.89443	4.408	4.51	4.5551	5.873	5.704	5.30472	3.89	3.87	3.9087
N6,N6,N6-Trimethyl-L-lysine	5.749	5.763	5.93589	5.068	4.98	5.0298	4.796	4.698	4.36914	5.756	5.633	5.68933
Glu Lys Ala Lys Ser	3.399	2.885	2.97155	4.601	4.179	4.22079	6.759	6.507	6.05151	3.211	3.166	3.19766
Pentostatin	5.851	5.782	5.95546	5.13	5.049	5.09949	4.849	5.006	4.65558	5.598	5.558	5.61358
Ceanothine C	2.76	3.109	3.20227	2.574	3.108	3.13908	6.455	6.252	5.81436	2.765	2.847	2.87547
(2S,4S)-Pinnatanine	2.798	0.8186	0.843158	4.318	5.402	5.45602	3.989	3.783	3.51819	1.727	2.153	2.17453
Difructose anhydride III	5.627	5.57	5.7371	4.292	3.77	3.8077	3.349	2.665	2.47845	5.35	5.337	5.39037
Beta-nicotinamide adenine dinucleotide	6.408	6.417	6.60951	5.775	5.622	5.67822	5.129	4.783	4.44819	6.439	6.407	6.47107
Iminodiacetate	4.158	4.048	4.16944	4.931	4.765	4.81265	3.665	3.721	3.46053	3.857	3.999	4.03899
Brivanib alaninate	5.881	5.791	5.96473	5.162	5.251	5.30351	4.921	5.112	4.75416	5.69	5.654	5.71054
Ile Gln Lys Glu	3.029	3.624	3.73272	5.433	5.511	5.56611	5.156	5.118	4.75974	3.216	4.683	4.72983
Val Glu Ser	2.925	3.29	3.3887	4.703	5.163	5.21463	4.959	5.327	4.95411	2.569	2.651	2.67751
5,6-Dihydroxyprostaglandin F1a	2.536	2.257	2.32471	5.957	6.226	6.28826	6.443	6.524	6.06732	3.303	4.907	4.95607
2-Aminobicyclo[2.2.1]heptane-2-carboxylic acid	4.344	4.271	4.39913	4.95	5.121	5.17221	5.783	5.858	5.44794	4.183	4.542	4.58742
Glutamyllysine	3.436	3.434	3.53702	5.3	5.335	5.38835	5.955	5.9	5.487	3.441	4.408	4.45208
Asn Leu His	6.767	6.533	6.72899	5.9	5.526	5.58126	5.056	4.9	4.557	6.491	6.433	6.49733
[(2S,3R)-2-Amino-3-hydroxybutanoyl] (2S)-pyrrolidine-2-carboxylate	5.546	5.549	5.71547	4.918	5.347	5.40047	5.745	5.713	5.31309	6.017	5.995	6.05495
Ile Val Glu	4.185	4.389	4.52067	6.634	6.749	6.81649	5.815	5.772	5.36796	4.624	5.569	5.62469
PI(PGD1/16:2(9Z,12Z))	6.329	6.557	6.75371	5.699	5.378	5.43178	5.514	5.662	5.26566	6.639	7.148	7.21948
N(6)-Monobutyryladenosine	3.745	3.743	3.85529	4.757	5.033	5.08333	5.078	4.845	4.50585	3.75	3.832	3.87032
3-Oxoglutaric acid	5.664	5.685	5.85555	4.796	4.775	4.82275	4.482	4.389	4.08177	5.786	5.702	5.75902
Starch acetate	6.166	5.981	6.16043	4.724	4.639	4.68539	3.909	2.978	2.76954	5.791	5.747	5.80447
4-Hydroxyphenylpyruvic acid	5.202	5.145	5.29935	4.192	4.094	4.13494	3.639	3.489	3.24477	5.27	5.196	5.24796
PGP(i-21:0/22:6(4Z,7Z,10Z,12E,16Z,19Z)-OH(14))	6.046	6.212	6.39836	6.668	6.705	6.77205	6.056	6.193	5.75949	6.233	6.58	6.6458
Glutaminylvaline	4.748	4.59	4.7277	4.84	5.755	5.81255	4.57	4.587	4.26591	4.442	4.573	4.61873
1-[(2R,3S,5R)-3,4-Dihydroxy-5-(hydroxymethyl)oxolan-2-yl]pyrimidine-2,4-dione	5.693	5.627	5.79581	4.955	4.733	4.78033	4.496	4.343	4.03899	5.619	5.522	5.57722
4-Hydroxybenzaldehyde	5.837	5.779	5.95237	5.237	5.391	5.44491	5.866	5.758	5.35494	5.818	5.76	5.8176
PA(22:5(7Z,10Z,13Z,16Z,19Z)/22:6(4Z,7Z,10Z,13E,15E,19Z)-OH(17))	5.489	5.466	5.62998	5.721	5.548	5.60348	3.777	3.73	3.4689	5	4.826	4.87426
Ile Thr	4.928	4.799	4.94297	7.203	7.317	7.39017	6.699	6.883	6.40119	5.351	5.965	6.02465
Geranylcitronellol	5.711	5.644	5.81332	5.007	4.921	4.97021	4.73	4.68	4.3524	5.745	5.566	5.62166
11-Mercaptoundecanoic acid	1.297	1.296	1.33488	2.44	2.832	2.86032	4.662	4.817	4.47981	1.302	1.38	1.3938
Lys Lys	3.161	3.16	3.2548	3.051	3.542	3.57742	4.792	5.198	4.83414	3.167	3.248	3.28048
PS(LTE4/20:3(5Z,8Z,11Z))	6.824	7.134	7.34802	7.198	6.823	6.89123	5.771	5.888	5.47584	6.871	7.405	7.47905
L-Pipecolic acid	4.486	4.579	4.71637	4.257	4.195	4.23695	4.325	4.21	3.9153	4.516	4.51	4.5551
Histidylserine	4.369	4.518	4.65354	4.97	5.431	5.48531	5.868	5.827	5.41911	4.439	4.423	4.46723
L-Carnitine	6.714	6.712	6.91336	5.996	5.785	5.84285	5.673	5.552	5.16336	6.704	6.593	6.65893
Glycerophosphocholine	7.721	7.746	7.97838	6.919	6.726	6.79326	5.884	5.533	5.14569	7.675	7.51	7.5851
Val Ser Lys	3.757	3.755	3.86765	3.57	3.551	3.58651	4.895	4.809	4.47237	3.762	3.844	3.88244
B-D-Xylopyranosyl-(1->4)-a-L-rhamnopyranosyl-(1->2)-L-arabinose	6.248	6.368	6.55904	5.772	5.826	5.88426	5.948	5.922	5.50746	6.503	6.42	6.4842
Asparaginyl-Valine	5.308	5.159	5.31377	4.502	3.948	3.98748	4.104	3.921	3.64653	5.261	5.147	5.19847
Hydroxypropionic acid	5.511	5.529	5.69487	4.764	4.726	4.77326	4.545	4.465	4.15245	5.494	5.33	5.3833
3-Methyl-3-butenyl apiosyl-(1->6)-glucoside	2.905	3.715	3.82645	2.602	2.702	2.72902	2.367	2.841	2.64213	4.109	2.785	2.81285
Stachyose	7.263	7.372	7.59316	6.475	6.356	6.41956	6.154	5.985	5.56605	7.27	7.057	7.12757
Lacto-N-triose I	5.973	5.998	6.17794	5.191	4.741	4.78841	4.447	4.271	3.97203	5.888	5.716	5.77316
METHACHOLINE	7.353	7.344	7.56432	6.574	6.445	6.50945	6.264	6.139	5.70927	7.253	7.19	7.2619
Leu Lys	3.832	3.83	3.9449	4.861	5.127	5.17827	5.081	4.978	4.62954	3.837	3.919	3.95819
Heptabarbital	5.224	5.048	5.19944	4.352	4.026	4.06626	3.256	3.491	3.24663	5.132	5.052	5.10252
5-Aminolevulinic acid	5.595	5.543	5.70929	4.501	4.449	4.49349	5.259	5.08	4.7244	5.728	5.704	5.76104
D-Ribose	4.947	4.95	5.0985	5.221	5.115	5.16615	2.937	2.915	2.71095	4.758	4.614	4.66014
Leu Gln Ser	4.005	4.003	4.12309	4.125	4.777	4.82477	5.577	5.713	5.31309	4.01	4.092	4.13292
2,4-Quinolinediol	6.238	6.204	6.39012	4.941	4.635	4.68135	4.183	3.418	3.17874	6.124	6.039	6.09939
PS(15:0/16:0)	4.618	4.616	4.75448	4.626	4.412	4.45612	6.039	6.079	5.65347	4.623	4.705	4.75205
Alpha-L-Rhamnopyranosyl-(1->3)-alpha-D-galactopyranosyl-(1->3)-L-fucose	5.365	5.48	5.6444	5.09	5.248	5.30048	5.401	5.28	4.9104	5.244	5.233	5.28533
Leu Glu Gln	0.002898	0.002887	0.00297361	4.433	4.556	4.60156	5.448	5.376	4.99968	0.002932	0.003538	0.00357338
Empagliflozin	3.934	4.373	4.50419	5.275	5.987	6.04687	6.027	6.035	5.61255	4.543	4.441	4.48541
Methyl methacrylate	7.177	7.121	7.33463	6.52	6.4	6.464	6.25	6.118	5.68974	7.13	7.055	7.12555
Fructosylvaline	3.484	3.792	3.90576	4.378	5.052	5.10252	4.445	4.827	4.48911	3.836	3.87	3.9087
Curcumin	5.451	5.42	5.5826	5.029	5.162	5.21362	3.686	3.349	3.11457	5.195	5.177	5.22877
Coniferyl acetate	4.24	4.238	4.36514	4.328	4.608	4.65408	5.393	5.376	4.99968	4.245	4.327	4.37027
Glutarate semialdehyde	5.24	5.168	5.32304	4.499	4.316	4.35916	5.067	5.001	4.65093	5.063	4.996	5.04596
L-Targinine	3.699	3.796	3.90988	4.52	4.408	4.45208	3.831	3.725	3.46425	4.285	4.238	4.28038
3-Hydroxy-4-oxo-4H-pyran-2-carboxylic acid	5.568	5.59	5.7577	4.771	4.75	4.7975	4.564	4.508	4.19244	5.616	5.555	5.61055
Losartan	1.332	1.33	1.3699	4.564	5.335	5.38835	3.014	2.909	2.70537	1.337	1.415	1.42915
3,4-Dihydroxy-2-hydroxymethyl-1-pyrrolidinepropanamide	2.186	1.708	1.75924	4.551	4.729	4.77629	3.262	3.838	3.56934	2.533	2.955	2.98455
Lucuminamide	3.8	3.798	3.91194	3.809	3.953	3.99253	4.932	4.197	3.90321	3.805	3.887	3.92587
Histidinyl-Leucine	2.9	2.899	2.98597	4.166	4.553	4.59853	5.546	5.464	5.08152	2.905	3.344	3.37744
3-Methylbutyl 3-hydroxy-2-methylidenebutanoate	4.387	4.346	4.47638	3.685	3.572	3.60772	3.182	3.109	2.89137	4.23	4.226	4.26826
L-Valine	5.557	5.611	5.77933	5.799	5.91	5.9691	5.634	5.733	5.33169	5.944	5.904	5.96304
L-Glutamic gamma-semialdehyde	5.747	5.733	5.90499	4.535	4.554	4.59954	5.316	5.143	4.78299	5.841	5.823	5.88123
Muscimol	5.404	5.262	5.41986	3.812	3.636	3.67236	3.493	2.998	2.78814	5.245	5.214	5.26614
Biotin	5.583	5.486	5.65058	4.928	4.521	4.56621	4.015	3.906	3.63258	5.563	5.624	5.68024
Erythrose	6.132	6.146	6.33038	5.513	5.654	5.71054	5.375	5.253	4.88529	6.099	6	6.06
4-Guanidinobutanoic Acid	6.411	6.328	6.51784	5.566	5.495	5.54995	5.24	5.104	4.74672	6.214	6.216	6.27816
Triisopropanolamine	3.731	3.389	3.49067	3.167	2.41	2.4341	3.144	2.285	2.12505	2.62	3.153	3.18453
Cinnavalininate	5.697	5.693	5.86379	5.04	5.053	5.10353	4.833	4.798	4.46214	5.677	5.545	5.60045
Arg Asn	0.9914	0.99	1.0197	4.896	5.127	5.17827	4.629	4.766	4.43238	0.996	1.07	1.0807
Glycyl-Glutamine	5.846	5.785	5.95855	5.107	5.05	5.1005	4.873	4.796	4.46028	5.691	5.619	5.67519
O-Acetylcarnitine	7.727	7.658	7.88774	7.084	7.008	7.07808	6.803	6.682	6.21426	7.666	7.63	7.7063
Djenkolic acid	5.66	5.616	5.78448	4.618	4.19	4.2319	3.885	3.394	3.15642	5.409	5.301	5.35401
Clethodim	3.235	3.233	3.32999	4.373	5.522	5.57722	2.926	3.992	3.71256	3.24	3.322	3.35522
Val Glu Asn	3.443	3.621	3.72963	5.025	5.202	5.25402	5.065	5.26	4.8918	3.364	3.43	3.4643
Norrubrofusarin 6-beta-gentiobioside	5.319	5.591	5.75873	4.017	3.997	4.03697	3.894	3.872	3.60096	5.375	5.244	5.29644
3'-O-Methyladenosine	5.645	5.603	5.77109	4.761	4.756	4.80356	4.086	4.243	3.94599	5.437	5.427	5.48127
Sugeonol	5.543	5.524	5.68972	4.749	4.73	4.7773	5.481	4.887	4.54491	5.489	5.373	5.42673
Lichenin	6.304	6.208	6.39424	5.168	4.742	4.78942	4.284	3.924	3.64932	6.062	5.984	6.04384
Aab(1) avermectin	3.126	3.124	3.21772	2.939	3.028	3.05828	5.512	5.331	4.95783	3.131	3.213	3.24513
N-Acetyl-D-glucosaminyldiphosphodolichol	4.011	4.009	4.12927	3.825	3.805	3.84305	3.702	3.68	3.4224	4.016	4.098	4.13898
Cytosine	5.534	5.579	5.74637	5.285	5.225	5.27725	3.99	4.157	3.86601	5.532	5.604	5.66004
N-lactoyl-Glycine	5.013	4.945	5.09335	4.571	4.694	4.74094	4.113	4.279	3.97947	4.862	4.75	4.7975
Epsilon-(Carboxymethyl)lysine	5.687	5.637	5.80611	5.627	6.154	6.21554	5.887	6.058	5.63394	5.832	5.816	5.87416
Val Glu	4.988	4.995	5.14485	5.586	5.831	5.88931	4.877	4.996	4.64628	4.846	4.928	4.97728
Fructosyl valine	4.663	4.762	4.90486	5.111	5.642	5.69842	4.888	5.296	4.92528	4.886	4.875	4.92375
(R)-(+)-2-Pyrrolidone-5-carboxylic acid	5.714	5.662	5.83186	5.231	5.077	5.12777	4.422	4.342	4.03806	5.541	5.435	5.48935
Artecanin	4.68	4.679	4.81937	4.494	5.47	5.5247	5.315	5.847	5.43771	4.685	4.767	4.81467
[truncated: 3,378 more rows]
